# Supplementary material for: Crystal structures of 2-[(4,6-di­amino­pyrimidin-2-yl)sulfan­yl]-N-(3-nitro­phen­yl)acetamide monohydrate and N-(2-chloro­phen­yl)-2-[(4,6-di­amino­pyrimidin-2-yl)sulfan­yl]acetamide
Source: Acta Crystallogr E Crystallogr Commun. 2016 Jul 22;72(Pt 8):1171–5. doi: 10.1107/S2056989016011658 (PMC4971865; doi:10.1107/S2056989016011658)
Supplement: Supplementary file 1 [file e-72-01171-sup1.cif]

##############################################################################
#                                                                            #
# This CIF contains the data in a paper accepted for publication in          #
# Acta Crystallographica Section E. It conforms to the requirements of       #
# Notes for Authors for Acta Crystallographica Section E, and has been       #
# peer reviewed under the auspices of the IUCr Commission on Journals.       #
#                                                                            #
# Full details of the Crystallographic Information File format               #
# are given in the paper "The Crystallographic Information File (CIF):       #
# a New Standard Archive File for Crystallography" by S. R. Hall, F. H.      #
# Allen and I. D. Brown [Acta Cryst. (1991), A47, 655-685].                  #
#                                                                            #
# The current version of the core CIF dictionary is obtainable from          #
# ftp://ftp.iucr.org/pub/cif_core.dic.                                       #
#                                                                            #
# Software is freely available for graphical display of the structure(s)     #
# in this CIF. For information consult the CIF software page                 #
# http://www.iucr.org/resources/cif/software.                                #
#                                                                            #
# This file may be used for bona fide research purposes within the           #
# scientific community so long as proper attribution is given to the journal # 
# article from which it was obtained.                                        #
#                                                                            #
##############################################################################
data_global
_audit_creation_method     SHELXL-2014
_journal_date_recd_electronic     2016-07-01
_journal_date_accepted     2016-07-18
_journal_name_full     'Acta Crystallographica, Section E'
_journal_year     2016
_journal_volume     72
_journal_issue      8
_journal_page_first     1171
_journal_page_last     1175
_journal_paper_category     GO
_journal_paper_doi     10.1107/S2056989016011658
_journal_coeditor_code     SU5311
_publ_contact_author_name     'Devadasan Velmurugan'
_publ_contact_author_address
;  CAS in Crystallography and Biophysics
   University of madras
   Maraimalai campus(guindy campus)
   Chennai 600 025
   India
;
_publ_contact_author_email     'shirai2011@gmail.com'
_publ_contact_author_fax     '044 091 2499 3057'
_publ_contact_author_phone     '044 091 24484170'
_publ_section_title
;
Crystal structures of
2-[(4,6-diaminopyrimidin-2-yl)sulfanyl]-<i>N</i>-(3-nitrophenyl)acetamide
monohydrate and
<i>N</i>-(2-chlorophenyl)-2-[(4,6-diaminopyrimidin-2-yl)sulfanyl]acetamide
;
loop_
    _publ_author_name
    _publ_author_address
    'Subasri, S.'
;
    Centre of Advanced Study in Crystallography and Biophysics
    University of Madras
    Guindy Campus
    Chennai 600 025
    India
;
    'Timiri, Ajay Kumar'
;
      Department of Pharmaceutical Sciences
      Birla Institute of Technology
      Mesra
      Ranchi
      India
;
    'Barji, Nayan Sinha'
;
      Department of Pharmaceutical Sciences
      Birla Institute of Technology
      Mesra
      Ranchi
      India
;
    'Venkatesan Jayaprakash'
;
      Department of Pharmaceutical Sciences
      Birla Institute of Technology
      Mesra
      Ranchi
      India
;
    'Vijayan, Viswanathan'
;
    Centre of Advanced Study in Crystallography and Biophysics
    University of Madras
    Guindy Campus
    Chennai 600 025
    India
;
    'Devadasan Velmurugan'
;
    Centre of Advanced Study in Crystallography and Biophysics
    University of Madras
    Guindy Campus
    Chennai 600 025
    India
;
_publ_section_synopsis
;
In the title 2-[(4,6-diaminopyrimidin-2-yl)sulfanyl]acetamides, both compounds
have a folded conformation about the methylene C atom of the thioacetamide
bridge, with the pyrimidine ring being inclined to the benzene ring by
56.18(6) and 67.84(6)\%. In both molecules, there is an intramolecular
N---H...N hydrogen bond stabilizing the folded conformation.
;
data_I
_audit_creation_method     SHELXL-2014/6
_database_code_depnum_ccdc_archive     'CCDC 1494257'
_chemical_name_systematic
;
2-[(4,6-Diaminopyrimidin-2-yl)sulfanyl]-<i>N</i>-(3-nitrophenyl)acetamide
monohydrate
;
_chemical_name_common     ?
_chemical_formula_moiety     'C12 H12 N6 O3 S, H2 O'
_chemical_formula_sum     'C12 H14 N6 O4 S'
_chemical_formula_iupac     'C12 H12 N6 O3 S, H2 O'
_chemical_formula_weight     338.35
_chemical_melting_point     ?
_shelx_space_group_comment
;
The symmetry employed for this shelxl refinement is uniquely defined
by the following loop, which should always be used as a source of
symmetry information in preference to the above space-group names.
They are only intended as comments.
;
_space_group_crystal_system     orthorhombic
_space_group_name_H-M_alt     'P n a 21'
_space_group_name_Hall     'P 2c -2n'
loop_
    _space_group_symop_operation_xyz
    'x, y, z'
    '-x, -y, z+1/2'
    '-x+1/2, y+1/2, z+1/2'
    'x+1/2, -y+1/2, z'
_cell_length_a     7.23260(10)
_cell_length_b     14.3442(2)
_cell_length_c     14.0940(3)
_cell_angle_alpha     90
_cell_angle_beta     90
_cell_angle_gamma     90
_cell_volume     1462.19(4)
_cell_formula_units_Z     4
_cell_measurement_reflns_used     3265
_cell_measurement_theta_min     2.026
_cell_measurement_theta_max     28.317
_cell_measurement_temperature     293(2)
_exptl_crystal_description     block
_exptl_crystal_colour     colourless
_exptl_crystal_size_max     0.30
_exptl_crystal_size_mid     0.25
_exptl_crystal_size_min     0.20
_exptl_crystal_density_diffrn     1.537
_exptl_crystal_density_meas     ?
_exptl_crystal_density_method     ?
_exptl_crystal_F_000     704
_exptl_absorpt_coefficient_mu     0.253
_exptl_absorpt_correction_type     multi-scan
_exptl_absorpt_process_details
;
(<i>SADABS</i>; Bruker, 2008)
;
_shelx_estimated_absorpt_T_min     ?
_shelx_estimated_absorpt_T_max     ?
_exptl_absorpt_correction_T_min     0.785
_exptl_absorpt_correction_T_max     0.845
_diffrn_ambient_temperature     293(2)
_diffrn_radiation_type     MoK\a
_diffrn_radiation_wavelength     0.71073
_diffrn_measurement_device_type     'Bruker SMART APEXII area-detector'
_diffrn_measurement_method     '\w and \f scans'
_diffrn_detector_area_resol_mean     ?
_diffrn_reflns_number     7912
_diffrn_reflns_av_R_equivalents     0.0207
_diffrn_reflns_theta_min     2.026
_diffrn_reflns_theta_max     28.317
_diffrn_reflns_theta_full     25.242
_diffrn_measured_fraction_theta_max     0.999
_diffrn_measured_fraction_theta_full     0.999
_diffrn_reflns_limit_h_min     -5
_diffrn_reflns_limit_h_max     9
_diffrn_reflns_limit_k_min     -18
_diffrn_reflns_limit_k_max     19
_diffrn_reflns_limit_l_min     -15
_diffrn_reflns_limit_l_max     18
_refine_special_details     ?
_reflns_number_total     3265
_reflns_number_gt     3034
_reflns_threshold_expression     'I > 2\s(I)'
_refine_ls_structure_factor_coef     Fsqd
_refine_ls_matrix_type     full
_refine_ls_R_factor_all     0.0304
_refine_ls_R_factor_gt     0.0271
_refine_ls_wR_factor_gt     0.0671
_refine_ls_wR_factor_ref     0.0693
_refine_ls_goodness_of_fit_ref     1.039
_refine_ls_restrained_S_all     1.039
_refine_ls_number_reflns     3265
_refine_ls_number_parameters     229
_refine_ls_number_restraints     1
_refine_ls_hydrogen_treatment     mixed
_refine_ls_weighting_scheme     calc
_refine_ls_weighting_details
              'w=1/[\s^2^(Fo^2^)+(0.0396P)^2^+0.1263P] where P=(Fo^2^+2Fc^2^)/3'
_atom_sites_solution_hydrogens     mixed
_atom_sites_solution_primary     direct
_atom_sites_solution_secondary     difmap
_refine_ls_shift/su_max     0.001
_refine_ls_shift/su_mean     0.000
_refine_diff_density_max     0.159
_refine_diff_density_min     -0.169
_refine_ls_extinction_method     SHELXL
_refine_ls_extinction_coef     0.0039(10)
_refine_ls_extinction_expression
                                  'Fc^*^=kFc[1+0.001xFc^2^\l^3^/sin(2\q)]^-1/4^'
_refine_ls_abs_structure_details
;
Flack x determined using 1217 quotients
[(<i>I</i>^+^)-(<i>I</i>^-^)]/[(<i>I</i>^+^)+(<i>I</i>^-^)]
(Parsons <i>et al.</i>,  2013)
;
_refine_ls_abs_structure_Flack     0.07(3)
loop_
    _atom_type_symbol
    _atom_type_description
    _atom_type_scat_dispersion_real
    _atom_type_scat_dispersion_imag
    _atom_type_scat_source
    'C' 'C' 0.0033 0.0016
                         'International Tables Vol C Tables 4.2.6.8 and 6.1.1.4'
    'H' 'H' 0.0000 0.0000
                         'International Tables Vol C Tables 4.2.6.8 and 6.1.1.4'
    'N' 'N' 0.0061 0.0033
                         'International Tables Vol C Tables 4.2.6.8 and 6.1.1.4'
    'O' 'O' 0.0106 0.0060
                         'International Tables Vol C Tables 4.2.6.8 and 6.1.1.4'
    'S' 'S' 0.1246 0.1234
                         'International Tables Vol C Tables 4.2.6.8 and 6.1.1.4'
_computing_data_collection
;
APEX2 (Bruker, 2008)
;
_computing_cell_refinement
;
SAINT (Bruker, 2008)
;
_computing_data_reduction
;
SAINT (Bruker, 2008)
;
_computing_structure_solution
;
SHELXS97 (Sheldrick, 2008)
;
_computing_structure_refinement
;
SHELXL2014 (Sheldrick, 2015)
;
_computing_molecular_graphics
;
Mercury (Macrae <i>et al.</i>,  2008) and PLATON (Spek, 2009)
;
_computing_publication_material
;
SHELXL2014 (Sheldrick, 2015) and PLATON (Spek, 2009)
;
loop_
    _atom_site_type_symbol
    _atom_site_label
    _atom_site_fract_x
    _atom_site_fract_y
    _atom_site_fract_z
    _atom_site_U_iso_or_equiv
    _atom_site_adp_type
    _atom_site_calc_flag
    _atom_site_occupancy
    _atom_site_disorder_assembly
    _atom_site_disorder_group
    S S1 0.12955(8) 0.37215(3) 0.66439(4) 0.03810(14) Uani d 1 . .
    O O1 0.2112(3) 0.32497(11) 0.42274(13) 0.0555(5) Uani d 1 . .
    O O2 0.4515(3) 0.40381(12) 0.13791(14) 0.0570(5) Uani d 1 . .
    O O3 0.4586(3) 0.53670(14) 0.06709(14) 0.0602(5) Uani d 1 . .
    N N1 -0.0426(3) 0.69929(14) 0.58998(15) 0.0483(5) Uani d 1 . .
    H H1A -0.112(3) 0.6759(19) 0.550(2) 0.039(7) Uiso d 1 . .
    H H1B -0.049(4) 0.7564(18) 0.601(2) 0.048(7) Uiso d 1 . .
    N N2 0.2912(3) 0.62828(15) 0.87403(16) 0.0473(5) Uani d 1 . .
    H H2A 0.343(4) 0.587(2) 0.902(2) 0.052(9) Uiso d 1 . .
    H H2B 0.303(4) 0.683(2) 0.891(2) 0.058(8) Uiso d 1 . .
    N N3 0.2016(2) 0.51355(12) 0.77054(12) 0.0346(4) Uani d 1 . .
    N N4 0.0368(2) 0.54948(11) 0.62840(12) 0.0327(4) Uani d 1 . .
    N N5 0.1324(3) 0.47612(12) 0.44843(13) 0.0361(4) Uani d 1 . .
    H H5 0.081(4) 0.5115(19) 0.490(2) 0.050(7) Uiso d 1 . .
    N N6 0.4308(3) 0.48792(13) 0.13678(13) 0.0404(4) Uani d 1 . .
    C C1 0.0378(3) 0.64158(12) 0.65303(16) 0.0351(4) Uani d 1 . .
    C C2 0.1209(3) 0.67214(15) 0.73550(15) 0.0386(5) Uani d 1 . .
    H H2 0.1206 0.7349 0.7522 0.046 Uiso calc 1 . .
    C C3 0.2048(3) 0.60567(14) 0.79264(17) 0.0359(4) Uani d 1 . .
    C C4 0.1191(3) 0.49297(13) 0.68900(14) 0.0318(4) Uani d 1 . .
    C C5 0.0093(3) 0.36034(14) 0.55277(16) 0.0369(5) Uani d 1 . .
    H H5A -0.0345 0.2967 0.5466 0.044 Uiso calc 1 . .
    H H5B -0.0979 0.4010 0.5532 0.044 Uiso calc 1 . .
    C C6 0.1278(3) 0.38380(14) 0.46763(15) 0.0350(4) Uani d 1 . .
    C C7 0.2255(3) 0.52300(13) 0.37571(15) 0.0327(4) Uani d 1 . .
    C C8 0.2440(4) 0.61934(14) 0.38488(18) 0.0418(5) Uani d 1 . .
    H H8 0.2021 0.6488 0.4396 0.050 Uiso calc 1 . .
    C C9 0.3239(4) 0.67138(15) 0.31366(19) 0.0471(6) Uani d 1 . .
    H H9 0.3368 0.7355 0.3211 0.057 Uiso calc 1 . .
    C C10 0.3850(3) 0.62925(15) 0.23135(18) 0.0418(5) Uani d 1 . .
    H H10 0.4364 0.6640 0.1823 0.050 Uiso calc 1 . .
    C C11 0.3670(3) 0.53390(15) 0.22449(15) 0.0339(4) Uani d 1 . .
    C C12 0.2907(3) 0.47907(13) 0.29473(15) 0.0331(4) Uani d 1 . .
    H H12 0.2832 0.4147 0.2880 0.040 Uiso calc 1 . .
    O O1W 0.7494(3) 0.61566(15) 0.42859(15) 0.0615(5) Uani d 1 . .
    H H1WA 0.7637 0.5885 0.3748 0.092 Uiso d 1 . .
    H H1WB 0.6377 0.6003 0.4521 0.092 Uiso d 1 . .
loop_
    _atom_site_aniso_label
    _atom_site_aniso_U_11
    _atom_site_aniso_U_22
    _atom_site_aniso_U_33
    _atom_site_aniso_U_12
    _atom_site_aniso_U_13
    _atom_site_aniso_U_23
    S1 0.0581(3) 0.0259(2) 0.0302(2) -0.00098(19) -0.0040(2) 0.0025(2)
    O1 0.0851(13) 0.0319(8) 0.0494(11) 0.0075(8) 0.0205(9) -0.0010(7)
    O2 0.0763(12) 0.0476(9) 0.0470(11) 0.0082(9) 0.0072(9) -0.0122(8)
    O3 0.0765(12) 0.0711(12) 0.0328(9) -0.0071(10) 0.0107(9) 0.0022(9)
    N1 0.0692(15) 0.0309(9) 0.0448(12) 0.0072(9) -0.0120(11) -0.0024(8)
    N2 0.0644(14) 0.0385(11) 0.0390(12) -0.0024(10) -0.0091(10) -0.0079(9)
    N3 0.0424(9) 0.0331(8) 0.0283(9) -0.0021(7) 0.0003(7) -0.0017(7)
    N4 0.0427(9) 0.0278(7) 0.0278(8) -0.0008(7) 0.0018(7) -0.0007(6)
    N5 0.0507(11) 0.0288(8) 0.0287(9) 0.0018(7) 0.0073(8) -0.0020(7)
    N6 0.0394(9) 0.0484(10) 0.0336(10) -0.0015(8) -0.0007(8) -0.0030(8)
    C1 0.0408(10) 0.0297(8) 0.0349(11) 0.0008(7) 0.0066(9) -0.0008(8)
    C2 0.0517(13) 0.0281(9) 0.0360(11) -0.0036(9) 0.0036(10) -0.0058(8)
    C3 0.0396(10) 0.0362(9) 0.0320(11) -0.0049(9) 0.0062(8) -0.0038(8)
    C4 0.0378(10) 0.0285(9) 0.0290(11) -0.0033(8) 0.0059(8) -0.0007(7)
    C5 0.0467(11) 0.0319(10) 0.0322(11) -0.0077(8) -0.0008(9) -0.0009(8)
    C6 0.0446(12) 0.0303(9) 0.0302(11) -0.0013(8) -0.0024(9) -0.0007(7)
    C7 0.0395(11) 0.0295(9) 0.0292(10) -0.0005(8) -0.0003(8) 0.0008(8)
    C8 0.0561(13) 0.0317(10) 0.0376(12) 0.0005(9) 0.0074(10) -0.0035(9)
    C9 0.0664(15) 0.0280(9) 0.0469(13) -0.0015(10) 0.0084(12) 0.0025(9)
    C10 0.0500(13) 0.0350(11) 0.0404(13) -0.0008(9) 0.0078(11) 0.0076(9)
    C11 0.0360(10) 0.0369(10) 0.0288(10) 0.0026(9) -0.0001(8) -0.0002(8)
    C12 0.0380(10) 0.0301(8) 0.0311(10) -0.0006(8) -0.0011(8) -0.0003(8)
    O1W 0.0706(12) 0.0695(12) 0.0444(11) -0.0050(9) -0.0003(10) -0.0118(9)
_geom_special_details
;
 All esds (except the esd in the dihedral angle between two l.s. planes)
 are estimated using the full covariance matrix.  The cell esds are taken
 into account individually in the estimation of esds in distances, angles
 and torsion angles; correlations between esds in cell parameters are only
 used when they are defined by crystal symmetry.  An approximate (isotropic)
 treatment of cell esds is used for estimating esds involving l.s. planes.
;
loop_
    _geom_bond_atom_site_label_1
    _geom_bond_atom_site_label_2
    _geom_bond_site_symmetry_2
    _geom_bond_distance
    _geom_bond_publ_flag
    S1 C4 . 1.769(2) ?
    S1 C5 . 1.805(2) ?
    O1 C6 . 1.215(3) ?
    O2 N6 . 1.216(2) ?
    O3 N6 . 1.223(3) ?
    N1 C1 . 1.347(3) ?
    N1 H1A . 0.83(3) ?
    N1 H1B . 0.84(3) ?
    N2 C3 . 1.346(3) ?
    N2 H2A . 0.80(3) ?
    N2 H2B . 0.83(3) ?
    N3 C4 . 1.328(3) ?
    N3 C3 . 1.358(3) ?
    N4 C4 . 1.319(3) ?
    N4 C1 . 1.366(2) ?
    N5 C6 . 1.352(3) ?
    N5 C7 . 1.398(3) ?
    N5 H5 . 0.86(3) ?
    N6 C11 . 1.475(3) ?
    C1 C2 . 1.380(3) ?
    C2 C3 . 1.388(3) ?
    C2 H2 . 0.9300 ?
    C5 C6 . 1.512(3) ?
    C5 H5A . 0.9700 ?
    C5 H5B . 0.9700 ?
    C7 C12 . 1.386(3) ?
    C7 C8 . 1.394(3) ?
    C8 C9 . 1.378(3) ?
    C8 H8 . 0.9300 ?
    C9 C10 . 1.381(3) ?
    C9 H9 . 0.9300 ?
    C10 C11 . 1.377(3) ?
    C10 H10 . 0.9300 ?
    C11 C12 . 1.380(3) ?
    C12 H12 . 0.9300 ?
    O1W H1WA . 0.8582 ?
    O1W H1WB . 0.9004 ?
loop_
    _geom_angle_atom_site_label_1
    _geom_angle_atom_site_label_2
    _geom_angle_atom_site_label_3
    _geom_angle_site_symmetry_1
    _geom_angle_site_symmetry_3
    _geom_angle
    _geom_angle_publ_flag
    C4 S1 C5 . . 104.01(9) ?
    C1 N1 H1A . . 117.8(18) ?
    C1 N1 H1B . . 120(2) ?
    H1A N1 H1B . . 120(3) ?
    C3 N2 H2A . . 117(2) ?
    C3 N2 H2B . . 121(2) ?
    H2A N2 H2B . . 121(3) ?
    C4 N3 C3 . . 114.97(18) ?
    C4 N4 C1 . . 115.30(18) ?
    C6 N5 C7 . . 129.02(18) ?
    C6 N5 H5 . . 115.5(19) ?
    C7 N5 H5 . . 115.1(19) ?
    O2 N6 O3 . . 123.9(2) ?
    O2 N6 C11 . . 118.11(18) ?
    O3 N6 C11 . . 117.96(18) ?
    N1 C1 N4 . . 115.1(2) ?
    N1 C1 C2 . . 123.28(19) ?
    N4 C1 C2 . . 121.57(19) ?
    C1 C2 C3 . . 117.44(19) ?
    C1 C2 H2 . . 121.3 ?
    C3 C2 H2 . . 121.3 ?
    N2 C3 N3 . . 116.0(2) ?
    N2 C3 C2 . . 122.1(2) ?
    N3 C3 C2 . . 121.9(2) ?
    N4 C4 N3 . . 128.79(18) ?
    N4 C4 S1 . . 119.62(15) ?
    N3 C4 S1 . . 111.59(15) ?
    C6 C5 S1 . . 113.43(15) ?
    C6 C5 H5A . . 108.9 ?
    S1 C5 H5A . . 108.9 ?
    C6 C5 H5B . . 108.9 ?
    S1 C5 H5B . . 108.9 ?
    H5A C5 H5B . . 107.7 ?
    O1 C6 N5 . . 124.3(2) ?
    O1 C6 C5 . . 122.68(19) ?
    N5 C6 C5 . . 113.01(18) ?
    C12 C7 C8 . . 119.6(2) ?
    C12 C7 N5 . . 123.27(17) ?
    C8 C7 N5 . . 117.05(19) ?
    C9 C8 C7 . . 120.6(2) ?
    C9 C8 H8 . . 119.7 ?
    C7 C8 H8 . . 119.7 ?
    C8 C9 C10 . . 120.6(2) ?
    C8 C9 H9 . . 119.7 ?
    C10 C9 H9 . . 119.7 ?
    C11 C10 C9 . . 117.6(2) ?
    C11 C10 H10 . . 121.2 ?
    C9 C10 H10 . . 121.2 ?
    C10 C11 C12 . . 123.6(2) ?
    C10 C11 N6 . . 118.26(19) ?
    C12 C11 N6 . . 118.14(18) ?
    C11 C12 C7 . . 117.89(17) ?
    C11 C12 H12 . . 121.1 ?
    C7 C12 H12 . . 121.1 ?
    H1WA O1W H1WB . . 108.8 ?
loop_
    _geom_torsion_atom_site_label_1
    _geom_torsion_atom_site_label_2
    _geom_torsion_atom_site_label_3
    _geom_torsion_atom_site_label_4
    _geom_torsion_site_symmetry_1
    _geom_torsion_site_symmetry_2
    _geom_torsion_site_symmetry_3
    _geom_torsion_site_symmetry_4
    _geom_torsion
    _geom_torsion_publ_flag
    C4 N4 C1 N1 . . . . 178.57(19) ?
    C4 N4 C1 C2 . . . . 0.5(3) ?
    N1 C1 C2 C3 . . . . -177.6(2) ?
    N4 C1 C2 C3 . . . . 0.3(3) ?
    C4 N3 C3 N2 . . . . -178.7(2) ?
    C4 N3 C3 C2 . . . . 2.5(3) ?
    C1 C2 C3 N2 . . . . 179.3(2) ?
    C1 C2 C3 N3 . . . . -1.9(3) ?
    C1 N4 C4 N3 . . . . 0.3(3) ?
    C1 N4 C4 S1 . . . . -179.23(14) ?
    C3 N3 C4 N4 . . . . -1.7(3) ?
    C3 N3 C4 S1 . . . . 177.82(16) ?
    C5 S1 C4 N4 . . . . -0.85(19) ?
    C5 S1 C4 N3 . . . . 179.56(14) ?
    C4 S1 C5 C6 . . . . 81.31(16) ?
    C7 N5 C6 O1 . . . . 1.4(4) ?
    C7 N5 C6 C5 . . . . -179.6(2) ?
    S1 C5 C6 O1 . . . . 94.8(2) ?
    S1 C5 C6 N5 . . . . -84.2(2) ?
    C6 N5 C7 C12 . . . . 18.1(3) ?
    C6 N5 C7 C8 . . . . -164.9(2) ?
    C12 C7 C8 C9 . . . . 1.0(4) ?
    N5 C7 C8 C9 . . . . -176.0(2) ?
    C7 C8 C9 C10 . . . . 0.8(4) ?
    C8 C9 C10 C11 . . . . -1.5(4) ?
    C9 C10 C11 C12 . . . . 0.5(3) ?
    C9 C10 C11 N6 . . . . 179.7(2) ?
    O2 N6 C11 C10 . . . . 164.8(2) ?
    O3 N6 C11 C10 . . . . -15.6(3) ?
    O2 N6 C11 C12 . . . . -15.9(3) ?
    O3 N6 C11 C12 . . . . 163.6(2) ?
    C10 C11 C12 C7 . . . . 1.3(3) ?
    N6 C11 C12 C7 . . . . -177.94(17) ?
    C8 C7 C12 C11 . . . . -2.0(3) ?
    N5 C7 C12 C11 . . . . 174.86(19) ?
loop_
    _geom_hbond_atom_site_label_D
    _geom_hbond_atom_site_label_H
    _geom_hbond_atom_site_label_A
    _geom_hbond_site_symmetry_A
    _geom_hbond_distance_DH
    _geom_hbond_distance_HA
    _geom_hbond_distance_DA
    _geom_hbond_angle_DHA
    N5 H5 N4 . 0.86(3) 2.05(3) 2.832(3) 151(3)
    C12 H12 O1 . 0.93 2.35 2.911(3) 118
    N1 H1A O1W 1_455 0.83(3) 2.16(3) 2.979(3) 170(2)
    N1 H1B O2 3 0.84(3) 2.29(3) 3.082(3) 159(3)
    N2 H2A O3 1_556 0.80(3) 2.58(3) 3.255(3) 143(3)
    N2 H2B O1 3 0.83(3) 2.09(3) 2.904(3) 170(3)
    O1W H1WA N3 2_664 0.86 2.09 2.919(3) 162
    O1W H1WB O3 2_665 0.90 2.64 3.294(3) 130
_shelx_hkl_file
;
   1   0   0    0.04    0.00
   1   0   0    0.01    0.01
   2   0   0   29.83    0.62
   2   0   0   30.02    0.58
   3   0   0   -0.01    0.02
   3   0   0    0.00    0.01
   4   0   0    0.06    0.01
   4   0   0    0.03    0.02
   5   0   0   -0.02    0.01
  -5   0   0   -0.01    0.02
   5   0   0   -0.02    0.02
   6   0   0    0.40    0.06
   7   0   0   -0.07    0.04
   8   0   0    2.97    0.16
   9   0   0   -0.11    0.05
   0   0   1    0.08    0.01
   1   0   1    0.68    0.02
   1   0   1    0.69    0.02
  -1   0  -1    0.59    0.02
   2   0   1  622.70   13.16
   2   0  -1  658.00   13.41
   2   0   1  603.25   14.13
  -2   0  -1  651.00   15.69
   2   0  -1  747.86   13.21
   3   0  -1    0.00    0.01
   3   0   1    0.01    0.01
   3   0   1    0.01    0.01
   3   0  -1    0.02    0.01
  -3   0  -1    0.01    0.01
   4   0   1    5.89    0.16
   4   0   1    5.80    0.13
   4   0  -1    5.81    0.17
  -4   0  -1    5.79    0.17
  -5   0  -1    0.01    0.03
   5   0   1    0.00    0.01
   5   0   1   -0.03    0.03
   5   0  -1   -0.02    0.03
   6   0  -1    0.70    0.07
   6   0   1    0.76    0.07
   7   0  -1    0.04    0.04
   7   0   1    0.01    0.04
   8   0  -1    0.21    0.07
   8   0   1    0.27    0.07
   9   0   1   -0.03    0.06
   9   0  -1    0.04    0.06
   0   0  -2  146.73    3.04
   0   0   2  143.97    2.81
   1   0   2    0.03    0.00
  -1   0   2    0.02    0.01
   1   0   2    0.02    0.00
   1   0   2    0.03    0.01
   1   0  -2    0.01    0.01
   2   0   2  836.12   18.74
   2   0  -2  978.93   18.20
   2   0   2 1000.00   17.20
  -2   0   2  818.76   17.76
   3   0   2    0.00    0.01
  -3   0  -2   -0.01    0.01
   3   0   2    0.00    0.01
   3   0  -2    0.00    0.02
   4   0   2   58.20    1.10
   4   0   2   57.74    1.18
  -4   0  -2   56.60    1.32
   4   0  -2   56.98    1.20
   5   0   2    0.03    0.03
  -5   0  -2   -0.02    0.02
   5   0   2   -0.02    0.02
   5   0  -2    0.00    0.03
   6   0  -2    0.60    0.07
   6   0   2    0.75    0.07
   7   0   2   -0.03    0.04
   7   0  -2   -0.01    0.04
   8   0  -2    0.12    0.06
   8   0   2    0.12    0.06
   9   0  -2    0.06    0.07
   9   0   2   -0.02    0.06
   0   0   3    0.06    0.01
   0   0  -3    0.05    0.01
   1   0  -3    0.03    0.01
  -1   0   3   -0.01    0.01
   1   0   3    0.01    0.01
  -2   0   3  313.83    5.91
  -2   0  -3  300.98    7.29
   2   0   3  315.47    6.26
   2   0   3  312.19    5.90
   2   0  -3  308.53    6.29
   3   0  -3   -0.01    0.02
  -3   0  -3    0.01    0.01
  -3   0   3    0.01    0.01
   3   0   3    0.01    0.02
   3   0   3   -0.01    0.01
  -4   0  -3   99.51    2.32
   4   0   3  103.75    1.95
   4   0   3  104.58    2.06
   4   0  -3  100.81    2.08
   5   0  -3   -0.02    0.03
   5   0   3   -0.02    0.02
  -5   0  -3    0.00    0.02
   5   0   3    0.00    0.03
   6   0   3    2.89    0.12
   6   0  -3    2.74    0.13
   7   0   3   -0.02    0.04
   7   0  -3    0.03    0.04
   8   0   3    2.92    0.15
   8   0  -3    2.77    0.16
   9   0  -3    0.02    0.06
   0   0   4  277.07    5.44
   0   0  -4  289.56    5.74
  -1   0   4   -0.01    0.01
   1   0   4    0.00    0.01
   1   0  -4    0.00    0.01
  -2   0   4   38.04    0.72
   2   0   4   37.32    0.94
   2   0   4   36.93    0.76
   2   0  -4   36.66    0.78
   2   0   4   37.34    0.73
   3   0   4   -0.01    0.02
   3   0  -4    0.00    0.02
  -3   0  -4    0.00    0.01
   3   0   4    0.00    0.01
  -3   0   4    0.01    0.01
   4   0  -4   90.10    1.89
   4   0   4   94.69    1.87
  -4   0  -4   88.54    2.10
   4   0   4   93.63    1.77
  -4   0   4   95.21    1.75
  -5   0  -4   -0.01    0.02
   5   0  -4    0.00    0.03
   5   0   4   -0.01    0.02
   5   0   4   -0.02    0.02
   6   0  -4    4.65    0.18
   6   0   4    4.67    0.16
   7   0  -4    0.09    0.05
   7   0   4   -0.01    0.04
   8   0  -4    6.19    0.25
   9   0  -4   -0.02    0.06
   0   0   5    0.05    0.02
   0   0  -5    0.02    0.01
   1   0  -5   -0.01    0.01
  -1   0   5    0.03    0.01
   1   0   5    0.00    0.01
   2   0   5   55.36    1.08
   2   0   5   55.52    1.14
  -2   0   5   56.20    1.07
   2   0  -5   55.15    1.14
  -3   0   5    0.01    0.02
   3   0   5   -0.02    0.02
   3   0   5   -0.04    0.02
   3   0  -5   -0.05    0.03
   4   0   5   35.44    0.72
   4   0  -5   34.83    0.78
  -4   0   5   35.57    0.69
   4   0   5   36.48    0.74
   5   0   5   -0.03    0.03
   5   0   5   -0.01    0.03
   5   0  -5    0.03    0.04
   6   0   5   35.94    0.73
   6   0  -5   33.94    0.81
   6   0   5   36.03    0.77
   7   0  -5    0.02    0.05
   8   0  -5    2.59    0.16
   9   0  -5   -0.04    0.06
   0   0  -6   71.01    1.39
   0   0   6   67.16    1.33
   1   0   6   -0.01    0.01
  -1   0   6    0.00    0.01
   1   0  -6    0.01    0.01
  -2   0   6   12.89    0.27
   2   0  -6   12.65    0.30
   2   0   6   12.40    0.28
   3   0   6    0.00    0.02
   3   0  -6   -0.02    0.02
   3   0   6    0.02    0.01
  -3   0   6    0.00    0.02
   4   0   6   23.08    0.48
   4   0   6   22.41    0.48
  -4   0   6   22.33    0.45
   4   0  -6   21.95    0.52
   5   0  -6    0.01    0.04
   5   0   6    0.01    0.03
   5   0   6   -0.01    0.03
   6   0   6    0.41    0.06
   6   0  -6    0.38    0.07
   7   0  -6   -0.07    0.05
   8   0  -6    2.47    0.16
   9   0  -6   -0.04    0.06
   0   0   7   -0.03    0.02
   0   0  -7    0.00    0.01
   1   0  -7   -0.01    0.01
   1   0   7   -0.02    0.02
  -1   0   7    0.00    0.02
   2   0  -7   17.70    0.39
  -2   0   7   17.05    0.36
   2   0   7   16.73    0.38
   3   0   7    0.00    0.02
  -3   0   7    0.01    0.02
   3   0  -7    0.01    0.02
   4   0  -7    2.00    0.11
  -4   0   7    2.06    0.07
   4   0   7    2.15    0.09
   5   0   7    0.09    0.04
   5   0  -7   -0.02    0.04
   6   0  -7   13.43    0.39
   6   0   7   14.92    0.35
   7   0  -7   -0.07    0.05
   8   0  -7    0.09    0.06
   0   0   8   64.17    1.27
   0   0  -8   66.24    1.32
   1   0  -8   -0.01    0.02
   1   0   8    0.04    0.02
  -1   0   8   -0.03    0.02
  -2   0   8   11.75    0.27
   2   0  -8   11.78    0.29
   2   0   8   11.60    0.28
  -3   0   8    0.00    0.02
   3   0  -8   -0.01    0.03
   3   0   8   -0.01    0.02
  -4   0   8    9.38    0.22
   4   0  -8    9.47    0.27
   4   0   8    9.16    0.24
   5   0  -8   -0.13    0.04
   5   0   8   -0.06    0.03
   6   0   8    1.45    0.09
   6   0  -8    1.70    0.12
   7   0  -8   -0.03    0.05
   8   0  -8    0.96    0.11
   0   0  -9   -0.01    0.02
   0   0   9   -0.03    0.02
   1   0   9   -0.01    0.03
   1   0  -9   -0.01    0.02
  -1   0   9   -0.02    0.02
  -2   0   9   16.92    0.37
   2   0  -9   17.08    0.40
   2   0   9   16.70    0.39
  -3   0   9    0.02    0.03
   3   0   9   -0.03    0.03
   3   0  -9   -0.06    0.03
   4   0  -9   14.46    0.38
   4   0   9   14.53    0.35
  -4   0   9   14.39    0.32
   5   0  -9   -0.07    0.04
   5   0   9   -0.04    0.04
   6   0  -9    0.48    0.08
   6   0   9    0.60    0.07
   7   0  -9    0.04    0.06
   8   0  -9    0.49    0.10
   0   0 -10   38.19    0.78
   0   0  10   36.92    0.77
  -1   0  10    0.01    0.03
   1   0  10    0.06    0.03
   1   0 -10   -0.03    0.02
   2   0 -10   20.05    0.46
   2   0  10   19.97    0.46
  -2   0  10   20.36    0.44
   3   0  10    0.00    0.04
   3   0 -10   -0.06    0.04
  -3   0  10   -0.04    0.03
  -4   0  10    4.00    0.13
   4   0  10    3.81    0.15
   4   0 -10    4.17    0.16
   5   0  10   -0.01    0.04
   5   0 -10   -0.01    0.05
   6   0  10    0.30    0.06
   6   0 -10    0.20    0.07
   7   0 -10   -0.01    0.06
   8   0 -10    0.74    0.11
   0   0  11    0.03    0.03
  -1   0  11    0.02    0.03
   1   0  11   -0.04    0.03
   1   0 -11   -0.04    0.03
   2   0  11   21.06    0.49
  -2   0  11   21.18    0.47
   2   0 -11   21.96    0.50
  -3   0  11   -0.03    0.03
   3   0  11   -0.02    0.03
   3   0 -11   -0.03    0.04
   4   0  11    5.67    0.19
   4   0 -11    5.79    0.21
   5   0  11    0.01    0.04
   5   0 -11   -0.03    0.05
   6   0  11    1.73    0.11
   6   0 -11    1.59    0.12
   7   0 -11   -0.03    0.06
   0   0  12   18.80    0.44
   1   0  12   -0.04    0.03
  -1   0  12    0.04    0.04
  -2   0  12    9.73    0.26
   2   0  12    9.87    0.27
  -3   0  12    0.04    0.04
   3   0 -12   -0.03    0.04
   3   0  12   -0.02    0.03
   4   0  12    5.90    0.20
   4   0 -12    5.75    0.21
   5   0  12    0.02    0.05
   5   0 -12   -0.05    0.04
   6   0 -12    0.24    0.07
   6   0  12    0.24    0.06
   7   0 -12   -0.06    0.06
   0   0  13   -0.02    0.04
  -1   0  13   -0.03    0.04
   1   0  13   -0.06    0.03
   2   0  13    4.27    0.17
  -2   0  13    4.55    0.16
   2   0 -13    4.56    0.16
   3   0  13   -0.01    0.04
   3   0 -13   -0.02    0.04
  -3   0  13    0.00    0.04
   4   0 -13    2.67    0.14
   4   0  13    2.32    0.13
   5   0  13   -0.01    0.04
   5   0 -13   -0.04    0.05
   6   0 -13    5.34    0.23
   6   0  13    5.80    0.22
   0   0  14   18.66    0.45
   1   0  14   -0.01    0.04
  -1   0  14    0.00    0.04
   2   0  14    5.35    0.20
  -2   0  14    5.87    0.19
   3   0  14   -0.03    0.04
  -3   0  14   -0.05    0.03
   4   0  14    7.69    0.26
   4   0 -14    8.10    0.27
   5   0 -14    0.03    0.06
   5   0  14   -0.02    0.05
   6   0 -14    0.01    0.06
   6   0  14    0.00    0.05
   0   0  15   -0.02    0.04
  -1   0  15   -0.04    0.04
   1   0  15   -0.05    0.04
   2   0  15    3.77    0.17
  -2   0  15    3.81    0.16
  -3   0  15   -0.07    0.04
   3   0  15    0.03    0.05
   4   0  15    2.47    0.14
   5   0  15   -0.08    0.05
   5   0 -15   -0.08    0.05
   0   0  16    1.87    0.12
  -1   0  16   -0.03    0.04
   1   0  16   -0.04    0.04
  -2   0  16    1.48    0.11
   2   0  16    1.43    0.11
  -3   0  16   -0.10    0.04
   3   0  16    0.00    0.05
   4   0  16    4.26    0.19
   5   0  16    0.00    0.05
   0   0  17   -0.06    0.04
  -1   0  17   -0.07    0.04
   1   0  17   -0.04    0.04
   2   0  17    2.07    0.14
  -2   0  17    2.45    0.13
   3   0  17   -0.01    0.06
   4   0  17    1.88    0.14
   0   0  18    1.23    0.11
  -1   0  18    0.00    0.05
   1   0  18   -0.03    0.05
  -2   0  18    1.29    0.11
   2   0  18    1.45    0.12
   0   1   0    0.29    0.01
   1  -1   0   44.48    0.90
  -1   1   0   44.07    1.03
   1   1   0   44.92    0.90
   1   1   0   45.28    0.86
   1  -1   0   43.25    1.03
  -1   1   0   45.65    0.91
   2   1   0   96.90    1.95
   2  -1   0   97.54    1.95
   2  -1   0  100.22    1.93
  -2   1   0   96.16    2.21
   2   1   0   95.80    1.85
   3   1   0   33.04    0.70
   3  -1   0   34.23    0.65
   3   1   0   33.79    0.65
   3  -1   0   32.95    0.70
  -3   1   0   32.93    0.79
   4  -1   0    6.01    0.17
   4   1   0    6.18    0.17
   4  -1   0    6.15    0.13
   4   1   0    6.26    0.14
  -4   1   0    6.22    0.19
   5   1   0    0.10    0.04
   5  -1   0    0.10    0.03
   5   1   0    0.06    0.02
   6   1   0    3.88    0.16
   6  -1   0    3.97    0.15
   7   1   0    2.22    0.13
   7  -1   0    2.24    0.12
   8  -1   0    0.05    0.05
   8   1   0   -0.03    0.05
   9   1   0    1.38    0.13
   9  -1   0    1.29    0.12
   0   1   1    7.97    0.20
   0   1   1    8.09    0.16
   1   1   1   25.93    0.54
  -1   1  -1   26.09    0.62
   1   1   1   26.54    0.51
   1  -1  -1   27.00    0.54
   1   1  -1   26.60    0.51
   1   1  -1   27.13    0.54
  -1   1   1   25.89    0.61
   1  -1   1   25.72    0.62
   1  -1   1   27.12    0.51
  -1   1   1   26.28    0.53
   1  -1   1   25.45    0.54
   2   1   1   13.95    0.31
   2   1   1   14.36    0.29
  -2   1  -1   13.93    0.34
   2  -1  -1   14.24    0.31
   2   1  -1   14.24    0.28
  -2   1   1   14.46    0.35
   2  -1   1   14.41    0.31
   2  -1   1   14.71    0.28
   2  -1   1   14.03    0.34
   2   1  -1   14.24    0.31
   3  -1  -1    1.14    0.06
   3   1   1    1.13    0.04
  -3   1  -1    1.22    0.06
   3   1   1    1.10    0.05
   3   1  -1    1.11    0.04
   3  -1   1    1.14    0.05
  -3   1   1    1.13    0.06
   3   1  -1    1.14    0.06
   3  -1   1    1.08    0.04
   4   1   1   19.55    0.44
   4   1   1   19.15    0.39
  -4   1  -1   19.20    0.48
   4  -1  -1   19.31    0.44
   4  -1   1   19.10    0.43
  -4   1   1   19.41    0.49
   4  -1   1   19.81    0.38
   4   1  -1   19.48    0.38
   4   1  -1   19.38    0.44
   5   1   1   12.42    0.26
   5   1   1   12.70    0.32
   5  -1  -1   12.49    0.32
  -5   1  -1   12.50    0.34
   5  -1   1   12.55    0.25
   5  -1   1   11.81    0.31
   5   1  -1   12.58    0.32
   5   1  -1   12.37    0.25
   6   1   1    1.39    0.09
   6  -1  -1    1.34    0.09
   6   1  -1    1.40    0.09
   6  -1   1    1.17    0.09
   7   1   1    0.68    0.08
   7  -1  -1    0.82    0.08
   7  -1   1    0.71    0.07
   7   1  -1    0.81    0.08
   8  -1  -1    1.60    0.12
   8   1   1    1.79    0.13
   8   1  -1    1.92    0.13
   8  -1   1    1.79    0.12
   9  -1  -1    0.60    0.09
   9   1   1    0.83    0.10
   9   1  -1    0.78    0.10
   9  -1   1    0.83    0.10
   0   1   2    0.06    0.01
   0  -1  -2    0.01    0.00
   0   1   2    0.03    0.01
   1  -1  -2    6.14    0.14
   1   1   2    5.94    0.13
  -1  -1  -2    5.74    0.18
   1   1  -2    6.26    0.14
   1  -1   2    5.76    0.15
  -1   1   2    5.83    0.12
   1  -1   2    5.99    0.13
   2   1   2    1.36    0.06
   2  -1  -2    1.97    0.07
  -2   1  -2    1.77    0.06
   2   1   2    1.69    0.06
   2   1  -2    1.81    0.05
   2  -1   2    1.46    0.05
   2  -1   2    1.58    0.06
  -2   1   2    1.70    0.04
   2  -1   2    1.75    0.06
   2   1  -2    1.69    0.07
  -3   1  -2    2.01    0.07
   3  -1  -2    2.07    0.08
   3   1   2    1.96    0.06
   3   1   2    1.91    0.07
   3   1  -2    2.19    0.08
   3  -1   2    1.91    0.07
   3   1  -2    2.04    0.05
   3  -1   2    1.92    0.06
   4   1   2    1.14    0.07
   4  -1  -2    1.37    0.07
  -4   1  -2    1.28    0.06
   4   1   2    1.25    0.06
   4   1  -2    1.27    0.04
   4  -1   2    1.38    0.07
   4   1  -2    1.23    0.08
   4  -1   2    1.17    0.05
  -4   1   2    1.26    0.08
   5  -1  -2    0.44    0.05
   5   1   2    0.54    0.04
  -5   1  -2    0.50    0.05
   5   1   2    0.54    0.05
   5   1  -2    0.54    0.06
   5  -1   2    0.58    0.05
  -5  -1  -2    0.52    0.05
   5  -1   2    0.52    0.04
   6  -1  -2    6.18    0.21
   6   1   2    6.08    0.20
   6  -1   2    6.17    0.19
   6   1  -2    5.75    0.20
   7   1   2    3.29    0.15
   7  -1  -2    3.15    0.15
   7  -1   2    3.25    0.14
   7   1  -2    3.12    0.15
   8  -1  -2   -0.06    0.04
   8   1   2    0.00    0.05
   8   1  -2   -0.06    0.05
   8  -1   2   -0.01    0.05
   9  -1  -2   -0.07    0.05
   9   1   2   -0.04    0.06
   9   1  -2    0.04    0.07
   9  -1   2    0.01    0.06
   0  -1  -3   21.79    0.46
   0  -1   3   22.29    0.44
   0   1   3   23.14    0.44
   1   1   3   41.50    1.08
   1  -1  -3   40.42    0.83
   1   1   3   40.53    0.79
   1  -1   3   40.78    0.79
  -1   1   3   41.04    0.78
   1   1  -3   40.58    0.83
   2   1   3   34.03    0.67
   2   1   3   34.08    0.69
   2  -1  -3   34.09    0.71
   2  -1   3   33.16    0.78
   2  -1   3   34.06    0.66
  -2   1   3   34.97    0.65
   2  -1   3   33.12    0.69
   2   1  -3   33.66    0.71
   3  -1  -3    5.94    0.17
   3   1   3    6.06    0.15
  -3   1  -3    5.78    0.16
   3   1   3    6.25    0.15
   3  -1   3    6.34    0.15
   3  -1   3    6.20    0.14
  -3   1   3    6.15    0.13
  -3  -1  -3    5.80    0.15
   3   1  -3    5.86    0.17
   4   1   3   11.72    0.28
  -4   1  -3   11.38    0.30
   4   1   3   11.80    0.26
   4  -1  -3   11.26    0.29
   4   1  -3   11.62    0.30
   4  -1   3   11.70    0.25
   4  -1   3   12.23    0.28
  -4  -1  -3   11.30    0.29
   5   1   3    0.90    0.07
   5   1   3    0.94    0.05
   5  -1  -3    0.95    0.07
  -5   1  -3    0.85    0.06
   5  -1   3    0.88    0.06
   5  -1   3    0.92    0.05
  -5  -1  -3    0.89    0.06
   5   1  -3    0.85    0.07
   6   1   3    0.09    0.04
   6  -1  -3    0.09    0.04
   6   1  -3    0.04    0.04
   6  -1   3    0.06    0.04
   7  -1  -3    0.26    0.06
   7   1   3    0.39    0.06
   7   1  -3    0.20    0.06
   7  -1   3    0.27    0.05
   8   1   3    0.43    0.08
   8  -1  -3    0.47    0.08
   8   1  -3    0.55    0.09
   8  -1   3    0.45    0.07
   9  -1  -3    0.57    0.09
   9   1  -3    0.58    0.10
   0  -1   4   -0.01    0.01
   0  -1  -4    0.00    0.01
   0   1   4    0.01    0.01
   0   1  -4   -0.01    0.01
   1   1   4   42.67    0.84
   1   1   4   42.86    1.02
  -1  -1   4   44.44    0.84
   1  -1  -4   43.57    0.89
   1   1  -4   42.31    0.89
  -1   1   4   44.06    0.84
   1  -1   4   43.87    0.84
  -2  -1   4   17.63    0.36
   2   1   4   18.15    0.37
   2  -1  -4   18.00    0.39
   2   1   4   17.71    0.37
   2   1  -4   17.90    0.40
   2  -1   4   17.54    0.37
   2  -1   4   17.88    0.42
  -2   1   4   18.20    0.36
   2  -1   4   17.74    0.37
   3  -1  -4   18.05    0.42
   3   1   4   18.74    0.40
  -3   1  -4   18.15    0.44
   3   1   4   18.88    0.39
  -3  -1   4   18.84    0.37
  -3   1   4   19.00    0.37
  -3  -1  -4   17.93    0.44
   3  -1   4   18.45    0.38
   3  -1   4   18.75    0.40
   3   1  -4   18.73    0.42
   4   1   4   14.92    0.33
   4  -1  -4   15.07    0.36
   4   1   4   15.34    0.34
  -4   1  -4   15.08    0.37
  -4  -1   4   15.06    0.30
   4  -1   4   15.35    0.34
   4   1  -4   14.60    0.37
   4  -1   4   14.86    0.32
  -4  -1  -4   14.36    0.36
   5   1   4    2.89    0.11
   5  -1  -4    2.72    0.12
  -5   1  -4    2.82    0.11
   5   1   4    2.92    0.10
   5   1  -4    2.96    0.13
   5  -1   4    2.96    0.10
   5  -1   4    3.00    0.11
   6  -1  -4    4.11    0.17
   6   1   4    4.09    0.15
   6  -1   4    4.42    0.15
   6   1  -4    4.13    0.17
   7  -1  -4    1.73    0.12
   7   1   4    1.74    0.11
   7   1  -4    1.83    0.12
   7  -1   4    1.97    0.11
   8  -1  -4    0.56    0.09
   8   1  -4    0.50    0.09
   9  -1  -4    0.27    0.08
   9   1  -4    0.22    0.08
   0  -1   5   35.06    0.68
   0   1  -5   34.61    0.71
   0   1   5   35.07    0.68
   0  -1  -5   34.14    0.71
   1  -1  -5   15.40    0.34
  -1  -1   5   15.42    0.32
   1   1   5   15.13    0.33
  -1   1   5   15.40    0.32
   1   1  -5   15.84    0.34
   2   1   5   27.45    0.56
   2  -1  -5   26.99    0.58
  -2  -1   5   27.31    0.54
   2   1  -5   28.00    0.59
   2  -1   5   27.32    0.64
  -2   1   5   27.86    0.54
   2  -1   5   27.03    0.55
   2  -1   5   27.22    0.56
   3  -1  -5   52.84    1.15
   3   1   5   56.63    1.12
   3   1   5   54.66    1.08
  -3  -1   5   55.55    1.06
   3  -1   5   55.09    1.27
  -3   1   5   55.88    1.06
   3  -1   5   55.42    1.12
   3   1  -5   56.39    1.16
   3  -1   5   55.15    1.08
   4   1   5   21.79    0.46
   4  -1  -5   21.60    0.50
  -4  -1   5   21.40    0.43
   4   1   5   21.23    0.46
   4  -1   5   21.32    0.45
  -4   1   5   21.45    0.42
   4  -1   5   21.36    0.46
   4   1  -5   21.20    0.50
   5   1   5   11.22    0.27
   5  -1  -5   10.78    0.31
   5   1   5   11.32    0.28
   5  -1   5   11.37    0.27
   5   1  -5   10.88    0.31
   5  -1   5   11.09    0.26
   6  -1  -5    0.79    0.09
   6   1   5    0.55    0.07
   6   1   5    0.85    0.07
   6   1  -5    0.54    0.08
   6  -1   5    0.84    0.08
   7  -1  -5    0.32    0.07
   7   1  -5    0.23    0.06
   8  -1  -5    0.76    0.09
   8   1  -5    0.80    0.10
   9  -1  -5    1.27    0.13
   9   1  -5    1.28    0.13
   0  -1  -6    0.01    0.01
   0  -1   6    0.01    0.02
   0   1  -6    0.02    0.01
   0   1   6    0.13    0.02
  -1  -1   6   17.83    0.37
   1   1   6   17.46    0.38
   1  -1   6   18.04    0.38
  -1   1   6   17.33    0.37
   1   1  -6   18.49    0.39
   2   1   6    6.18    0.16
  -2  -1   6    6.19    0.15
   2  -1  -6    5.89    0.16
   2  -1   6    6.04    0.13
   2   1  -6    6.00    0.17
  -2   1   6    6.11    0.15
   2  -1   6    6.13    0.16
   3  -1  -6    6.23    0.18
  -3  -1   6    6.18    0.15
   3   1   6    6.11    0.17
   3   1   6    6.16    0.14
   3  -1   6    6.35    0.14
  -3   1   6    6.09    0.15
   3   1  -6    6.42    0.19
   3  -1   6    6.16    0.16
   3  -1   6    5.93    0.16
   4   1   6    4.25    0.14
   4   1   6    4.35    0.12
  -4  -1   6    4.20    0.11
   4  -1  -6    4.38    0.15
   4  -1   6    4.53    0.12
  -4   1   6    4.27    0.11
   4  -1   6    4.25    0.13
   4   1  -6    4.15    0.15
   5   1   6    6.14    0.18
   5  -1  -6    6.15    0.21
   5   1   6    5.98    0.17
   5  -1   6    5.87    0.17
   5  -1   6    5.76    0.17
   5   1  -6    5.78    0.20
   6   1   6   10.40    0.26
   6  -1  -6    9.62    0.30
   6   1  -6    9.30    0.30
   6  -1   6   10.14    0.26
   7  -1  -6    3.14    0.17
   7   1  -6    3.40    0.18
   8  -1  -6   -0.01    0.06
   8   1  -6   -0.03    0.06
   9  -1  -6    0.18    0.08
   9   1  -6    0.10    0.08
   0  -1  -7   52.99    1.06
   0   1   7   50.95    1.03
   0  -1   7   52.78    1.03
   0   1  -7   53.01    1.07
  -1  -1   7   13.35    0.29
   1   1   7   13.16    0.30
   1  -1   7   13.48    0.30
  -1   1   7   13.20    0.29
   2   1   7    5.34    0.15
  -2  -1   7    5.50    0.14
   2  -1  -7    5.54    0.16
  -2   1   7    5.60    0.14
   2   1  -7    5.43    0.16
   2  -1   7    5.44    0.15
   3  -1  -7    1.78    0.09
   3   1   7    1.92    0.08
  -3  -1   7    2.05    0.07
   3  -1   7    2.07    0.09
   3   1  -7    1.86    0.09
  -3   1   7    2.01    0.07
   3  -1   7    1.95    0.06
   3  -1   7    2.05    0.06
   4   1   7    5.68    0.17
   4  -1  -7    5.67    0.19
  -4  -1   7    5.76    0.15
   4   1  -7    5.86    0.19
   4  -1   7    5.66    0.17
  -4   1   7    5.67    0.14
   5   1   7    0.04    0.04
   5  -1  -7    0.03    0.04
   5   1  -7   -0.02    0.05
   5  -1   7    0.10    0.04
   6   1   7    0.88    0.08
   6  -1  -7    0.94    0.09
   6  -1   7    0.81    0.07
   6   1  -7    0.85    0.09
   7  -1  -7    1.52    0.12
   7   1  -7    1.34    0.12
   8  -1  -7    0.23    0.08
   8   1  -7    0.13    0.07
   0  -1   8    0.01    0.03
   0   1   8    0.07    0.03
   0  -1  -8   -0.02    0.01
   1   1   8   10.06    0.25
   1  -1  -8    9.74    0.24
  -1  -1   8   10.15    0.24
   1  -1   8   10.17    0.25
  -1   1   8   10.00    0.24
   2  -1  -8    9.44    0.24
  -2  -1   8    9.69    0.23
   2   1   8    9.94    0.25
   2   1   8    9.91    0.24
   2   1  -8    9.44    0.25
  -2   1   8    9.87    0.23
   2  -1   8    9.55    0.24
   3   1   8    8.72    0.23
  -3  -1   8    8.91    0.21
   3  -1  -8    8.64    0.24
   3  -1   8    8.18    0.22
  -3   1   8    8.68    0.21
   3  -1   8    8.45    0.21
   3   1  -8    8.42    0.24
   4   1   8    2.87    0.12
  -4  -1   8    2.85    0.09
   4  -1  -8    2.71    0.12
  -4   1   8    2.74    0.09
   4  -1   8    2.67    0.11
   4   1  -8    2.66    0.13
   5  -1  -8    6.43    0.22
   5   1   8    6.53    0.20
   5   1  -8    6.39    0.23
   5  -1   8    6.63    0.20
   6  -1  -8    2.42    0.14
   6   1   8    2.35    0.12
   6  -1   8    2.47    0.11
   6   1  -8    2.36    0.14
   7  -1  -8    1.31    0.12
   7   1  -8    1.21    0.12
   8  -1  -8    0.26    0.08
   8   1  -8    0.14    0.08
   0  -1  -9   14.27    0.31
   0   1   9   14.45    0.33
   0  -1   9   14.33    0.33
  -1  -1   9   16.44    0.37
   1   1   9   16.54    0.38
   1  -1  -9   17.05    0.37
  -1   1   9   16.96    0.37
   1  -1   9   16.16    0.38
   1   1  -9   16.46    0.38
  -2  -1   9    2.87    0.11
   2   1   9    3.02    0.12
   2   1   9    3.07    0.09
   2  -1  -9    3.08    0.11
  -2   1   9    3.14    0.11
   2   1  -9    2.98    0.12
   2  -1   9    3.12    0.12
  -3  -1   9   10.35    0.25
   3   1   9   10.23    0.27
   3  -1  -9   10.51    0.28
   3  -1   9   10.08    0.26
  -3   1   9   10.30    0.25
   3   1  -9   10.10    0.28
  -4  -1   9    1.77    0.08
   4  -1  -9    1.64    0.10
   4   1   9    1.75    0.10
  -4   1   9    1.68    0.08
   4  -1   9    1.73    0.10
   4   1  -9    1.85    0.11
   5   1   9   11.08    0.30
   5  -1  -9   10.96    0.32
   5   1  -9   11.12    0.33
   5  -1   9   11.50    0.29
   6  -1  -9    0.04    0.05
   6   1   9   -0.03    0.04
   6  -1   9   -0.02    0.04
   6   1  -9    0.02    0.05
   7  -1  -9    2.10    0.14
   7   1  -9    2.18    0.15
   8  -1  -9    0.75    0.10
   8   1  -9    0.74    0.11
   0  -1  10   -0.02    0.03
   0  -1 -10   -0.02    0.02
   0   1  10    0.00    0.03
   1  -1 -10    8.91    0.22
   1   1  10    8.68    0.24
  -1  -1  10    8.49    0.23
   1   1 -10    9.06    0.23
   1  -1  10    8.60    0.23
  -1   1  10    8.75    0.23
   2  -1 -10    4.53    0.15
   2   1  10    4.51    0.16
  -2  -1  10    4.80    0.15
   2   1 -10    4.47    0.15
   2  -1  10    4.53    0.16
  -2   1  10    4.65    0.15
  -3  -1  10   17.10    0.38
   3   1  10   17.23    0.41
   3  -1 -10   17.65    0.42
  -3   1  10   17.25    0.38
   3   1 -10   17.18    0.43
   3  -1  10   17.07    0.41
   4   1  10    2.89    0.13
   4  -1 -10    2.85    0.14
  -4  -1  10    2.73    0.11
   4   1 -10    2.91    0.14
   4  -1  10    2.84    0.12
   5   1  10    2.12    0.12
   5  -1 -10    2.09    0.13
   5   1 -10    1.99    0.13
   5  -1  10    2.31    0.12
   6   1  10    1.73    0.11
   6  -1 -10    1.71    0.12
   6   1 -10    1.64    0.12
   6  -1  10    1.73    0.11
   7  -1 -10    1.15    0.12
   7   1 -10    1.08    0.12
   8  -1 -10    0.00    0.07
   8   1 -10    0.09    0.07
   0  -1  11    7.42    0.21
   0   1  11    7.54    0.21
   1  -1 -11   12.91    0.30
   1   1  11   12.16    0.31
  -1  -1  11   12.30    0.31
   1   1 -11   12.81    0.31
   1  -1  11   12.58    0.31
  -1   1  11   12.05    0.30
  -2  -1  11    0.11    0.04
   2  -1 -11    0.14    0.04
   2   1  11    0.06    0.04
   2  -1  11    0.08    0.04
  -2   1  11    0.12    0.04
   2   1 -11    0.07    0.04
   3   1  11    2.44    0.12
  -3  -1  11    2.34    0.10
   3  -1 -11    2.31    0.12
   3  -1  11    2.33    0.11
  -3   1  11    2.33    0.10
   3   1 -11    2.34    0.12
   4  -1 -11    2.39    0.13
   4   1  11    2.08    0.11
  -4  -1  11    2.26    0.10
   4  -1  11    2.35    0.12
   4   1 -11    2.33    0.13
   5   1  11    0.97    0.08
   5  -1 -11    0.84    0.09
   5  -1  11    0.82    0.07
   5   1 -11    0.76    0.09
   6   1  11    0.25    0.06
   6  -1 -11    0.30    0.07
   6   1 -11    0.21    0.07
   6  -1  11    0.25    0.06
   7  -1 -11    0.58    0.09
   7   1 -11    0.53    0.10
   0   1  12   -0.04    0.03
   0  -1  12   -0.01    0.03
  -1  -1  12    6.88    0.20
   1   1  12    6.41    0.21
  -1   1  12    6.28    0.20
   1   1 -12    6.80    0.19
   1  -1  12    6.55    0.21
   2   1  12    4.03    0.16
  -2  -1  12    4.14    0.15
   2  -1  12    4.04    0.15
   2   1 -12    3.40    0.14
  -2   1  12    4.16    0.14
   3  -1 -12    3.51    0.15
  -3  -1  12    3.74    0.14
   3   1  12    3.73    0.15
  -3   1  12    3.79    0.14
   3  -1  12    3.58    0.15
   3   1 -12    3.68    0.15
   4  -1 -12    0.95    0.09
   4   1  12    1.02    0.09
   4   1 -12    1.00    0.09
   4  -1  12    1.10    0.09
   5   1  12    1.22    0.10
   5  -1 -12    1.17    0.10
   5  -1  12    1.00    0.09
   5   1 -12    1.27    0.11
   6   1  12    0.37    0.07
   6  -1 -12    0.28    0.07
   6  -1  12    0.35    0.07
   6   1 -12    0.40    0.08
   7  -1 -12    0.20    0.07
   7   1 -12    0.21    0.08
   0  -1  13    2.13    0.11
  -1  -1  13    9.99    0.27
   1   1  13    9.50    0.27
   1  -1  13    9.37    0.27
  -1   1  13    9.50    0.27
  -2  -1  13    1.84    0.10
   2   1  13    2.03    0.11
  -2   1  13    1.98    0.10
   2  -1  13    1.82    0.11
  -3  -1  13    4.03    0.15
   3  -1 -13    4.06    0.16
   3   1  13    3.70    0.16
   3   1 -13    4.06    0.16
   3  -1  13    3.89    0.16
  -3   1  13    3.67    0.14
   4  -1 -13    1.65    0.11
   4   1  13    1.55    0.11
   4   1 -13    1.71    0.12
   4  -1  13    1.64    0.11
   5   1  13    0.37    0.06
   5  -1 -13    0.39    0.07
   5  -1  13    0.37    0.06
   5   1 -13    0.38    0.08
   6  -1 -13   -0.12    0.05
   6   1  13   -0.01    0.05
   6  -1  13   -0.02    0.05
   6   1 -13   -0.02    0.06
   0   1  14   -0.07    0.04
   0  -1  14    0.03    0.04
   1   1  14    4.95    0.19
  -1  -1  14    5.18    0.18
  -1   1  14    5.02    0.18
   1  -1  14    5.00    0.19
   2   1  14    3.90    0.16
  -2  -1  14    3.77    0.15
   2  -1  14    3.62    0.16
  -2   1  14    3.50    0.15
  -3  -1  14    0.39    0.06
   3   1  14    0.42    0.07
   3  -1  14    0.31    0.06
  -3   1  14    0.34    0.06
   3   1 -14    0.27    0.06
   4  -1 -14    0.03    0.05
   4   1  14   -0.01    0.05
   4  -1  14    0.02    0.05
   4   1 -14   -0.05    0.05
   5  -1 -14    2.15    0.14
   5   1  14    2.60    0.15
   5  -1  14    2.06    0.13
   5   1 -14    2.33    0.15
   6   1  14    0.42    0.08
   6  -1 -14    0.38    0.09
   6  -1  14    0.36    0.07
   6   1 -14    0.41    0.09
   0  -1  15    3.39    0.15
   0   1  15    3.37    0.15
   1   1  15    0.69    0.08
  -1  -1  15    0.68    0.08
  -1   1  15    0.67    0.08
   1  -1  15    0.78    0.08
  -2  -1  15    0.20    0.06
   2   1  15    0.16    0.05
   2  -1  15    0.21    0.06
  -2   1  15    0.22    0.06
   3   1  15    2.78    0.15
  -3  -1  15    2.79    0.14
   3  -1  15    2.71    0.14
  -3   1  15    3.02    0.14
   4   1  15    2.80    0.16
   4  -1  15    2.92    0.16
   5   1  15   -0.03    0.05
   5  -1 -15    0.00    0.06
   5  -1  15   -0.05    0.05
   5   1 -15   -0.02    0.06
   0   1  16   -0.03    0.04
   0  -1  16   -0.02    0.05
  -1  -1  16    0.68    0.08
   1   1  16    0.88    0.09
  -1   1  16    0.93    0.09
   1  -1  16    0.68    0.08
   2   1  16    1.78    0.12
  -2  -1  16    1.49    0.11
   2  -1  16    1.65    0.12
  -2   1  16    1.75    0.12
  -3  -1  16    0.36    0.06
   3   1  16    0.54    0.08
   3  -1  16    0.45    0.07
  -3   1  16    0.32    0.07
   4   1  16    0.03    0.06
   4  -1  16    0.03    0.06
   5   1  16    0.18    0.07
   5  -1  16    0.08    0.06
   0  -1  17    1.59    0.12
   0   1  17    1.94    0.13
   1   1  17    0.09    0.06
  -1  -1  17    0.14    0.06
   1  -1  17    0.06    0.06
  -1   1  17    0.06    0.06
  -2  -1  17    1.52    0.12
   2   1  17    1.42    0.12
  -2   1  17    1.49    0.12
   2  -1  17    1.42    0.12
   3   1  17    0.14    0.06
  -3  -1  17    0.07    0.05
   3  -1  17    0.07    0.06
   4   1  17    0.32    0.08
   4  -1  17    0.37    0.08
   0   1  18    0.00    0.06
   0  -1  18   -0.02    0.05
  -1  -1  18    0.59    0.08
   1   1  18    0.56    0.09
  -1   1  18    0.69    0.09
   1  -1  18    0.61    0.09
  -2  -1  18    0.72    0.09
   2   1  18    0.61    0.09
   2  -1  18    0.67    0.09
  -2   1  18    0.82    0.09
   0   2   0  375.46    7.16
   1  -2   0    0.03    0.01
  -1   2   0    0.03    0.01
   1   2   0    0.02    0.01
  -1   2   0    0.06    0.01
   1  -2   0    0.04    0.01
   2   2   0    1.27    0.06
   2   2   0    1.19    0.04
  -2   2   0    1.20    0.05
   2  -2   0    1.30    0.05
   2  -2   0    1.34    0.06
   3   2   0    8.52    0.19
   3   2   0    8.59    0.21
   3  -2   0    8.57    0.21
   3  -2   0    8.70    0.17
   4  -2   0    0.04    0.02
   4   2   0    0.01    0.03
  -4   2   0    0.10    0.03
   4   2   0    0.04    0.02
   5   2   0    2.71    0.08
   5   2   0    2.78    0.12
   5  -2   0    2.85    0.11
   6   2   0    1.06    0.09
   6  -2   0    0.98    0.08
   7  -2   0    1.76    0.11
   7   2   0    1.79    0.12
   8   2   0   -0.02    0.05
   8  -2   0    0.03    0.05
   9  -2   0    0.58    0.09
   9   2   0    0.37    0.08
   0   2   1    0.00    0.01
   0   2   1    0.00    0.01
   0   2  -1    0.02    0.01
   0  -2  -1    0.01    0.01
  -1   2  -1   30.74    0.71
  -1   2  -1   31.62    0.59
   1  -2  -1   30.45    0.62
   1  -2  -1   29.85    0.71
   1   2   1   30.02    0.59
   1  -2   1   29.22    0.71
   1   2  -1   30.59    0.63
   1   2  -1   31.32    0.59
  -1   2   1   30.16    0.59
  -1   2   1   29.70    0.71
   2   2   1  120.91    2.29
   2  -2  -1  119.97    2.43
   2  -2  -1  117.49    2.75
  -2   2  -1  120.08    2.75
   2   2   1  121.79    2.43
   2   2  -1  122.97    2.43
   2   2  -1  122.34    2.32
   2  -2   1  121.00    2.42
   2  -2   1  123.59    2.33
   2  -2   1  118.76    2.75
  -2   2   1  124.54    2.75
  -2   2   1  122.63    2.38
   3   2   1   16.03    0.36
   3  -2  -1   16.17    0.36
   3   2   1   15.95    0.33
  -3   2  -1   16.55    0.40
   3   2  -1   16.27    0.37
   3  -2   1   16.51    0.32
   3   2  -1   16.59    0.33
  -3   2   1   15.76    0.41
   3  -2   1   15.60    0.36
  -4   2  -1   19.01    0.48
   4   2   1   19.06    0.39
   4  -2  -1   18.44    0.43
   4   2   1   19.04    0.43
   4  -2   1   18.98    0.43
   4   2  -1   18.98    0.44
   4  -2   1   19.71    0.38
   4   2  -1   19.14    0.38
  -4   2   1   19.08    0.49
   5   2   1    2.01    0.07
   5   2   1    2.05    0.10
   5  -2  -1    1.97    0.09
  -5   2  -1    2.23    0.10
   5  -2   1    1.91    0.09
   5   2  -1    2.04    0.06
   5   2  -1    2.11    0.11
   6  -2  -1    3.41    0.14
   6   2   1    3.77    0.15
   6   2  -1    3.54    0.15
   6  -2   1    3.58    0.14
   7   2   1    2.39    0.13
   7  -2  -1    2.29    0.12
   7   2  -1    2.28    0.13
   7  -2   1    2.38    0.12
   8  -2  -1    0.30    0.07
   8   2   1    0.26    0.07
   8  -2   1    0.19    0.06
   8   2  -1    0.14    0.07
   9  -2  -1    0.19    0.07
   9   2   1    0.29    0.08
   9  -2   1    0.23    0.07
   9   2  -1    0.18    0.08
   0   2   2   43.30    0.81
   0   2   2   42.55    0.97
   0  -2  -2   40.55    0.97
   0   2  -2   42.53    0.81
   1  -2  -2  153.78    3.69
   1  -2  -2  158.86    3.29
   1   2   2  163.77    3.08
  -1   2   2  162.15    3.69
   1   2  -2  162.93    3.11
  -1  -2  -2  163.09    3.79
   1   2  -2  165.84    3.29
   1  -2   2  162.47    3.70
  -1   2   2  162.57    3.09
   2  -2  -2   59.06    1.21
   2   2   2   58.73    1.14
  -2   2  -2   58.83    1.36
   2   2   2   59.89    1.20
   2  -2   2   58.03    1.36
  -2   2   2   59.53    1.14
  -2   2   2   59.83    1.37
   2  -2   2   58.71    1.20
   2   2  -2   59.06    1.13
   2  -2   2   61.22    1.13
   2   2  -2   59.31    1.21
   3  -2  -2    1.24    0.06
   3   2   2    1.21    0.05
   3   2   2    1.21    0.06
  -3   2  -2    1.27    0.06
   3   2  -2    1.22    0.04
  -3   2   2    1.24    0.07
   3  -2   2    1.21    0.05
   3  -2   2    1.27    0.06
   3   2  -2    1.24    0.07
   3  -2   2    1.25    0.05
   4   2   2    3.60    0.12
   4  -2  -2    3.82    0.13
   4   2   2    3.71    0.11
  -4   2  -2    3.72    0.13
   4  -2   2    3.91    0.10
   4   2  -2    3.97    0.14
   4   2  -2    3.65    0.10
   4  -2   2    3.84    0.12
  -5   2  -2    2.70    0.11
   5   2   2    2.69    0.09
   5  -2  -2    2.87    0.12
   5   2   2    2.70    0.11
   5  -2   2    2.71    0.08
   5  -2   2    2.52    0.10
   5   2  -2    2.87    0.12
   5   2  -2    2.67    0.08
   6   2   2    0.03    0.04
   6  -2  -2    0.01    0.04
   6  -2   2    0.04    0.03
   6   2  -2    0.03    0.05
   7  -2  -2    0.20    0.06
   7   2   2    0.25    0.06
   7   2  -2    0.35    0.07
   7  -2   2    0.26    0.05
   8  -2  -2    0.23    0.06
   8   2   2    0.18    0.06
   8   2  -2    0.19    0.07
   8  -2   2    0.22    0.06
   9  -2  -2   -0.05    0.05
   9   2  -2    0.03    0.07
   9  -2   2    0.02    0.06
   0   2   3    0.02    0.01
   0  -2  -3    0.02    0.01
   0   2   3    0.10    0.01
   1   2   3    7.33    0.17
   1  -2  -3    7.69    0.18
  -1  -2  -3    7.61    0.19
   1  -2   3    7.50    0.17
   1   2  -3    7.84    0.18
  -1   2   3    7.48    0.20
  -1   2   3    7.47    0.16
   2   2   3    6.37    0.15
   2  -2  -3    6.28    0.16
   2  -2   3    6.29    0.15
   2   2  -3    6.28    0.17
   2  -2   3    6.46    0.17
  -2   2   3    6.50    0.19
  -2   2   3    6.59    0.14
   2  -2   3    6.67    0.15
   2   2  -3    6.35    0.15
  -3   2  -3   20.78    0.50
   3   2   3   20.88    0.43
   3   2   3   20.75    0.45
   3  -2  -3   21.21    0.47
   3  -2   3   20.96    0.42
   3  -2   3   20.15    0.50
   3  -2   3   21.07    0.45
   3   2  -3   20.86    0.42
   3   2  -3   20.61    0.47
  -3   2   3   20.91    0.41
  -3   2   3   21.78    0.53
   4   2   3   34.76    0.68
  -4   2  -3   33.28    0.81
   4   2   3   34.89    0.72
   4  -2  -3   33.66    0.74
   4   2  -3   33.49    0.75
   4   2  -3   33.61    0.66
   4  -2   3   34.37    0.72
   4  -2   3   34.91    0.67
   5   2   3    2.87    0.11
   5  -2  -3    2.80    0.12
  -5   2  -3    2.80    0.11
   5   2   3    2.83    0.10
   5  -2   3    2.94    0.09
   5   2  -3    3.02    0.13
   5  -2   3    2.90    0.11
  -5  -2  -3    3.13    0.11
   6  -2  -3    1.62    0.10
   6   2   3    1.81    0.10
   6   2  -3    1.91    0.12
   6  -2   3    1.79    0.09
   7   2   3    0.41    0.06
   7  -2  -3    0.33    0.06
   7   2  -3    0.27    0.06
   7  -2   3    0.27    0.05
   8   2   3    0.65    0.09
   8  -2  -3    0.58    0.08
   8   2  -3    0.65    0.09
   8  -2   3    0.61    0.08
   9  -2  -3    0.24    0.08
   9   2  -3    0.27    0.09
   0   2   4    6.72    0.16
   0  -2   4    6.56    0.15
   0   2   4    6.67    0.17
   0  -2  -4    6.78    0.15
   1   2   4  144.47    2.75
   1  -2  -4  141.58    2.92
   1   2   4  145.85    3.35
  -1   2   4  146.11    2.78
   1   2  -4  146.08    2.89
   1  -2   4  144.75    2.73
  -1   2   4  144.14    3.27
   2   2   4   30.41    0.62
   2  -2  -4   30.57    0.65
  -2   2   4   31.46    0.60
   2  -2   4   30.40    0.72
   2  -2   4   30.19    0.63
   2  -2   4   30.93    0.61
  -2   2   4   31.55    0.74
   2   2  -4   30.95    0.66
   3   2   4   26.66    0.55
   3  -2  -4   26.42    0.58
   3   2   4   26.39    0.54
  -3  -2  -4   26.41    0.62
   3   2  -4   26.30    0.58
   3  -2   4   25.78    0.55
   3  -2   4   26.27    0.53
  -3   2   4   26.45    0.51
  -3   2   4   26.90    0.65
   3  -2   4   25.87    0.62
   4   2   4   16.59    0.37
   4   2   4   16.82    0.38
   4  -2  -4   16.97    0.40
  -4   2  -4   16.59    0.42
   4  -2   4   16.66    0.36
   4   2  -4   16.86    0.41
   4  -2   4   16.82    0.38
  -4  -2  -4   16.91    0.40
   5   2   4    8.13    0.21
   5  -2  -4    7.77    0.23
   5   2   4    8.18    0.22
  -5   2  -4    7.82    0.23
   5  -2   4    8.38    0.22
   5   2  -4    8.09    0.24
   5  -2   4    8.33    0.20
   6   2   4    1.74    0.08
   6   2   4    1.64    0.10
   6  -2  -4    1.52    0.10
   6   2  -4    1.59    0.11
   6  -2   4    1.54    0.09
   7   2   4    1.43    0.10
   7  -2  -4    1.63    0.11
   7   2  -4    1.30    0.12
   7  -2   4    1.40    0.09
   8  -2  -4    0.85    0.09
   8   2  -4    0.91    0.11
   9  -2  -4    0.01    0.06
   9   2  -4    0.01    0.07
   0   2   5    0.01    0.01
   0  -2   5   -0.01    0.01
   0   2   5    0.02    0.01
   0  -2  -5    0.05    0.01
   1   2   5   72.63    1.65
   1  -2  -5   73.01    1.46
  -1  -2   5   71.63    1.39
   1   2   5   72.10    1.39
  -1  -2  -5   71.88    1.47
   1  -2   5   71.55    1.39
  -1   2   5   73.58    1.66
  -1   2   5   72.47    1.39
   1   2  -5   73.03    1.47
   2  -2  -5    3.38    0.11
   2   2   5    3.56    0.11
   2  -2   5    3.59    0.10
  -2   2   5    3.74    0.13
   2   2  -5    3.43    0.12
   2  -2   5    3.45    0.09
   2  -2   5    3.46    0.11
  -2   2   5    3.64    0.10
   3   2   5   74.29    1.43
   3  -2  -5   72.85    1.51
   3  -2   5   74.74    1.49
  -3   2   5   74.35    1.40
   3  -2   5   72.41    1.68
   3   2  -5   74.15    1.52
   3  -2   5   73.34    1.42
   4  -2  -5   10.41    0.28
   4   2   5   10.50    0.25
  -4  -2   5   10.43    0.23
   4   2   5   10.31    0.25
   4   2  -5   10.22    0.28
  -4   2   5   10.61    0.21
   4  -2   5   10.50    0.24
   4  -2   5   10.39    0.25
   5   2   5    8.38    0.22
   5   2   5    8.27    0.22
   5  -2  -5    8.14    0.24
   5  -2   5    8.03    0.20
   5   2  -5    8.30    0.26
   5  -2   5    8.19    0.22
   6   2   5   10.74    0.28
   6  -2  -5   10.29    0.31
   6   2   5   10.91    0.27
   6  -2   5   10.81    0.28
   6   2  -5    9.90    0.31
   7  -2  -5    0.40    0.07
   7   2  -5    0.24    0.06
   8  -2  -5    0.24    0.07
   8   2  -5    0.20    0.07
   9  -2  -5    0.63    0.10
   9   2  -5    0.55    0.10
   0   2   6   21.50    0.51
   0   2   6   21.32    0.44
   0  -2  -6   21.42    0.44
   0  -2   6   21.09    0.44
  -1  -2   6   63.38    1.22
   1  -2  -6   59.32    1.28
   1   2   6   63.14    1.44
   1   2   6   62.53    1.23
  -1  -2  -6   66.26    1.29
  -1   2   6   64.36    1.46
  -1   2   6   61.89    1.22
   1   2  -6   64.43    1.29
   1  -2   6   62.30    1.22
  -2  -2   6    3.59    0.10
   2  -2  -6    3.61    0.11
   2   2   6    3.75    0.12
   2   2  -6    3.68    0.12
  -2   2   6    3.59    0.10
   2  -2   6    3.42    0.11
   2  -2   6    3.44    0.09
   3  -2  -6   32.05    0.69
  -3  -2   6   31.15    0.63
   3   2   6   31.32    0.65
   3  -2   6   31.11    0.74
  -3   2   6   33.27    0.63
   3   2  -6   31.71    0.70
   3  -2   6   31.55    0.65
   3  -2   6   32.05    0.66
  -4  -2   6    0.33    0.03
   4   2   6    0.28    0.04
   4   2   6    0.35    0.03
   4  -2  -6    0.27    0.04
   4  -2   6    0.33    0.03
   4  -2   6    0.30    0.04
   4  -2   6    0.36    0.03
   4   2  -6    0.26    0.05
  -4   2   6    0.29    0.03
   5  -2  -6   11.42    0.32
   5   2   6   11.60    0.29
   5  -2   6   11.52    0.28
   5  -2   6   11.72    0.28
   5   2  -6   11.34    0.32
   6   2   6    0.58    0.06
   6  -2  -6    0.59    0.07
   6   2  -6    0.48    0.08
   7  -2  -6    4.98    0.21
   7   2  -6    4.75    0.21
   8  -2  -6    0.54    0.08
   8   2  -6    0.53    0.09
   9  -2  -6    0.27    0.08
   9   2  -6    0.42    0.10
   0   2   7    0.01    0.02
   0  -2  -7    0.00    0.01
   0   2   7    0.04    0.02
   0  -2   7   -0.02    0.02
   1   2   7   18.78    0.41
   1   2   7   19.45    0.45
  -1  -2   7   18.80    0.40
  -1  -2  -7   19.08    0.39
   1  -2   7   19.32    0.41
  -1   2   7   18.87    0.40
   1   2  -7   18.79    0.42
   2  -2  -7    4.55    0.14
   2   2   7    4.68    0.14
  -2  -2   7    4.51    0.13
  -2   2   7    4.57    0.13
   2  -2   7    4.53    0.14
   2  -2   7    4.57    0.11
   2   2  -7    4.53    0.14
   3  -2  -7    0.31    0.04
  -3  -2   7    0.27    0.03
   3   2   7    0.35    0.04
   3  -2   7    0.32    0.04
   3   2  -7    0.40    0.05
   3  -2   7    0.38    0.03
   3  -2   7    0.34    0.03
  -3   2   7    0.27    0.03
  -4  -2   7    1.68    0.07
   4   2   7    1.68    0.09
   4  -2  -7    1.77    0.10
   4  -2   7    1.71    0.06
   4  -2   7    1.77    0.07
   4  -2   7    1.61    0.08
  -4   2   7    1.72    0.06
   4   2  -7    1.63    0.10
   5   2   7   15.42    0.36
   5  -2  -7   14.96    0.40
   5  -2   7   15.32    0.35
   5   2  -7   15.26    0.41
   6   2   7    5.97    0.19
   6  -2  -7    5.93    0.22
   6  -2   7    6.47    0.19
   6   2  -7    5.97    0.23
   7  -2  -7    2.92    0.16
   7   2  -7    3.01    0.17
   8  -2  -7    1.15    0.12
   8   2  -7    1.32    0.13
   0  -2   8    6.91    0.19
   0  -2  -8    6.94    0.17
   0   2   8    7.15    0.20
   0   2   8    7.17    0.19
   1   2   8   54.40    1.23
   1  -2  -8   51.87    1.09
  -1  -2   8   53.29    1.05
   1   2   8   53.36    1.06
   1  -2   8   53.25    1.06
  -1  -2  -8   54.08    1.09
  -1   2   8   52.93    1.05
   2  -2  -8    0.37    0.04
  -2  -2   8    0.24    0.03
   2   2   8    0.18    0.04
   2   2   8    0.23    0.02
   2  -2   8    0.24    0.04
   2   2  -8    0.20    0.04
  -2   2   8    0.23    0.03
   3   2   8    6.01    0.18
  -3  -2   8    5.83    0.16
   3  -2  -8    6.20    0.18
  -3   2   8    5.95    0.16
   3   2  -8    6.22    0.19
   3  -2   8    5.75    0.17
   3  -2   8    5.82    0.16
  -4  -2   8    7.62    0.19
   4   2   8    7.94    0.22
   4  -2  -8    7.90    0.24
   4  -2   8    8.11    0.22
   4   2  -8    8.07    0.25
   5   2   8    4.56    0.16
   5  -2  -8    4.32    0.17
   5   2  -8    4.52    0.19
   5  -2   8    4.31    0.15
   6  -2  -8    0.37    0.06
   6   2   8    0.37    0.06
   6  -2   8    0.39    0.06
   6   2  -8    0.50    0.08
   7  -2  -8    2.42    0.15
   7   2  -8    2.25    0.15
   8  -2  -8    1.12    0.12
   8   2  -8    1.30    0.13
   0  -2  -9   -0.02    0.02
   0   2   9   -0.01    0.02
   0  -2   9    0.00    0.02
   0   2   9   -0.03    0.02
  -1  -2   9   27.62    0.59
   1  -2  -9   28.56    0.60
   1   2   9   28.65    0.67
  -1   2   9   27.14    0.59
   1  -2   9   28.69    0.60
  -2  -2   9    3.91    0.13
   2   2   9    3.85    0.14
   2   2   9    3.90    0.11
   2  -2  -9    4.14    0.13
   2  -2   9    3.78    0.14
  -2   2   9    4.09    0.13
   2   2  -9    3.91    0.14
   3   2   9   13.25    0.33
  -3  -2   9   12.94    0.30
   3  -2  -9   13.30    0.33
  -3   2   9   13.18    0.30
   3   2  -9   13.20    0.34
   3  -2   9   12.71    0.32
   4   2   9    2.67    0.12
   4  -2  -9    2.58    0.12
  -4  -2   9    2.50    0.10
   4  -2   9    2.54    0.11
   4   2  -9    2.59    0.13
   5  -2  -9    5.36    0.20
   5   2   9    5.48    0.18
   5  -2   9    5.47    0.18
   5   2  -9    5.04    0.21
   6   2   9    0.11    0.05
   6  -2  -9    0.12    0.06
   6   2  -9    0.04    0.05
   6  -2   9    0.16    0.04
   7  -2  -9    3.07    0.17
   7   2  -9    3.04    0.18
   8  -2  -9    0.15    0.07
   8   2  -9    0.17    0.08
   0  -2 -10    6.99    0.17
   0   2  10    7.22    0.21
   0  -2  10    6.82    0.20
   0   2  10    6.67    0.20
   1   2  10    8.33    0.23
   1   2  10    8.90    0.24
  -1  -2  10    8.46    0.23
   1  -2 -10    8.95    0.22
   1  -2  10    8.03    0.23
   1   2 -10    8.89    0.23
  -1   2  10    8.17    0.22
  -2  -2  10   13.54    0.32
   2  -2 -10   13.85    0.33
   2   2  10   13.64    0.34
   2  -2  10   13.69    0.33
   2   2 -10   13.72    0.34
  -2   2  10   13.95    0.32
   3  -2 -10   25.25    0.58
   3   2  10   25.35    0.56
  -3  -2  10   24.95    0.54
   3  -2  10   24.91    0.55
  -3   2  10   25.44    0.53
   3   2 -10   25.29    0.59
  -4  -2  10    0.41    0.05
   4   2  10    0.45    0.06
   4  -2 -10    0.50    0.06
   4   2 -10    0.46    0.06
   4  -2  10    0.41    0.05
   5   2  10   12.17    0.33
   5  -2 -10   12.10    0.35
   5   2 -10   11.98    0.36
   5  -2  10   12.30    0.32
   6   2  10    0.00    0.04
   6  -2 -10   -0.04    0.04
   6   2 -10    0.01    0.05
   6  -2  10   -0.03    0.04
   7  -2 -10    0.62    0.09
   7   2 -10    0.61    0.10
   8  -2 -10   -0.02    0.06
   8   2 -10    0.12    0.07
   0  -2  11   -0.01    0.03
   0   2  11   -0.04    0.02
   0   2  11   -0.05    0.03
  -1  -2  11    2.54    0.11
   1   2  11    2.32    0.11
   1  -2 -11    2.46    0.10
  -1   2  11    2.52    0.11
   1  -2  11    2.42    0.11
   2   2  11    1.63    0.10
  -2  -2  11    1.52    0.09
   2  -2 -11    1.46    0.08
  -2   2  11    1.53    0.09
   2   2 -11    1.43    0.09
  -3  -2  11   10.12    0.26
   3   2  11    9.75    0.28
   3  -2 -11    9.98    0.28
   3   2 -11   10.08    0.29
  -3   2  11    9.73    0.25
   3  -2  11    9.70    0.27
   4   2  11    0.89    0.08
  -4  -2  11    1.04    0.07
   4  -2 -11    0.88    0.09
   4  -2  11    0.85    0.08
   4   2 -11    1.00    0.09
   5   2  11    1.00    0.09
   5  -2 -11    1.01    0.10
   5   2 -11    1.07    0.10
   5  -2  11    1.04    0.09
   6   2  11    0.25    0.06
   6  -2 -11    0.29    0.07
   6  -2  11    0.25    0.06
   6   2 -11    0.28    0.07
   7  -2 -11    1.31    0.13
   7   2 -11    1.26    0.12
   0  -2  12   22.22    0.50
   0   2  12   22.00    0.50
   1   2  12   19.27    0.46
  -1  -2  12   19.85    0.46
   1  -2  12   20.16    0.46
  -1   2  12   19.50    0.45
  -2  -2  12    2.86    0.12
   2   2  12    2.99    0.14
   2  -2  12    3.10    0.14
  -2   2  12    3.11    0.13
   2   2 -12    3.15    0.13
  -3  -2  12    1.21    0.08
   3  -2 -12    1.36    0.09
   3   2  12    1.04    0.09
   3   2 -12    1.23    0.09
  -3   2  12    1.11    0.08
   3  -2  12    1.13    0.09
   4   2  12    0.58    0.07
  -4  -2  12    0.79    0.07
   4  -2 -12    0.80    0.08
   4  -2  12    0.69    0.07
   4   2 -12    0.71    0.08
   5   2  12    0.61    0.07
   5  -2 -12    0.77    0.09
   5   2 -12    0.75    0.09
   5  -2  12    0.61    0.07
   6  -2 -12    0.19    0.07
   6   2  12    0.24    0.06
   6   2 -12    0.16    0.07
   6  -2  12    0.21    0.06
   7  -2 -12    0.28    0.08
   7   2 -12    0.17    0.08
   0   2  13   -0.05    0.03
   0  -2  13   -0.02    0.04
   1   2  13    0.78    0.08
  -1  -2  13    0.97    0.09
  -1   2  13    0.83    0.08
   1  -2  13    0.81    0.08
  -2  -2  13    2.75    0.12
   2   2  13    2.76    0.13
   2  -2  13    2.78    0.13
  -2   2  13    2.68    0.12
   3  -2 -13    2.29    0.12
   3   2  13    2.24    0.12
  -3  -2  13    2.32    0.11
  -3   2  13    2.41    0.11
   3   2 -13    2.07    0.12
   3  -2  13    2.22    0.12
   4  -2 -13    1.15    0.10
   4   2  13    0.96    0.09
   4   2 -13    1.15    0.10
   4  -2  13    0.89    0.08
   5  -2 -13    0.90    0.09
   5   2  13    0.91    0.09
   5  -2  13    0.90    0.09
   5   2 -13    0.85    0.10
   6  -2 -13    0.47    0.09
   6   2  13    0.49    0.08
   6  -2  13    0.55    0.08
   6   2 -13    0.43    0.09
   0  -2  14    4.29    0.17
   0   2  14    4.25    0.17
   1   2  14    0.17    0.05
  -1  -2  14    0.29    0.06
   1  -2  14    0.28    0.06
  -1   2  14    0.24    0.05
  -2  -2  14    2.74    0.13
   2   2  14    2.76    0.14
  -2   2  14    2.82    0.13
   2  -2  14    2.65    0.14
  -3  -2  14    4.40    0.16
   3   2  14    4.35    0.18
  -3   2  14    4.46    0.17
   3  -2  14    4.31    0.18
   3   2 -14    4.30    0.17
   4  -2 -14    0.05    0.05
   4   2  14    0.02    0.05
   4   2 -14    0.01    0.05
   4  -2  14   -0.02    0.04
   5   2  14    1.49    0.12
   5  -2 -14    1.68    0.13
   5   2 -14    1.74    0.13
   5  -2  14    1.56    0.11
   6  -2 -14   -0.07    0.06
   6   2  14    0.01    0.06
   6  -2  14   -0.08    0.05
   6   2 -14    0.00    0.06
   0  -2  15   -0.05    0.04
   0   2  15    0.02    0.04
   1   2  15    1.06    0.10
  -1  -2  15    1.14    0.09
  -1   2  15    1.23    0.10
   1  -2  15    1.14    0.10
  -2  -2  15    2.24    0.12
   2   2  15    2.41    0.14
  -2   2  15    2.55    0.13
   2  -2  15    2.38    0.13
  -3  -2  15    1.63    0.11
   3   2  15    1.58    0.12
   3  -2  15    1.45    0.11
  -3   2  15    1.63    0.11
   4   2  15    1.50    0.12
   4  -2  15    1.36    0.11
   5  -2 -15    0.92    0.10
   5   2  15    0.68    0.09
   5  -2  15    0.67    0.09
   5   2 -15    0.80    0.10
   0  -2  16    4.58    0.19
   0   2  16    4.49    0.19
  -1  -2  16    3.00    0.15
   1   2  16    2.89    0.15
   1  -2  16    2.80    0.15
  -1   2  16    2.82    0.15
   2   2  16    1.29    0.11
  -2  -2  16    1.33    0.11
   2  -2  16    1.24    0.11
  -2   2  16    1.21    0.10
   3   2  16    0.32    0.07
  -3  -2  16    0.30    0.06
   3  -2  16    0.46    0.08
   4   2  16    0.06    0.06
   4  -2  16    0.06    0.06
   0  -2  17   -0.07    0.05
   0   2  17   -0.01    0.05
   1   2  17    0.54    0.08
  -1  -2  17    0.43    0.08
   1  -2  17    0.48    0.08
  -1   2  17    0.49    0.08
  -2  -2  17    0.70    0.09
   2   2  17    0.52    0.09
   2  -2  17    0.58    0.08
  -2   2  17    0.62    0.08
  -3  -2  17    0.79    0.09
   3   2  17    0.78    0.10
   3  -2  17    0.64    0.09
   4   2  17    0.88    0.10
   4  -2  17    0.96    0.10
   0  -2  18    1.72    0.13
   0   2  18    1.35    0.12
  -1  -2  18    0.13    0.06
   1   2  18    0.11    0.06
  -1   2  18    0.01    0.06
   1  -2  18    0.10    0.06
  -2  -2  18    0.98    0.10
   2   2  18    0.73    0.10
   2  -2  18    1.12    0.11
  -2   2  18    0.93    0.10
   0   3   0    0.11    0.01
   1   3   0  132.02    2.51
  -1   3   0  132.20    3.03
  -1   3   0  134.98    2.55
   1  -3   0  131.94    3.03
   2  -3   0   20.17    0.50
  -2   3   0   21.29    0.41
   2   3   0   20.95    0.45
   2   3   0   21.03    0.42
   2  -3   0   20.32    0.44
  -2   3   0   20.83    0.50
   3   3   0    9.68    0.24
   3  -3   0    9.80    0.20
  -3   3   0   10.05    0.27
   3  -3   0    9.65    0.24
   3  -3   0    9.17    0.26
   3   3   0    9.92    0.21
   4   3   0    1.83    0.09
  -4   3   0    1.73    0.09
   4  -3   0    1.83    0.05
   4  -3   0    1.74    0.08
   4   3   0    1.72    0.06
   5   3   0    1.10    0.08
   5   3   0    1.07    0.05
   5  -3   0    0.99    0.07
   6  -3   0   29.29    0.67
   6   3   0   29.14    0.68
   7  -3   0    0.75    0.07
   7   3   0    0.57    0.07
   8  -3   0    0.15    0.05
   8   3   0    0.01    0.06
   9  -3   0   -0.07    0.05
   9   3   0    0.01    0.06
   0   3  -1   15.50    0.31
   0   3   1   15.33    0.37
   0  -3  -1   15.09    0.37
   1  -3  -1   21.28    0.51
  -1   3  -1   21.21    0.42
  -1   3  -1   21.77    0.51
   1   3   1   21.63    0.43
   1   3  -1   21.41    0.43
   1  -3   1   21.06    0.51
  -1   3   1   21.74    0.42
  -1   3   1   21.81    0.51
   2  -3  -1    7.67    0.21
   2  -3  -1    7.63    0.19
   2   3   1    7.89    0.18
  -2   3  -1    7.76    0.21
   2   3   1    7.87    0.19
   2  -3   1    7.80    0.19
   2  -3   1    7.91    0.21
   2   3  -1    7.76    0.19
  -2   3   1    7.94    0.22
  -2   3   1    7.91    0.16
   2   3  -1    7.86    0.17
  -3   3  -1    8.41    0.23
   3   3   1    8.19    0.19
   3  -3  -1    8.27    0.21
   3   3   1    8.41    0.21
   3  -3   1    8.29    0.23
   3  -3   1    8.27    0.21
   3   3  -1    8.56    0.19
  -3   3   1    8.51    0.24
   3  -3   1    8.73    0.18
   3   3  -1    8.31    0.22
   4  -3  -1   34.95    0.76
  -4   3  -1   35.76    0.84
   4   3   1   34.01    0.75
   4   3   1   34.93    0.70
   4  -3   1   36.04    0.68
   4   3  -1   35.46    0.69
   4  -3   1   34.97    0.75
  -4   3   1   34.95    0.85
   4   3  -1   35.20    0.76
   5  -3  -1    0.41    0.05
   5   3   1    0.32    0.05
   5   3   1    0.31    0.03
   5   3  -1    0.33    0.05
   5   3  -1    0.38    0.03
   5  -3   1    0.29    0.04
   6   3   1    2.11    0.12
   6  -3  -1    2.22    0.12
   6  -3   1    2.29    0.11
   6   3  -1    2.37    0.13
   7   3   1    0.53    0.07
   7  -3  -1    0.44    0.06
   7   3  -1    0.51    0.08
   7  -3   1    0.53    0.06
   8  -3  -1    3.25    0.17
   8   3   1    3.56    0.18
   8  -3   1    3.33    0.16
   8   3  -1    3.44    0.18
   9   3   1    0.20    0.08
   9  -3  -1    0.35    0.08
   9  -3   1    0.25    0.07
   9   3  -1    0.19    0.08
   0   3   2    0.01    0.01
   0   3   2    0.04    0.01
   0  -3  -2    0.00    0.01
   0   3  -2    0.01    0.01
   1  -3  -2  136.87    3.15
  -1   3  -2  140.13    2.65
   1   3   2  138.75    2.62
   1  -3  -2  135.85    2.78
   1  -3   2  137.32    3.15
   1   3  -2  139.72    2.65
  -1   3   2  141.19    2.62
  -1   3   2  137.80    3.13
  -1  -3  -2  139.86    3.21
   2  -3  -2    0.37    0.03
   2  -3  -2    0.33    0.03
  -2   3  -2    0.37    0.03
  -2   3   2    0.37    0.02
   2  -3   2    0.37    0.03
  -2   3   2    0.40    0.04
   2  -3   2    0.36    0.03
   2   3  -2    0.43    0.04
   2   3  -2    0.43    0.03
   3   3   2    6.85    0.17
   3   3   2    6.77    0.17
  -3   3  -2    6.62    0.19
   3  -3  -2    6.61    0.18
  -3   3   2    6.87    0.14
   3   3  -2    6.49    0.19
   3  -3   2    6.67    0.17
   3   3  -2    6.49    0.16
   3  -3   2    6.68    0.19
   3  -3   2    7.09    0.15
  -3   3   2    7.10    0.21
   4   3   2   16.34    0.38
   4  -3  -2   16.21    0.39
  -4   3  -2   16.64    0.42
   4   3   2   16.24    0.35
   4  -3   2   16.27    0.38
   4   3  -2   16.42    0.40
   4  -3   2   16.64    0.33
   4   3  -2   16.29    0.34
  -5   3  -2    4.20    0.16
   5  -3  -2    4.51    0.16
   5   3   2    4.60    0.13
   5   3   2    4.30    0.15
   5   3  -2    4.44    0.12
   5  -3   2    4.28    0.14
   5  -3   2    4.56    0.11
   5   3  -2    4.26    0.16
   6  -3  -2    8.85    0.26
   6   3   2    8.94    0.25
   6   3  -2    7.97    0.26
   6  -3   2    7.75    0.24
   7   3   2    0.50    0.07
   7  -3  -2    0.39    0.06
   7  -3   2    0.54    0.06
   7   3  -2    0.46    0.07
   8  -3  -2    0.52    0.07
   8   3   2    0.51    0.08
   8   3  -2    0.45    0.08
   8  -3   2    0.40    0.07
   9  -3  -2   -0.10    0.04
   9   3  -2   -0.02    0.07
   9  -3   2   -0.03    0.05
   0  -3  -3   13.18    0.33
   0   3  -3   13.91    0.28
   0   3   3   13.44    0.28
   0   3   3   13.47    0.33
   1  -3  -3    9.82    0.22
   1  -3  -3    9.54    0.25
   1   3   3    9.66    0.22
  -1  -3  -3    9.78    0.24
  -1   3   3    9.72    0.21
  -1   3   3    9.86    0.25
   1   3  -3    9.54    0.21
   2   3   3   75.73    1.46
   2  -3  -3   74.57    1.54
   2   3  -3   75.69    1.45
  -2   3   3   75.55    1.45
   2  -3   3   77.40    1.45
   2  -3   3   76.02    1.54
  -2   3   3   79.26    1.75
   2   3  -3   76.88    1.55
   2  -3   3   74.48    1.74
   3   3   3   15.25    0.33
   3   3   3   15.43    0.34
   3  -3  -3   15.01    0.35
  -3   3  -3   14.96    0.38
  -3   3   3   15.77    0.40
   3  -3   3   14.97    0.34
   3  -3   3   15.50    0.32
   3   3  -3   15.29    0.32
   3  -3   3   14.99    0.38
   3   3  -3   15.26    0.36
  -3   3   3   15.29    0.30
  -4   3  -3   35.34    0.85
   4   3   3   36.50    0.76
   4  -3  -3   35.02    0.78
   4   3   3   35.96    0.72
   4  -3   3   37.00    0.76
   4   3  -3   35.34    0.78
   4  -3   3   36.81    0.71
   4   3  -3   35.31    0.71
   4  -3   3   36.08    0.85
   5   3   3    4.71    0.14
   5  -3  -3    4.75    0.16
   5   3   3    4.79    0.15
  -5   3  -3    4.45    0.16
   5   3  -3    4.48    0.12
   5  -3   3    4.49    0.15
   5   3  -3    4.55    0.17
   5  -3   3    4.75    0.12
   6   3   3    0.48    0.06
   6  -3  -3    0.36    0.05
   6   3   3    0.42    0.04
   6   3  -3    0.42    0.07
   6  -3   3    0.40    0.05
   7   3   3   -0.03    0.04
   7  -3  -3    0.03    0.04
   7  -3   3   -0.04    0.03
   7   3  -3    0.01    0.05
   8  -3  -3    0.20    0.06
   8   3   3    0.18    0.06
   8  -3   3    0.18    0.06
   8   3  -3    0.15    0.06
   9  -3  -3    0.20    0.07
   9   3  -3    0.17    0.08
   0   3   4    0.01    0.01
   0  -3  -4    0.09    0.02
   0   3   4    0.06    0.01
   1   3   4   13.09    0.32
   1  -3  -4   13.33    0.29
   1   3   4   12.70    0.28
  -1   3   4   13.11    0.33
   1  -3   4   12.74    0.28
  -1   3   4   12.80    0.27
  -1  -3  -4   13.31    0.31
   2   3   4   56.74    1.09
   2  -3  -4   54.57    1.14
   2  -3   4   55.65    1.28
   2   3  -4   55.23    1.08
   2   3  -4   54.20    1.15
  -2  -3  -4   54.78    1.28
  -2   3   4   57.71    1.30
  -2   3   4   56.60    1.07
   2  -3   4   56.16    1.08
   3   3   4   27.98    0.57
   3  -3  -4   27.11    0.60
   3  -3   4   27.60    0.58
   3  -3   4   28.00    0.56
   3   3  -4   27.84    0.61
  -3   3   4   27.80    0.54
   3   3  -4   27.20    0.55
   3  -3   4   27.67    0.66
   4   3   4   23.31    0.49
   4   3   4   23.00    0.50
   4  -3  -4   23.44    0.53
  -4   3  -4   23.73    0.57
   4   3  -4   22.61    0.47
   4  -3   4   23.10    0.47
   4  -3   4   23.03    0.56
   4  -3   4   22.46    0.50
   4   3  -4   23.42    0.54
   5   3   4    1.33    0.07
  -5   3  -4    1.31    0.08
   5   3   4    1.30    0.08
   5  -3  -4    1.17    0.08
   5  -3   4    1.26    0.06
   5  -3   4    1.29    0.07
   5   3  -4    1.12    0.09
   6   3   4    4.28    0.14
   6  -3  -4    4.38    0.17
   6   3   4    4.26    0.16
   6  -3   4    4.24    0.15
   6   3  -4    4.07    0.18
   7  -3  -4    0.01    0.04
   7   3   4    0.05    0.05
   7   3  -4    0.06    0.05
   7  -3   4    0.08    0.04
   8  -3  -4    0.40    0.08
   8   3  -4    0.50    0.09
   9  -3  -4    0.29    0.08
   9   3  -4    0.45    0.09
   0  -3  -5  132.14    2.73
   0   3   5  136.99    2.58
   0   3   5  139.28    3.08
   1   3   5   23.24    0.53
   1   3   5   22.33    0.47
   1  -3  -5   22.54    0.48
  -1   3   5   22.33    0.46
  -1   3   5   22.73    0.55
   1  -3   5   22.44    0.46
  -1  -3  -5   21.77    0.53
   2  -3  -5   51.27    1.05
   2   3   5   49.83    1.00
  -2  -3  -5   50.33    1.18
   2  -3   5   50.53    1.17
  -2   3   5   52.14    1.20
   2   3  -5   49.46    1.06
   2  -3   5   50.86    0.99
  -2   3   5   51.77    0.98
   3  -3  -5    1.33    0.07
   3   3   5    1.42    0.07
  -3   3   5    1.36    0.05
   3   3  -5    1.26    0.08
   3  -3   5    1.28    0.06
   3  -3   5    1.39    0.06
   3  -3   5    1.46    0.06
   4   3   5   16.24    0.36
   4  -3  -5   15.38    0.38
   4  -3   5   15.60    0.34
   4  -3   5   15.79    0.36
  -4   3   5   16.02    0.31
   4  -3   5   15.48    0.40
   4   3  -5   15.95    0.40
   5   3   5    0.43    0.05
   5   3   5    0.53    0.05
   5  -3  -5    0.48    0.06
   5  -3   5    0.53    0.05
   5  -3   5    0.55    0.05
   5   3  -5    0.35    0.06
   6  -3  -5    0.31    0.06
   6   3   5    0.38    0.06
   6   3   5    0.36    0.05
   6   3  -5    0.52    0.08
   7  -3  -5    0.02    0.04
   7   3  -5   -0.02    0.05
   8  -3  -5    0.71    0.09
   8   3  -5    0.89    0.11
   9  -3  -5    0.35    0.08
   9   3  -5    0.42    0.10
   0  -3   6    0.02    0.02
   0   3   6    0.01    0.02
  -1  -3   6    4.03    0.12
   1   3   6    4.26    0.12
   1   3   6    4.32    0.13
   1  -3  -6    4.08    0.12
  -1  -3  -6    3.93    0.10
  -1   3   6    4.29    0.14
   1  -3   6    4.11    0.12
  -1   3   6    4.17    0.12
   2  -3  -6   15.32    0.36
   2   3   6   16.25    0.36
   2  -3   6   15.87    0.35
  -2   3   6   16.88    0.42
  -2   3   6   16.23    0.34
   2   3  -6   15.10    0.37
   3  -3  -6    6.19    0.18
   3   3   6    5.96    0.17
   3   3  -6    5.96    0.19
  -3   3   6    6.08    0.15
   3  -3   6    5.89    0.16
   3  -3   6    6.18    0.15
   3  -3   6    5.94    0.17
   4   3   6    3.50    0.12
   4  -3  -6    3.18    0.13
   4  -3   6    3.21    0.11
   4  -3   6    3.34    0.11
   4   3  -6    3.21    0.14
   4  -3   6    3.36    0.10
   5   3   6    1.84    0.09
   5  -3  -6    1.94    0.11
   5  -3   6    1.69    0.08
   5  -3   6    2.06    0.08
   5   3  -6    1.76    0.11
   6  -3  -6    6.15    0.22
   6   3   6    6.85    0.20
   6   3  -6    6.77    0.24
   7  -3  -6    2.39    0.14
   7   3  -6    2.13    0.15
   8  -3  -6    0.02    0.05
   8   3  -6   -0.01    0.06
   9  -3  -6    0.10    0.07
   9   3  -6    0.08    0.08
   0   3   7   55.05    1.25
   0  -3  -7   53.66    1.09
   0   3   7   53.63    1.06
   0  -3   7   53.10    1.06
   1   3   7    1.12    0.05
  -1  -3   7    1.05    0.06
   1   3   7    1.14    0.06
  -1   3   7    1.12    0.06
  -1  -3  -7    1.08    0.04
  -1   3   7    1.23    0.07
   1  -3   7    1.09    0.06
   2   3   7   22.66    0.49
   2  -3  -7   22.81    0.50
  -2  -3   7   22.40    0.48
   2  -3   7   23.10    0.49
   2   3  -7   22.69    0.51
  -2   3   7   23.07    0.47
   3   3   7    8.89    0.23
   3  -3  -7    8.95    0.24
  -3  -3   7    8.96    0.21
   3  -3   7    8.68    0.22
   3   3  -7    8.86    0.25
   3  -3   7    8.86    0.21
   3  -3   7    9.02    0.24
  -3   3   7    8.83    0.21
   4   3   7    2.54    0.11
   4  -3  -7    2.52    0.12
  -4  -3   7    2.55    0.09
   4  -3   7    2.63    0.10
   4  -3   7    2.44    0.09
   4   3  -7    2.64    0.13
   4  -3   7    2.72    0.09
   5   3   7    0.51    0.06
   5  -3  -7    0.63    0.07
   5  -3   7    0.46    0.05
   5   3  -7    0.51    0.07
   6   3   7    0.39    0.05
   6  -3  -7    0.15    0.06
   6   3  -7    0.29    0.07
   7  -3  -7    0.61    0.08
   7   3  -7    0.72    0.10
   8  -3  -7    0.11    0.07
   8   3  -7    0.18    0.08
   0  -3   8    0.21    0.03
   0   3   8    0.03    0.03
   0  -3  -8    0.23    0.02
  -1  -3   8    8.29    0.21
   1   3   8    8.44    0.22
   1   3   8    8.65    0.22
   1  -3  -8    7.23    0.20
  -1  -3  -8    8.52    0.18
   1  -3   8    8.11    0.21
  -1   3   8    8.59    0.25
  -1   3   8    8.31    0.21
  -2  -3   8    6.09    0.17
   2   3   8    6.29    0.18
   2   3   8    6.45    0.16
   2  -3  -8    6.12    0.18
   2   3  -8    5.94    0.18
   2  -3   8    6.40    0.18
  -2   3   8    6.50    0.17
   3  -3  -8    3.99    0.14
   3   3   8    3.88    0.14
  -3  -3   8    3.83    0.12
   3  -3   8    3.89    0.10
   3  -3   8    3.77    0.13
  -3   3   8    3.87    0.12
   3   3  -8    3.77    0.14
   3  -3   8    3.80    0.12
   4  -3  -8    5.91    0.19
  -4  -3   8    5.69    0.16
   4   3   8    5.84    0.18
   4  -3   8    5.84    0.17
   4   3  -8    5.58    0.20
   5   3   8    8.02    0.24
   5  -3  -8    8.16    0.26
   5  -3   8    8.25    0.23
   5   3  -8    8.20    0.27
   6   3   8    0.96    0.08
   6  -3  -8    0.93    0.09
   6   3  -8    1.14    0.11
   6  -3   8    0.99    0.08
   7  -3  -8    0.86    0.10
   7   3  -8    0.77    0.10
   8  -3  -8    0.21    0.07
   8   3  -8    0.27    0.08
   0   3   9   24.20    0.58
   0  -3  -9   23.71    0.50
   0   3   9   23.69    0.51
   0  -3   9   22.07    0.50
   1   3   9    9.92    0.26
   1  -3  -9    9.98    0.24
  -1  -3   9    9.41    0.24
  -1   3   9   10.19    0.25
   1  -3   9    9.80    0.25
   2   3   9   12.02    0.29
   2   3   9   11.87    0.30
  -2  -3   9   11.72    0.28
   2  -3  -9   12.01    0.29
   2   3  -9   11.98    0.30
  -2   3   9   11.74    0.28
   2  -3   9   12.03    0.29
   3   3   9    3.14    0.13
  -3  -3   9    2.90    0.11
   3  -3  -9    2.93    0.12
   3   3  -9    3.04    0.13
  -3   3   9    3.03    0.10
   3  -3   9    2.79    0.12
   3  -3   9    3.02    0.11
   4  -3  -9    2.05    0.11
  -4  -3   9    2.11    0.09
   4   3   9    2.09    0.11
   4  -3   9    1.94    0.10
   4   3  -9    2.04    0.12
   5  -3  -9    0.62    0.07
   5   3   9    0.53    0.06
   5   3  -9    0.62    0.08
   5  -3   9    0.64    0.06
   6   3   9    0.00    0.04
   6  -3  -9    0.01    0.05
   6  -3   9    0.00    0.03
   6   3  -9    0.13    0.06
   7  -3  -9    0.23    0.07
   7   3  -9    0.12    0.07
   8  -3  -9    0.47    0.09
   8   3  -9    0.58    0.10
   0  -3  10    0.01    0.03
   0  -3 -10   -0.01    0.02
   0   3  10   -0.02    0.02
   0   3  10   -0.02    0.03
   1   3  10   10.26    0.27
   1   3  10   10.33    0.28
   1  -3 -10   10.68    0.25
  -1  -3  10   10.05    0.26
  -1   3  10   10.35    0.26
   1  -3  10   10.39    0.27
   2  -3 -10   10.38    0.26
   2   3  10   10.27    0.27
  -2  -3  10   10.16    0.26
   2  -3  10    9.89    0.27
  -2   3  10    9.93    0.25
   2   3 -10    9.90    0.27
   3  -3 -10    2.14    0.11
  -3  -3  10    2.18    0.10
   3   3  10    2.13    0.11
   3   3 -10    2.22    0.12
  -3   3  10    2.11    0.09
   3  -3  10    2.04    0.10
   4   3  10    2.56    0.12
  -4  -3  10    2.61    0.10
   4  -3 -10    2.58    0.13
   4  -3  10    2.57    0.12
   4   3 -10    2.73    0.14
   5   3  10    1.66    0.11
   5  -3 -10    1.44    0.11
   5  -3  10    1.55    0.09
   5   3 -10    1.50    0.12
   6   3  10    0.28    0.06
   6  -3 -10    0.46    0.07
   6  -3  10    0.35    0.06
   6   3 -10    0.34    0.08
   7  -3 -10    1.96    0.14
   7   3 -10    1.96    0.15
   8  -3 -10    0.11    0.07
   8   3 -10    0.38    0.10
   0   3  11   22.02    0.50
   0  -3  11   22.62    0.50
   1  -3 -11    1.69    0.08
  -1  -3  11    1.66    0.09
   1   3  11    1.50    0.09
  -1   3  11    1.52    0.09
   1  -3  11    1.53    0.09
  -2  -3  11    4.33    0.15
   2   3  11    4.33    0.16
   2  -3 -11    4.21    0.15
  -2   3  11    4.28    0.15
   2   3 -11    4.46    0.16
   2  -3  11    4.32    0.16
   3  -3 -11   14.18    0.36
  -3  -3  11   13.80    0.33
   3   3  11   13.41    0.36
   3   3 -11   13.96    0.37
   3  -3  11   13.91    0.35
  -3   3  11   13.93    0.33
  -4  -3  11    1.45    0.08
   4  -3 -11    1.41    0.10
   4   3  11    1.37    0.10
   4   3 -11    1.49    0.10
   4  -3  11    1.24    0.09
   5  -3 -11    1.23    0.10
   5   3  11    1.35    0.10
   5  -3  11    1.28    0.09
   5   3 -11    1.23    0.11
   6   3  11    0.19    0.06
   6  -3 -11    0.16    0.06
   6   3 -11    0.19    0.07
   6  -3  11    0.17    0.05
   7  -3 -11    0.07    0.07
   7   3 -11    0.13    0.07
   0  -3  12    0.01    0.04
   0   3  12   -0.03    0.04
   1   3  12   15.14    0.38
  -1  -3  12   15.38    0.37
   1  -3  12   15.52    0.38
  -1   3  12   15.40    0.38
  -2  -3  12    3.51    0.14
   2   3  12    3.79    0.15
   2   3 -12    3.84    0.15
   2  -3  12    3.64    0.15
  -2   3  12    3.54    0.14
  -3  -3  12    2.43    0.11
   3   3  12    2.14    0.12
   3  -3 -12    2.44    0.12
   3   3 -12    2.41    0.12
  -3   3  12    2.29    0.11
   3  -3  12    2.26    0.12
   4   3  12    0.10    0.05
  -4  -3  12    0.22    0.05
   4  -3 -12    0.18    0.05
   4  -3  12    0.20    0.05
   4   3 -12    0.19    0.06
   5   3  12    0.15    0.06
   5  -3 -12    0.12    0.05
   5   3 -12    0.06    0.06
   5  -3  12    0.20    0.05
   6   3  12    0.43    0.07
   6  -3 -12    0.38    0.07
   6  -3  12    0.41    0.07
   6   3 -12    0.52    0.09
   7  -3 -12    0.30    0.08
   7   3 -12    0.36    0.09
   0  -3  13    8.38    0.25
   0   3  13    7.90    0.25
   1   3  13   12.25    0.34
  -1  -3  13   12.76    0.33
   1  -3  13   12.34    0.33
  -1   3  13   12.13    0.33
  -2  -3  13    0.27    0.05
   2   3  13    0.34    0.06
   2  -3  13    0.36    0.06
  -2   3  13    0.19    0.05
   3   3  13    0.76    0.08
   3  -3 -13    0.83    0.07
  -3  -3  13    0.80    0.07
   3  -3  13    0.62    0.07
  -3   3  13    0.77    0.07
   3   3 -13    1.00    0.09
  -4  -3  13    0.94    0.08
   4  -3 -13    0.73    0.08
   4   3  13    0.83    0.08
   4   3 -13    0.80    0.09
   4  -3  13    0.79    0.08
   5  -3 -13    0.81    0.09
   5   3  13    0.89    0.09
   5   3 -13    0.87    0.10
   5  -3  13    0.85    0.08
   6  -3 -13   -0.09    0.05
   6   3  13   -0.07    0.05
   6  -3  13    0.00    0.05
   6   3 -13    0.06    0.07
   0  -3  14   -0.02    0.04
   0   3  14   -0.03    0.04
   1   3  14    2.60    0.14
  -1  -3  14    2.70    0.13
   1  -3  14    2.99    0.14
  -1   3  14    2.64    0.13
   2   3  14    5.29    0.20
  -2  -3  14    5.01    0.18
  -2   3  14    5.35    0.19
   2  -3  14    4.93    0.19
   3   3  14    0.82    0.09
  -3  -3  14    1.02    0.09
   3  -3  14    0.81    0.08
  -3   3  14    0.90    0.08
   3   3 -14    0.91    0.09
   4  -3 -14   -0.09    0.04
   4   3  14   -0.01    0.05
   4   3 -14    0.00    0.05
   4  -3  14   -0.05    0.04
   5  -3 -14    0.76    0.09
   5   3  14    0.63    0.09
   5   3 -14    0.64    0.09
   5  -3  14    0.71    0.08
   6   3  14    1.17    0.11
   6  -3 -14    1.22    0.12
   6  -3  14    1.01    0.10
   6   3 -14    1.34    0.13
   0  -3  15    6.82    0.23
   0   3  15    6.22    0.22
   1   3  15    8.28    0.27
  -1  -3  15    8.26    0.26
  -1   3  15    8.46    0.26
   1  -3  15    8.06    0.26
  -2  -3  15    0.22    0.06
   2   3  15    0.08    0.06
  -2   3  15    0.12    0.05
   2  -3  15    0.21    0.06
   3   3  15    0.25    0.06
  -3  -3  15    0.25    0.06
   3  -3  15    0.21    0.06
  -3   3  15    0.24    0.06
   4   3  15    2.32    0.14
   4   3 -15    2.58    0.15
   4  -3  15    2.41    0.14
   5  -3 -15    1.14    0.11
   5   3  15    1.36    0.12
   5  -3  15    1.24    0.11
   5   3 -15    1.28    0.12
   0  -3  16   -0.01    0.05
   0   3  16   -0.03    0.05
   1   3  16    4.44    0.19
  -1  -3  16    4.73    0.19
   1  -3  16    4.11    0.18
  -1   3  16    4.17    0.18
  -2  -3  16    2.10    0.13
   2   3  16    1.89    0.13
  -2   3  16    1.89    0.12
   2  -3  16    1.98    0.13
  -3  -3  16    6.17    0.21
   3   3  16    5.52    0.23
   3  -3  16    5.92    0.23
   4   3  16    0.44    0.08
   4  -3  16    0.51    0.08
   0   3  17    1.41    0.11
   0  -3  17    1.49    0.12
  -1  -3  17    0.98    0.09
   1   3  17    0.89    0.10
  -1   3  17    0.87    0.09
   1  -3  17    0.90    0.09
   2   3  17    1.14    0.11
  -2  -3  17    1.01    0.10
   2  -3  17    1.05    0.10
  -2   3  17    1.02    0.10
  -3  -3  17    1.55    0.12
   3   3  17    1.38    0.12
   0  -3  18   -0.09    0.05
   0   3  18   -0.04    0.05
  -1  -3  18    0.39    0.08
   1   3  18    0.39    0.08
  -1   3  18    0.19    0.07
   1  -3  18    0.26    0.07
  -2  -3  18    1.64    0.12
   2   3  18    1.47    0.13
  -2   3  18    1.64    0.13
   2  -3  18    1.79    0.13
   0   4   0  174.92    3.29
   1   4   0    0.71    0.04
  -1   4   0    0.80    0.03
   1  -4   0    0.77    0.04
  -1   4   0    0.75    0.04
  -2   4   0   17.05    0.34
   2  -4   0   16.90    0.38
  -2   4   0   17.34    0.43
   2   4   0   17.52    0.35
   2  -4   0   16.35    0.43
   3  -4   0    1.10    0.06
   3   4   0    1.23    0.07
   3   4   0    1.05    0.05
  -3   4   0    1.14    0.07
   3  -4   0    1.09    0.06
   4  -4   0    0.04    0.01
   4   4   0    0.06    0.03
   4  -4   0    0.04    0.02
   4   4   0    0.04    0.02
   5  -4   0    5.27    0.17
   5   4   0    5.10    0.17
   5   4   0    4.96    0.14
   6   4   0    0.01    0.05
   6  -4   0    0.10    0.04
   7  -4   0    0.72    0.08
   7   4   0    0.67    0.08
   8  -4   0    2.53    0.14
   8   4   0    2.57    0.15
   9   4   0    0.04    0.07
   9  -4   0    0.02    0.06
   0   4   1    0.00    0.01
   0   4  -1    0.01    0.01
   0  -4  -1    0.04    0.01
   1  -4  -1    7.48    0.21
  -1   4  -1    7.49    0.17
   1   4   1    7.42    0.17
   1   4  -1    7.52    0.17
  -1   4   1    7.75    0.21
   1  -4   1    7.40    0.21
  -1   4   1    7.59    0.17
   2  -4  -1   16.09    0.37
   2  -4  -1   16.17    0.42
  -2   4  -1   16.98    0.34
  -2   4  -1   16.61    0.41
   2   4   1   16.14    0.34
   2   4  -1   16.49    0.34
  -2   4   1   16.66    0.33
   2  -4   1   16.63    0.41
   2  -4   1   16.33    0.37
  -2   4   1   16.86    0.42
  -3   4  -1    1.67    0.08
   3   4   1    1.63    0.07
   3  -4  -1    1.65    0.08
   3  -4  -1    1.74    0.07
   3   4   1    1.62    0.07
   3  -4   1    1.74    0.08
   3   4  -1    1.73    0.08
   3   4  -1    1.74    0.06
  -3   4   1    1.71    0.05
   3  -4   1    1.69    0.07
  -3   4   1    1.66    0.08
   4  -4  -1    4.38    0.09
   4   4   1    4.26    0.14
   4  -4  -1    4.28    0.14
  -4   4  -1    4.35    0.15
   4   4   1    4.24    0.12
   4  -4   1    4.14    0.13
   4  -4   1    4.21    0.10
   4  -4   1    3.99    0.15
   4   4  -1    4.05    0.14
   4   4  -1    4.10    0.12
   5   4   1    3.82    0.14
   5   4   1    3.99    0.12
   5  -4  -1    3.74    0.14
   5   4  -1    3.75    0.11
   5  -4   1    3.78    0.14
   5   4  -1    3.59    0.15
   6  -4  -1    3.06    0.13
   6   4   1    3.53    0.15
   6  -4   1    3.28    0.14
   6   4  -1    3.07    0.15
   7  -4  -1    0.41    0.07
   7   4   1    0.42    0.07
   7   4  -1    0.43    0.07
   7  -4   1    0.37    0.06
   8  -4  -1    0.62    0.08
   8   4   1    0.54    0.08
   8   4  -1    0.52    0.09
   8  -4   1    0.45    0.07
   9   4   1   -0.09    0.06
   9  -4  -1   -0.08    0.05
   9  -4   1    0.06    0.06
   9   4  -1   -0.01    0.06
   0   4  -2    5.25    0.13
   0   4   2    5.06    0.15
   0  -4  -2    4.94    0.15
   1   4   2    6.14    0.15
  -1   4  -2    6.09    0.15
   1  -4  -2    6.08    0.18
   1   4  -2    6.16    0.15
  -1   4   2    6.38    0.18
  -1   4   2    6.20    0.14
   1  -4   2    6.32    0.18
  -2   4  -2   43.90    1.02
   2  -4  -2   42.51    1.03
   2   4   2   43.87    0.86
   2  -4  -2   43.52    0.91
  -2   4   2   45.54    1.03
   2   4  -2   43.82    0.91
   2  -4   2   43.12    1.02
   2   4  -2   43.39    0.85
  -2   4   2   44.17    0.84
   3  -4  -2    9.12    0.23
   3  -4  -2    8.83    0.26
   3   4   2    9.28    0.22
  -3   4  -2    9.20    0.26
   3  -4   2    9.38    0.20
  -3   4   2    9.70    0.27
   3  -4   2    8.99    0.25
  -3   4   2    9.19    0.19
   3  -4   2    9.26    0.23
   3   4  -2    9.29    0.21
   3   4  -2    9.08    0.24
   4   4   2   20.92    0.47
  -4   4  -2   20.80    0.53
   4   4   2   21.25    0.44
   4  -4  -2   20.83    0.48
   4  -4   2   20.74    0.53
   4   4  -2   20.77    0.43
   4  -4   2   21.14    0.42
   4  -4   2   20.55    0.47
   4   4  -2   20.91    0.49
   5   4   2    1.79    0.10
   5  -4  -2    1.95    0.10
   5   4   2    1.98    0.08
   5   4  -2    1.93    0.07
   5  -4   2    1.82    0.09
   5  -4   2    2.01    0.07
   5   4  -2    1.79    0.11
   6   4   2    2.31    0.12
   6   4   2    2.49    0.10
   6  -4  -2    2.05    0.11
   6  -4   2    2.29    0.11
   6   4  -2    2.44    0.13
   7   4   2    0.61    0.07
   7  -4  -2    0.61    0.07
   7   4  -2    0.52    0.07
   7  -4   2    0.58    0.07
   8   4   2    0.57    0.08
   8  -4  -2    0.56    0.08
   8  -4   2    0.59    0.08
   8   4  -2    0.64    0.09
   9  -4  -2    0.12    0.06
   9   4  -2    0.17    0.07
   9  -4   2    0.16    0.06
   0   4   3    0.01    0.01
   0   4   3    0.02    0.01
   0   4  -3    0.00    0.01
   0  -4  -3    0.01    0.01
   1  -4  -3    3.33    0.10
   1  -4  -3    3.22    0.11
   1   4   3    3.29    0.10
  -1  -4  -3    3.12    0.10
  -1   4   3    3.38    0.11
  -1   4   3    3.30    0.09
   1   4  -3    3.24    0.09
   2  -4  -3   25.37    0.55
   2   4   3   25.16    0.52
   2  -4  -3   24.55    0.62
   2   4  -3   25.72    0.56
  -2   4   3   26.63    0.63
  -2   4   3   26.26    0.50
   2   4  -3   25.17    0.52
   2  -4   3   25.41    0.62
   3   4   3   10.65    0.25
   3  -4  -3   10.75    0.27
  -3   4  -3   10.75    0.29
   3   4  -3   10.56    0.24
   3  -4   3   10.60    0.23
  -3   4   3   10.54    0.22
   3  -4   3   10.41    0.29
   3   4  -3   10.43    0.27
   3  -4   3   10.83    0.25
   4  -4  -3    0.95    0.07
   4   4   3    0.93    0.06
   4   4   3    0.83    0.06
  -4   4  -3    1.12    0.07
   4   4  -3    0.88    0.05
   4  -4   3    0.86    0.05
   4  -4   3    1.00    0.06
   4   4  -3    0.96    0.08
   4  -4   3    0.93    0.05
   5   4   3    1.01    0.08
   5  -4  -3    0.94    0.08
   5   4   3    0.94    0.06
   5  -4   3    1.05    0.07
   5   4  -3    1.01    0.05
   5   4  -3    1.08    0.09
   5  -4   3    1.05    0.05
   6  -4  -3    0.20    0.05
   6   4   3    0.25    0.05
   6   4   3    0.18    0.04
   6  -4   3    0.20    0.04
   6   4  -3    0.24    0.06
   7  -4  -3    1.02    0.09
   7   4   3    0.88    0.08
   7  -4   3    0.99    0.08
   7   4  -3    0.87    0.09
   8  -4  -3    0.23    0.06
   8  -4   3    0.15    0.05
   8   4  -3    0.31    0.07
   9  -4  -3   -0.02    0.05
   9   4  -3   -0.03    0.06
   0  -4  -4  134.82    3.12
   0   4   4  142.05    3.12
   0   4   4  136.89    2.61
   1   4   4    5.62    0.15
   1  -4  -4    5.89    0.15
   1  -4  -4    5.54    0.17
  -1   4   4    5.87    0.17
  -1  -4  -4    5.58    0.15
   1   4  -4    5.67    0.15
  -1   4   4    5.68    0.14
   2   4   4   29.27    0.60
   2  -4  -4   29.33    0.63
   2   4  -4   29.72    0.64
  -2   4   4   28.83    0.58
   2  -4   4   29.34    0.71
  -2   4   4   31.03    0.72
  -2  -4  -4   29.06    0.69
   2   4  -4   29.01    0.59
   2  -4   4   29.94    0.59
   3  -4  -4   17.27    0.40
   3   4   4   17.06    0.37
  -3   4   4   17.27    0.34
   3   4  -4   16.54    0.36
   3  -4   4   16.99    0.36
   3  -4   4   16.97    0.43
   3   4  -4   16.53    0.40
   3  -4   4   16.81    0.38
   4   4   4    0.71    0.05
  -4   4  -4    0.64    0.06
   4  -4  -4    0.65    0.06
   4  -4   4    0.70    0.05
   4   4  -4    0.71    0.05
   4  -4   4    0.71    0.05
   4  -4   4    0.63    0.05
  -4   4   4    0.76    0.03
   4   4  -4    0.65    0.06
   5   4   4    2.10    0.10
   5  -4  -4    2.21    0.11
   5   4   4    2.22    0.09
  -5   4  -4    2.26    0.10
   5   4  -4    2.09    0.12
   5  -4   4    2.01    0.08
   5   4  -4    2.10    0.08
   5  -4   4    2.06    0.09
   6   4   4    1.03    0.07
   6   4   4    1.02    0.08
   6  -4  -4    1.00    0.08
   6  -4   4    1.10    0.08
   6   4  -4    1.11    0.10
   7  -4  -4    0.08    0.05
   7  -4   4    0.02    0.04
   7   4  -4   -0.03    0.04
   8  -4  -4    0.08    0.06
   8   4  -4    0.08    0.07
   9  -4  -4    0.17    0.07
   9   4  -4    0.04    0.07
   0  -4  -5    0.07    0.02
   0  -4  -5    0.02    0.01
   0   4   5    0.01    0.02
   0   4   5    0.01    0.02
   1   4   5   10.73    0.25
   1  -4  -5   10.80    0.25
   1   4   5   10.86    0.27
  -1  -4  -5   10.49    0.27
  -1   4   5   10.91    0.24
  -1   4   5   10.98    0.29
   2   4   5   16.87    0.37
   2  -4  -5   16.67    0.38
   2  -4   5   16.61    0.42
   2   4  -5   16.56    0.39
  -2   4   5   17.17    0.44
  -2   4   5   16.55    0.35
  -2  -4  -5   16.66    0.40
   2  -4   5   16.81    0.36
   3   4   5    0.13    0.03
   3  -4  -5    0.19    0.03
   3   4  -5    0.22    0.04
   3  -4   5    0.13    0.03
   3   4  -5    0.12    0.02
  -3  -4  -5    0.12    0.02
   3  -4   5    0.15    0.02
  -3   4   5    0.13    0.02
   3  -4   5    0.15    0.03
   4  -4  -5    0.88    0.07
   4   4   5    0.91    0.06
   4  -4   5    0.76    0.05
   4   4  -5    0.85    0.08
   4  -4   5    0.85    0.05
   4  -4   5    0.82    0.05
   5  -4  -5    0.45    0.06
   5   4   5    0.47    0.05
   5  -4   5    0.38    0.04
   5  -4   5    0.45    0.05
   5   4  -5    0.40    0.06
   5  -4   5    0.38    0.04
   6   4   5    0.29    0.05
   6  -4  -5    0.19    0.05
   6  -4   5    0.29    0.05
   6   4  -5    0.27    0.07
   7  -4  -5    0.09    0.05
   7   4  -5    0.04    0.06
   8  -4  -5    0.27    0.07
   8   4  -5    0.21    0.07
   9  -4  -5    0.07    0.07
   9   4  -5   -0.05    0.06
   0   4   6   26.86    0.63
   0   4   6   26.54    0.55
   0  -4  -6   25.58    0.55
   1   4   6   19.18    0.42
   1   4   6   19.29    0.47
   1  -4  -6   19.16    0.42
  -1   4   6   20.08    0.49
  -1   4   6   19.34    0.41
  -1  -4  -6   18.97    0.46
   1  -4   6   19.03    0.41
   2  -4  -6    7.76    0.20
   2   4   6    8.22    0.21
   2  -4   6    7.79    0.20
  -2  -4  -6    7.61    0.20
   2   4  -6    7.56    0.21
  -2   4   6    7.97    0.19
   3  -4  -6    0.67    0.06
   3   4   6    0.69    0.06
   3  -4   6    0.71    0.04
  -3   4   6    0.67    0.04
   3   4  -6    0.75    0.06
   3  -4   6    0.71    0.05
   3  -4   6    0.74    0.05
   4  -4  -6    8.76    0.25
   4   4   6    8.91    0.24
   4  -4   6    9.18    0.25
   4   4  -6    8.93    0.26
   4  -4   6    8.92    0.22
   4  -4   6    8.68    0.22
   5  -4  -6    1.78    0.11
   5   4   6    1.85    0.09
   5  -4   6    1.81    0.08
   5   4  -6    1.79    0.12
   5  -4   6    1.66    0.08
   6   4   6    2.43    0.11
   6  -4  -6    2.15    0.12
   6   4  -6    2.35    0.14
   7  -4  -6    1.19    0.10
   7   4  -6    0.96    0.10
   8  -4  -6    0.22    0.07
   8   4  -6    0.19    0.08
   1  -4  -7    3.71    0.12
   1   4   7    4.03    0.12
   1   4   7    3.91    0.13
  -1  -4   7    3.90    0.12
  -1   4   7    3.94    0.12
  -1   4   7    4.04    0.14
  -1  -4  -7    3.84    0.10
   1  -4   7    4.01    0.13
   2  -4  -7   17.12    0.40
   2   4   7   17.16    0.39
  -2   4   7   17.41    0.37
   2  -4   7   17.32    0.38
   2   4  -7   17.43    0.41
   3  -4  -7    0.10    0.03
   3   4   7    0.03    0.03
   3  -4   7    0.09    0.02
  -3   4   7    0.07    0.02
   3  -4   7    0.14    0.03
   3   4  -7    0.10    0.04
   3  -4   7    0.09    0.03
   4   4   7    1.36    0.08
   4  -4  -7    1.38    0.09
   4  -4   7    1.43    0.06
   4  -4   7    1.23    0.07
   4  -4   7    1.39    0.07
   4   4  -7    1.37    0.10
   5   4   7    0.75    0.07
   5  -4  -7    1.03    0.09
   5  -4   7    0.68    0.06
   5   4  -7    0.62    0.08
   6  -4  -7    2.10    0.12
   6   4   7    1.93    0.11
   6   4  -7    2.07    0.14
   7  -4  -7   -0.05    0.04
   7   4  -7    0.00    0.05
   8  -4  -7    0.76    0.10
   8   4  -7    0.73    0.11
   0   4   8   34.14    0.71
   0   4   8   34.18    0.82
   0  -4  -8   35.27    0.71
   0  -4   8   33.91    0.71
   1   4   8    2.54    0.09
  -1  -4   8    2.41    0.10
   1   4   8    2.50    0.10
   1  -4   8    2.54    0.10
  -1   4   8    2.55    0.11
  -1   4   8    2.58    0.10
  -1  -4  -8    2.71    0.07
   2  -4  -8    1.47    0.08
   2   4   8    1.69    0.09
   2  -4   8    1.62    0.08
   2   4  -8    1.60    0.09
  -2   4   8    1.58    0.07
  -3  -4   8    2.44    0.10
   3   4   8    2.45    0.11
   3  -4  -8    2.37    0.11
  -3   4   8    2.46    0.09
   3   4  -8    2.56    0.12
   3  -4   8    2.36    0.10
   3  -4   8    2.31    0.08
   3  -4   8    2.41    0.10
   4  -4  -8    1.33    0.09
   4   4   8    1.04    0.08
  -4  -4   8    1.00    0.07
   4   4  -8    1.20    0.09
   4  -4   8    1.21    0.08
   5   4   8    1.64    0.10
   5  -4  -8    1.67    0.10
   5   4  -8    1.77    0.12
   5  -4   8    1.86    0.09
   6   4   8    0.33    0.06
   6  -4  -8    0.32    0.06
   6   4  -8    0.27    0.07
   7  -4  -8    0.11    0.06
   7   4  -8    0.09    0.07
   8  -4  -8    0.77    0.10
   8   4  -8    0.91    0.12
   0   4   9    0.01    0.02
   0   4   9    0.01    0.03
   0  -4  -9    0.01    0.02
   0  -4   9   -0.03    0.02
   1  -4  -9    0.58    0.04
   1   4   9    0.50    0.04
   1   4   9    0.50    0.05
  -1  -4   9    0.48    0.05
  -1   4   9    0.55    0.05
  -1  -4  -9    0.56    0.03
   1  -4   9    0.46    0.05
  -2  -4   9    2.51    0.10
   2  -4  -9    2.65    0.10
   2   4  -9    2.60    0.12
   2  -4   9    2.39    0.11
  -2   4   9    2.68    0.10
   3  -4  -9    1.41    0.08
  -3  -4   9    1.41    0.08
   3   4   9    1.49    0.09
  -3   4   9    1.63    0.08
   3  -4   9    1.46    0.08
   3  -4   9    1.34    0.08
   3   4  -9    1.58    0.10
  -4  -4   9    0.43    0.05
   4  -4  -9    0.49    0.06
   4   4   9    0.37    0.05
   4  -4   9    0.33    0.05
   4   4  -9    0.42    0.07
   5   4   9    0.80    0.07
   5  -4  -9    0.86    0.08
   5   4  -9    0.83    0.09
   5  -4   9    0.84    0.07
   6  -4  -9    1.43    0.11
   6   4   9    1.31    0.10
   6   4  -9    1.27    0.11
   6  -4   9    1.31    0.09
   7  -4  -9    0.12    0.06
   7   4  -9   -0.01    0.06
   8  -4  -9    0.36    0.08
   8   4  -9    0.21    0.08
   0  -4  10   13.23    0.33
   0   4  10   13.56    0.34
   0   4  10   14.06    0.37
   0  -4 -10   14.43    0.31
   1   4  10    0.96    0.06
   1  -4 -10    0.92    0.06
   1   4  10    0.92    0.07
  -1  -4  10    0.92    0.07
  -1   4  10    0.88    0.07
  -2  -4  10    3.16    0.12
   2   4  10    3.28    0.14
   2  -4 -10    3.33    0.12
   2  -4  10    3.33    0.13
  -2   4  10    3.34    0.12
   3  -4 -10    1.14    0.08
  -3  -4  10    1.09    0.08
   3   4  10    1.14    0.08
  -3   4  10    1.18    0.07
   3  -4  10    1.07    0.08
   3   4 -10    1.29    0.10
   4   4  10    6.96    0.22
  -4  -4  10    6.94    0.19
   4  -4 -10    6.89    0.22
   4  -4  10    6.44    0.20
   4   4 -10    6.85    0.23
   5  -4 -10    0.09    0.05
   5   4  10    0.20    0.05
   5  -4  10    0.13    0.05
   5   4 -10    0.09    0.06
   6  -4 -10    0.54    0.08
   6   4  10    0.45    0.07
   6   4 -10    0.54    0.08
   6  -4  10    0.55    0.07
   7  -4 -10    0.02    0.05
   7   4 -10   -0.01    0.07
   0   4  11    0.04    0.04
   0  -4  11   -0.06    0.03
  -1  -4  11    0.01    0.03
   1   4  11    0.05    0.04
   1  -4 -11    0.00    0.02
  -1   4  11    0.01    0.03
   1  -4  11   -0.02    0.03
  -2  -4  11   14.66    0.36
   2   4  11   14.92    0.38
   2  -4 -11   14.96    0.36
   2  -4  11   15.45    0.37
  -2   4  11   14.83    0.36
   3   4  11    2.98    0.14
  -3  -4  11    3.17    0.13
   3  -4 -11    3.04    0.13
   3   4 -11    3.19    0.14
  -3   4  11    3.07    0.12
   3  -4  11    2.84    0.13
   4   4  11    0.37    0.06
   4  -4 -11    0.43    0.06
  -4  -4  11    0.56    0.06
   4   4 -11    0.50    0.07
   4  -4  11    0.54    0.06
   5   4  11   -0.02    0.04
   5  -4 -11    0.04    0.05
   5   4 -11   -0.05    0.04
   5  -4  11   -0.01    0.04
   6  -4 -11    2.59    0.15
   6   4  11    2.61    0.14
   6   4 -11    2.56    0.16
   6  -4  11    2.64    0.13
   7  -4 -11    0.03    0.06
   7   4  11    0.10    0.06
   7   4 -11    0.01    0.07
   0  -4  12   19.43    0.46
   0   4  12   19.08    0.46
   1   4  12    0.43    0.06
  -1  -4  12    0.41    0.06
  -1   4  12    0.39    0.06
   1  -4  12    0.37    0.06
   2   4  12    0.14    0.05
  -2  -4  12    0.19    0.05
  -2   4  12    0.15    0.04
   2  -4  12    0.22    0.05
   3  -4 -12    0.07    0.04
  -3  -4  12    0.10    0.04
   3   4  12    0.10    0.04
   3  -4  12    0.21    0.05
  -3   4  12    0.02    0.04
   3   4 -12    0.08    0.05
   4   4  12    5.31    0.20
  -4  -4  12    5.23    0.17
   4  -4 -12    5.39    0.20
   4   4 -12    5.28    0.20
   4  -4  12    5.56    0.19
   5  -4 -12    0.05    0.05
   5   4  12   -0.03    0.04
   5   4 -12    0.04    0.05
   5  -4  12    0.07    0.04
   6   4  12    0.35    0.07
   6  -4 -12    0.33    0.07
   6  -4  12    0.26    0.06
   6   4 -12    0.38    0.08
   7  -4 -12   -0.08    0.06
   7   4  12    0.02    0.05
   7   4 -12    0.09    0.07
   0  -4  13    0.02    0.04
   0   4  13    0.00    0.04
  -1  -4  13    2.50    0.12
   1   4  13    2.68    0.13
   1  -4  13    2.63    0.13
  -1   4  13    2.55    0.12
   2   4  13    9.43    0.29
  -2  -4  13    9.64    0.27
  -2   4  13   10.06    0.28
   2  -4  13    9.85    0.28
  -3  -4  13    0.27    0.05
   3   4  13    0.24    0.06
   3  -4 -13    0.27    0.05
   3  -4  13    0.24    0.05
  -3   4  13    0.26    0.05
  -4  -4  13    0.11    0.04
   4  -4 -13    0.14    0.05
   4   4  13    0.11    0.06
   4  -4  13    0.12    0.05
   4   4 -13    0.14    0.06
   5   4  13    0.20    0.06
   5  -4 -13    0.24    0.06
   5  -4  13    0.06    0.05
   5   4 -13    0.28    0.07
   6  -4 -13    0.18    0.07
   6   4  13    0.08    0.06
   6   4 -13    0.19    0.08
   6  -4  13    0.12    0.06
   0  -4  14   11.90    0.33
   0   4  14   11.91    0.33
   1   4  14    1.13    0.10
  -1  -4  14    1.33    0.10
  -1   4  14    1.28    0.09
   1  -4  14    1.35    0.10
   2   4  14    0.18    0.06
  -2  -4  14    0.32    0.06
   2  -4  14    0.54    0.07
  -2   4  14    0.34    0.06
   3   4  14    0.10    0.05
  -3  -4  14    0.08    0.05
  -3   4  14    0.07    0.05
   3  -4  14    0.10    0.05
   4  -4 -14    2.89    0.15
   4   4  14    2.92    0.16
   4   4 -14    2.84    0.16
   4  -4  14    2.79    0.14
   5   4  14    0.23    0.07
   5  -4 -14    0.21    0.07
   5   4 -14    0.13    0.06
   5  -4  14    0.17    0.06
   6   4  14    0.05    0.06
   6  -4 -14    0.08    0.07
   6  -4  14   -0.01    0.05
   6   4 -14    0.13    0.07
   0   4  15   -0.04    0.04
   0  -4  15   -0.10    0.04
  -1  -4  15    1.33    0.10
   1   4  15    1.31    0.11
   1  -4  15    1.35    0.11
  -1   4  15    1.24    0.10
   2   4  15   10.69    0.33
  -2  -4  15   10.51    0.31
  -2   4  15   10.45    0.30
   2  -4  15   10.68    0.32
  -3  -4  15    0.85    0.08
   3   4  15    1.02    0.10
   3  -4  15    0.82    0.09
   4   4  15    0.19    0.07
   4  -4  15    0.23    0.07
   5   4  15    0.20    0.07
   5  -4  15    0.26    0.07
   5   4 -15    0.29    0.08
   0   4  16   11.87    0.35
   0  -4  16   11.86    0.34
   1   4  16    0.25    0.07
  -1  -4  16    0.15    0.06
   1  -4  16    0.24    0.06
  -1   4  16    0.14    0.06
   2   4  16    0.76    0.09
  -2  -4  16    0.67    0.08
  -2   4  16    0.62    0.08
   2  -4  16    0.59    0.08
  -3  -4  16    0.02    0.05
   3   4  16   -0.05    0.05
   3  -4  16    0.10    0.06
   4   4  16    3.27    0.18
   4  -4  16    3.36    0.17
   0  -4  17    0.01    0.05
   0   4  17   -0.04    0.05
   1   4  17    0.38    0.08
  -1  -4  17    0.43    0.07
  -1   4  17    0.37    0.07
   1  -4  17    0.57    0.08
   2   4  17    3.85    0.19
  -2  -4  17    3.57    0.17
  -2   4  17    3.79    0.18
   2  -4  17    4.03    0.19
  -3  -4  17    1.67    0.12
   3   4  17    1.72    0.13
   3  -4  17    1.52    0.12
   0   4  18    2.68    0.16
   0  -4  18    2.85    0.16
   1   4  18    0.25    0.07
  -1  -4  18    0.32    0.07
  -1   4  18    0.33    0.07
   1  -4  18    0.23    0.07
   0  -5   0    0.03    0.02
   0   5   0    0.01    0.01
   1  -5   0    3.81    0.13
   1   5   0    3.87    0.11
  -1   5   0    4.07    0.10
  -1   5   0    3.97    0.13
  -2   5   0   29.71    0.59
  -2   5   0   31.15    0.73
   2   5   0   30.12    0.61
   2  -5   0   29.86    0.73
   2  -5   0   29.96    0.64
  -3   5   0    0.30    0.04
   3  -5   0    0.37    0.04
   3  -5   0    0.32    0.04
   3   5   0    0.25    0.03
  -3   5   0    0.31    0.03
   4  -5   0    7.52    0.21
   4  -5   0    7.76    0.24
   4   5   0    7.92    0.19
   4   5   0    7.70    0.22
   5  -5   0    0.35    0.05
   5   5   0    0.41    0.06
   5   5   0    0.42    0.04
   6   5   0    0.83    0.08
   6  -5   0    0.91    0.08
   7   5   0    0.51    0.07
   7  -5   0    0.37    0.06
   8  -5   0    0.31    0.07
   8   5   0    0.33    0.08
   9  -5   0    0.03    0.06
   9   5   0    0.04    0.07
   0   5   1   41.49    0.81
   0   5  -1   41.14    0.81
   1  -5  -1   60.42    1.40
  -1   5  -1   59.28    1.16
  -1   5   1   63.02    1.40
   1   5  -1   59.52    1.17
   1  -5   1   60.92    1.40
  -1   5   1   60.00    1.16
   2   5   1    0.08    0.02
   2  -5  -1    0.07    0.02
   2  -5  -1    0.08    0.02
  -2   5  -1    0.10    0.02
  -2   5  -1    0.09    0.02
   2   5  -1    0.09    0.02
  -2   5   1    0.08    0.02
   2  -5   1    0.10    0.02
  -2   5   1    0.07    0.02
   3  -5  -1   23.68    0.61
   3   5   1   23.92    0.50
  -3   5  -1   25.72    0.61
   3  -5  -1   24.45    0.54
  -3   5   1   23.83    0.61
   3   5  -1   24.44    0.50
  -3   5   1   24.15    0.48
   3  -5   1   24.05    0.60
   3  -5   1   24.85    0.54
   4  -5  -1    1.41    0.08
   4  -5  -1    1.27    0.08
   4   5   1    1.52    0.07
   4   5   1    1.40    0.08
   4  -5   1    1.42    0.05
   4  -5   1    1.59    0.08
   4  -5   1    1.48    0.08
   4   5  -1    1.65    0.07
   4   5  -1    1.22    0.08
   5  -5  -1    0.18    0.04
   5   5   1    0.13    0.03
   5   5   1    0.06    0.04
   5  -5   1    0.11    0.03
   5   5  -1    0.12    0.05
   5   5  -1    0.11    0.03
   6   5   1    0.26    0.04
   6  -5  -1    0.31    0.05
   6   5   1    0.18    0.05
   6   5  -1    0.26    0.06
   6  -5   1    0.24    0.05
   7   5   1    0.44    0.07
   7  -5  -1    0.31    0.06
   7  -5   1    0.16    0.05
   7   5  -1    0.30    0.06
   8   5   1    0.13    0.06
   8  -5  -1    0.22    0.06
   8  -5   1    0.14    0.06
   8   5  -1    0.10    0.06
   9  -5  -1    0.11    0.07
   9   5   1    0.13    0.07
   9   5  -1    0.10    0.07
   9  -5   1    0.02    0.06
   0  -5  -2   -0.01    0.01
   0   5   2    0.08    0.02
   0   5  -2    0.00    0.01
   0   5   2    0.00    0.01
   1  -5  -2    0.51    0.04
  -1   5  -2    0.56    0.04
   1   5   2    0.49    0.04
  -1  -5  -2    0.60    0.04
   1   5  -2    0.53    0.04
  -1   5   2    0.48    0.04
   1  -5   2    0.51    0.04
  -1   5   2    0.50    0.03
   2  -5  -2    7.28    0.20
   2   5   2    7.92    0.19
   2  -5  -2    7.31    0.22
  -2   5  -2    7.66    0.18
   2  -5   2    7.68    0.22
  -2   5   2    8.04    0.23
   2   5  -2    7.58    0.18
  -2   5   2    7.79    0.17
   3  -5  -2   10.17    0.26
   3   5   2    9.96    0.24
  -3   5  -2   10.19    0.28
   3  -5  -2    9.61    0.29
  -3   5   2   10.26    0.22
   3   5  -2   10.45    0.24
   3  -5   2   10.10    0.28
   3   5  -2   10.21    0.26
   3  -5   2   10.26    0.25
   4   5   2    5.73    0.16
   4  -5  -2    5.46    0.17
   4   5  -2    5.66    0.15
   4  -5   2    5.38    0.16
   4  -5   2    5.52    0.14
   4  -5   2    5.42    0.18
  -4   5   2    5.58    0.12
   4   5  -2    5.79    0.19
   5   5   2    1.45    0.07
   5  -5  -2    1.49    0.09
   5   5   2    1.41    0.09
   5  -5   2    1.42    0.09
   5  -5   2    1.46    0.08
   5   5  -2    1.52    0.07
   5   5  -2    1.45    0.10
   6   5   2    5.01    0.15
   6  -5  -2    4.76    0.18
   6   5   2    4.72    0.18
   6   5  -2    4.87    0.19
   6  -5   2    4.54    0.17
   7  -5  -2    0.16    0.05
   7   5   2    0.10    0.05
   7   5  -2    0.19    0.06
   7  -5   2    0.21    0.05
   8  -5  -2    0.29    0.07
   8   5   2    0.42    0.08
   8   5  -2    0.36    0.08
   8  -5   2    0.37    0.07
   9  -5  -2   -0.01    0.06
   9   5  -2   -0.01    0.07
   9  -5   2    0.04    0.06
   0   5   3   21.55    0.50
   0  -5  -3   20.20    0.50
   0   5   3   20.28    0.42
   0   5  -3   19.80    0.42
   1  -5  -3   53.80    1.29
   1   5   3   54.54    1.08
  -1   5  -3   56.10    1.08
  -1   5   3   56.23    1.07
   1   5  -3   55.13    1.08
  -1   5   3   57.12    1.29
   2   5   3   10.90    0.25
   2  -5  -3   10.48    0.30
   2  -5  -3   10.80    0.26
   2  -5   3   10.59    0.29
   2   5  -3   10.60    0.25
  -2   5   3   11.55    0.30
  -2   5   3   10.70    0.23
   3   5   3    2.81    0.10
   3  -5  -3    2.84    0.12
   3  -5  -3    2.71    0.11
   3   5  -3    2.90    0.12
   3   5  -3    2.95    0.10
  -3   5   3    3.34    0.08
   3  -5   3    2.72    0.11
   3  -5   3    2.77    0.10
  -4   5  -3    5.70    0.19
   4  -5  -3    5.61    0.18
   4   5   3    5.53    0.16
   4   5  -3    5.77    0.19
  -4   5   3    5.55    0.12
   4  -5   3    5.51    0.18
   4  -5   3    5.57    0.16
   4   5  -3    5.67    0.15
   4  -5   3    5.76    0.15
   5  -5  -3    1.31    0.09
   5   5   3    1.51    0.08
   5   5  -3    1.30    0.10
   5  -5   3    1.28    0.08
   5   5  -3    1.41    0.07
   5  -5   3    1.31    0.08
   5  -5   3    1.49    0.06
   6  -5  -3    0.32    0.05
   6   5   3    0.31    0.05
   6   5   3    0.23    0.04
   6   5  -3    0.37    0.07
   6  -5   3    0.35    0.05
   7  -5  -3    0.23    0.06
   7   5   3    0.24    0.06
   7  -5   3    0.21    0.05
   7   5  -3    0.28    0.07
   8  -5  -3    0.85    0.09
   8  -5   3    0.93    0.09
   8   5  -3    1.04    0.11
   9  -5  -3    0.02    0.06
   9   5  -3    0.11    0.08
   0  -5  -4   -0.01    0.01
   0   5   4    0.01    0.01
   0   5   4    0.01    0.02
   0   5  -4    0.00    0.01
   1   5   4    0.80    0.05
   1  -5  -4    0.86    0.05
   1  -5  -4    0.89    0.05
  -1   5   4    0.96    0.06
   1   5  -4    0.91    0.05
  -1   5   4    0.78    0.04
  -1  -5  -4    0.80    0.05
   2  -5  -4   17.45    0.40
   2   5   4   17.54    0.38
   2  -5  -4   17.30    0.45
  -2   5   4   17.65    0.45
  -2   5   4   17.40    0.36
   2   5  -4   17.94    0.38
  -2  -5  -4   17.37    0.42
   2  -5   4   16.72    0.44
   3   5   4    4.15    0.13
   3  -5  -4    4.45    0.14
   3  -5   4    4.21    0.13
   3  -5   4    4.08    0.15
   3   5  -4    4.27    0.15
  -3   5   4    4.30    0.11
   3  -5   4    4.34    0.12
   3   5  -4    4.28    0.12
   4  -5  -4    1.34    0.08
   4   5   4    1.30    0.07
   4  -5   4    1.37    0.06
   4   5  -4    1.37    0.09
   4  -5   4    1.44    0.08
   4  -5   4    1.39    0.07
   4   5  -4    1.36    0.07
   5  -5  -4    6.15    0.20
   5   5   4    6.52    0.19
   5   5  -4    6.40    0.22
   5  -5   4    6.29    0.21
   5   5  -4    6.58    0.17
   5  -5   4    6.09    0.19
   5  -5   4    6.25    0.16
   6  -5  -4    0.81    0.08
   6   5   4    0.74    0.06
   6  -5   4    0.83    0.07
   6   5  -4    0.70    0.08
   7  -5  -4    0.66    0.08
   7   5  -4    0.76    0.09
   7  -5   4    0.83    0.08
   8  -5  -4   -0.01    0.05
   8   5  -4    0.01    0.06
   9  -5  -4    0.12    0.07
   9   5  -4    0.16    0.08
   0  -5  -5   23.90    0.58
   0   5   5   23.62    0.50
   0   5   5   24.01    0.58
   1  -5  -5    3.54    0.11
   1   5   5    3.66    0.12
   1   5   5    3.27    0.11
   1  -5  -5    3.43    0.12
  -1  -5  -5    3.44    0.11
  -1   5   5    3.46    0.13
   1   5  -5    3.45    0.11
  -1   5   5    3.38    0.10
   2  -5  -5    6.05    0.17
   2   5   5    6.48    0.17
   2  -5   5    5.94    0.19
   2   5  -5    6.13    0.16
  -2  -5  -5    5.99    0.17
   2  -5   5    6.16    0.16
  -2   5   5    6.21    0.15
   3  -5  -5    5.64    0.17
   3   5   5    5.19    0.16
   3   5  -5    5.43    0.15
   3  -5   5    5.40    0.15
   3  -5   5    5.41    0.18
  -3  -5  -5    5.59    0.15
   3  -5   5    5.53    0.15
   3   5  -5    5.38    0.18
  -3   5   5    5.39    0.14
   4  -5  -5   10.78    0.29
   4   5   5   10.68    0.27
   4  -5   5   10.78    0.25
   4   5  -5   11.14    0.26
   4  -5   5   10.77    0.27
   4  -5   5   10.62    0.30
   4   5  -5   10.88    0.30
   5   5   5    4.17    0.15
   5  -5  -5    4.02    0.16
   5   5  -5    4.17    0.13
   5  -5   5    4.15    0.13
   5   5  -5    4.03    0.17
   5  -5   5    3.96    0.15
   5  -5   5    4.32    0.14
   6  -5  -5    0.19    0.05
   6   5   5    0.14    0.04
   6   5  -5    0.12    0.06
   6  -5   5    0.16    0.04
   7  -5  -5    0.24    0.06
   7  -5   5    0.29    0.05
   7   5  -5    0.23    0.07
   8  -5  -5    0.41    0.08
   8   5  -5    0.38    0.09
   0   5   6    0.02    0.02
   0  -5  -6    0.06    0.02
   0   5   6    0.01    0.02
   1   5   6   20.96    0.51
   1   5   6   21.06    0.45
   1  -5  -6   20.88    0.46
  -1  -5  -6   20.70    0.51
  -1   5   6   20.60    0.44
  -1   5   6   21.44    0.53
   2   5   6   23.31    0.50
   2  -5  -6   23.23    0.51
   2  -5   6   23.51    0.49
  -2   5   6   22.74    0.48
  -2  -5  -6   22.98    0.55
   3   5   6   21.93    0.49
   3  -5  -6   22.29    0.51
  -3  -5  -6   22.33    0.52
   3  -5   6   22.19    0.49
   3  -5   6   22.39    0.47
   3  -5   6   22.14    0.56
  -3   5   6   22.06    0.46
   3   5  -6   22.42    0.52
   4   5   6    0.69    0.06
   4  -5  -6    0.85    0.07
   4  -5   6    0.78    0.06
   4   5  -6    0.64    0.07
   4  -5   6    0.83    0.06
   4  -5   6    0.92    0.06
   5   5   6    0.06    0.04
   5  -5  -6    0.06    0.04
   5  -5   6    0.04    0.03
   5  -5   6    0.08    0.03
   5   5  -6    0.06    0.05
   6  -5  -6    3.40    0.16
   6   5   6    3.95    0.15
   6   5  -6    3.57    0.17
   7  -5  -6    0.55    0.08
   7   5  -6    0.51    0.09
   8  -5  -6    0.18    0.06
   8   5  -6    0.32    0.09
   0  -5  -7   75.05    1.52
   0   5   7   76.99    1.74
   0   5   7   73.52    1.47
   1   5   7   31.58    0.73
   1   5   7   31.08    0.65
   1  -5  -7   30.25    0.65
  -1   5   7   31.30    0.75
   1  -5   7   30.12    0.64
  -1  -5  -7   30.41    0.64
  -1   5   7   30.31    0.63
   2   5   7    4.66    0.15
   2  -5  -7    4.84    0.15
   2  -5   7    4.95    0.15
  -2   5   7    5.04    0.14
  -2  -5  -7    4.88    0.14
   3   5   7    0.11    0.04
   3  -5  -7    0.07    0.03
   3   5  -7    0.06    0.04
   3  -5   7    0.09    0.02
   3  -5   7    0.05    0.03
   3  -5   7    0.05    0.03
  -3   5   7    0.09    0.02
   4   5   7    6.17    0.19
   4  -5  -7    5.77    0.19
   4  -5   7    5.69    0.17
   4   5  -7    5.86    0.21
   4  -5   7    5.62    0.16
   4  -5   7    5.93    0.19
   5   5   7    1.66    0.10
   5  -5  -7    1.54    0.10
   5   5  -7    1.70    0.12
   5  -5   7    1.67    0.09
   6  -5  -7    0.83    0.08
   6   5   7    0.76    0.07
   6   5  -7    0.76    0.09
   7  -5  -7    1.08    0.10
   7   5  -7    1.10    0.11
   8  -5  -7    0.52    0.09
   8   5  -7    0.40    0.09
   0   5   8   -0.02    0.02
  -1  -5   8    9.09    0.24
   1   5   8    9.64    0.25
   1  -5  -8    9.31    0.23
   1   5   8    8.94    0.24
   1  -5   8    9.12    0.24
  -1   5   8    9.12    0.23
  -1  -5  -8    9.20    0.21
   2  -5  -8   15.46    0.37
   2   5   8   15.01    0.36
   2  -5   8   15.47    0.36
  -2   5   8   15.14    0.34
   3   5   8    1.48    0.09
   3  -5  -8    1.32    0.08
   3  -5   8    1.44    0.08
  -3   5   8    1.48    0.07
   3   5  -8    1.50    0.09
   3  -5   8    1.45    0.06
   3  -5   8    1.56    0.08
   4  -5  -8    3.08    0.13
   4   5   8    3.20    0.13
   4  -5   8    2.96    0.12
   4   5  -8    2.84    0.14
   5   5   8    2.61    0.13
   5  -5  -8    2.76    0.13
   5  -5   8    2.77    0.12
   5   5  -8    2.86    0.15
   6   5   8    2.24    0.12
   6  -5  -8    1.97    0.12
   6   5  -8    2.15    0.14
   7  -5  -8    0.34    0.07
   7   5  -8    0.45    0.08
   8  -5  -8   -0.01    0.05
   8   5  -8    0.05    0.07
   0   5   9    1.23    0.07
   0   5   9    1.10    0.07
   0  -5  -9    1.26    0.06
   0  -5   9    1.17    0.08
  -1  -5   9    8.52    0.23
   1   5   9    8.58    0.24
   1   5   9    8.72    0.24
  -1  -5  -9    8.61    0.20
  -1   5   9    8.49    0.23
   1  -5   9    8.67    0.23
   2  -5  -9    5.98    0.18
   2   5   9    6.00    0.19
  -2  -5   9    6.96    0.19
  -2   5   9    5.88    0.17
  -3  -5   9    4.09    0.14
   3   5   9    3.87    0.15
   3  -5  -9    3.95    0.14
   3  -5   9    3.63    0.14
  -3   5   9    3.88    0.13
   3   5  -9    3.79    0.15
   3  -5   9    3.76    0.14
   4   5   9    2.96    0.13
   4  -5  -9    3.01    0.13
  -4  -5   9    3.05    0.12
   4  -5   9    3.03    0.12
   4   5  -9    2.96    0.15
   5   5   9    1.24    0.09
   5  -5  -9    1.25    0.10
   5  -5   9    1.20    0.08
   5   5  -9    1.26    0.11
   6  -5  -9    0.20    0.06
   6   5   9    0.21    0.05
   6   5  -9    0.20    0.07
   7  -5  -9    0.16    0.06
   7   5  -9    0.20    0.08
   8  -5  -9    0.84    0.11
   8   5  -9    0.70    0.11
   0  -5 -10    0.00    0.02
   0  -5  10   -0.02    0.03
   0   5  10    0.01    0.03
   1   5  10    3.64    0.14
  -1  -5  10    3.69    0.14
   1  -5 -10    3.85    0.12
   1  -5  10    3.44    0.13
  -1   5  10    3.51    0.13
  -2  -5  10    3.01    0.13
   2   5  10    3.20    0.14
   2  -5 -10    3.38    0.12
  -2   5  10    3.18    0.12
   2  -5  10    3.24    0.13
   3   5  10    1.13    0.09
  -3  -5  10    0.95    0.07
   3  -5 -10    1.20    0.08
  -3   5  10    1.24    0.08
   3  -5  10    1.10    0.08
  -4  -5  10    2.87    0.12
   4   5  10    2.97    0.14
   4  -5 -10    2.84    0.13
   4  -5  10    3.00    0.13
   4   5 -10    2.90    0.14
   5   5  10    2.53    0.13
   5  -5 -10    2.64    0.14
   5  -5  10    2.64    0.12
   5   5 -10    2.82    0.16
   6  -5 -10    2.99    0.16
   6   5  10    3.07    0.15
   6  -5  10    3.09    0.14
   6   5 -10    3.09    0.18
   7  -5 -10    1.17    0.11
   7   5  10    1.06    0.10
   7   5 -10    0.85    0.11
   0  -5  11    1.04    0.08
   0   5  11    1.02    0.08
  -1  -5  11    2.23    0.11
   1   5  11    2.47    0.12
   1  -5 -11    2.45    0.10
   1  -5  11    2.32    0.11
  -1   5  11    2.39    0.11
  -2  -5  11    2.17    0.11
   2  -5 -11    2.25    0.10
   2   5  11    2.11    0.12
  -2   5  11    2.06    0.11
   2  -5  11    2.34    0.11
  -3  -5  11    2.65    0.12
   3  -5 -11    2.61    0.12
   3   5  11    2.70    0.13
  -3   5  11    2.66    0.11
   3  -5  11    2.51    0.12
   4   5  11    7.45    0.25
   4  -5 -11    7.73    0.24
  -4  -5  11    7.94    0.22
   4  -5  11    8.02    0.24
   4   5 -11    7.52    0.26
   5  -5 -11    0.48    0.07
   5   5  11    0.46    0.07
   5  -5  11    0.47    0.06
   5   5 -11    0.54    0.08
   6   5  11    0.00    0.04
   6  -5 -11    0.01    0.05
   6   5 -11    0.05    0.06
   6  -5  11    0.05    0.05
   7   5  11    0.64    0.08
   7  -5 -11    0.53    0.09
   7   5 -11    0.63    0.10
   0  -5  12   -0.06    0.03
   0   5  12   -0.05    0.03
  -1  -5  12    3.21    0.14
   1   5  12    3.20    0.14
  -1   5  12    3.05    0.13
   1  -5  12    3.45    0.14
   2   5  12    1.33    0.10
  -2  -5  12    1.26    0.09
   2  -5  12    1.39    0.09
  -2   5  12    1.24    0.09
  -3  -5  12    2.13    0.11
   3  -5 -12    2.07    0.11
   3   5  12    2.03    0.12
  -3   5  12    1.95    0.10
   3  -5  12    2.03    0.11
   4  -5 -12    0.76    0.08
   4   5  12    0.48    0.07
  -4  -5  12    0.63    0.06
   4   5 -12    0.50    0.08
   4  -5  12    0.53    0.07
   5   5  12    0.91    0.09
   5  -5 -12    0.83    0.09
   5  -5  12    0.77    0.08
   5   5 -12    0.71    0.09
   6   5  12    3.96    0.18
   6  -5 -12    3.99    0.19
   6  -5  12    3.92    0.17
   6   5 -12    4.09    0.21
   0   5  13    0.51    0.06
   0  -5  13    0.59    0.07
  -1  -5  13    2.93    0.14
   1   5  13    3.18    0.15
  -1   5  13    2.97    0.14
   1  -5  13    3.28    0.15
   2   5  13    2.52    0.13
  -2  -5  13    2.43    0.12
  -2   5  13    2.50    0.12
   2  -5  13    2.64    0.13
  -3  -5  13    1.55    0.10
   3   5  13    1.43    0.11
   3  -5 -13    1.57    0.10
   3  -5  13    1.72    0.11
  -3   5  13    1.46    0.10
  -4  -5  13    2.77    0.13
   4   5  13    2.81    0.15
   4  -5 -13    3.07    0.15
   4  -5  13    3.06    0.14
   5   5  13    0.47    0.08
   5  -5 -13    0.56    0.08
   5  -5  13    0.43    0.07
   5   5 -13    0.61    0.09
   6  -5 -13    0.01    0.05
   6   5  13   -0.05    0.05
   6  -5  13   -0.02    0.05
   6   5 -13    0.02    0.07
   0  -5  14    0.07    0.05
   0   5  14   -0.02    0.04
  -1  -5  14    0.05    0.05
   1   5  14    0.04    0.04
  -1   5  14    0.05    0.04
   1  -5  14    0.00    0.04
  -2  -5  14    0.96    0.09
   2   5  14    0.76    0.08
  -2   5  14    0.87    0.08
   2  -5  14    1.10    0.09
   3   5  14    2.45    0.14
  -3  -5  14    2.27    0.12
   3  -5  14    2.26    0.13
   4   5  14    0.90    0.10
  -4  -5  14    1.00    0.09
   4  -5 -14    0.97    0.09
   4  -5  14    0.94    0.09
   5  -5 -14   -0.04    0.05
   5   5  14    0.16    0.07
   5  -5  14    0.10    0.06
   0   5  15    1.55    0.11
   0  -5  15    1.57    0.11
   1   5  15    9.47    0.30
  -1  -5  15    9.99    0.30
   1  -5  15    9.84    0.30
  -1   5  15    9.78    0.30
   2   5  15    1.23    0.11
  -2  -5  15    1.06    0.10
  -2   5  15    1.27    0.10
   2  -5  15    1.23    0.10
  -3  -5  15    0.21    0.06
   3   5  15    0.26    0.07
   3  -5  15    0.25    0.06
   4   5  15    1.65    0.13
   4  -5  15    1.71    0.12
   5   5  15    0.10    0.06
   5  -5  15    0.02    0.06
   0   5  16   -0.05    0.05
   0  -5  16    0.01    0.05
  -1  -5  16    1.14    0.10
   1   5  16    1.19    0.11
  -1   5  16    1.08    0.10
   1  -5  16    1.17    0.11
   2   5  16    1.02    0.10
  -2  -5  16    1.13    0.10
   2  -5  16    1.17    0.10
  -2   5  16    1.01    0.09
   3   5  16    2.45    0.15
  -3  -5  16    2.32    0.14
   3  -5  16    2.44    0.14
   4   5  16   -0.04    0.05
   4  -5  16    0.04    0.06
   0   5  17    1.52    0.12
   0  -5  17    1.53    0.12
   1   5  17    0.06    0.06
  -1  -5  17   -0.01    0.05
   1  -5  17    0.05    0.06
  -1   5  17    0.03    0.05
   2   5  17    0.40    0.08
  -2  -5  17    0.41    0.08
  -2   5  17    0.33    0.07
   2  -5  17    0.45    0.08
   3   5  17    2.58    0.17
  -3  -5  17    2.87    0.15
   3  -5  17    2.60    0.16
   0  -5  18   -0.04    0.05
   0   5  18   -0.08    0.04
   1   5  18    0.32    0.08
  -1  -5  18    0.39    0.08
  -1   5  18    0.33    0.07
   1  -5  18    0.23    0.07
   0  -6   0  217.45    4.88
   0   6   0  214.98    4.09
  -1   6   0    4.95    0.13
   1   6   0    5.05    0.14
   1  -6   0    5.13    0.16
  -2   6   0    7.41    0.22
   2   6   0    7.15    0.18
   2  -6   0    7.10    0.22
  -2   6   0    7.11    0.17
  -3   6   0   14.61    0.30
   3   6   0   14.54    0.32
   3  -6   0   14.13    0.39
   3  -6   0   14.46    0.35
   4  -6   0    3.10    0.12
   4   6   0    2.94    0.10
   4  -6   0    3.02    0.13
   5  -6   0    2.94    0.12
   5   6   0    3.03    0.13
   5   6   0    3.02    0.11
   6   6   0    0.07    0.05
   6   6   0    0.01    0.03
   6  -6   0    0.06    0.04
   7   6   0    0.40    0.07
   7  -6   0    0.41    0.06
   8   6   0    0.02    0.06
   8  -6   0    0.02    0.05
   9  -6   0    1.50    0.12
   9   6   0    1.45    0.13
   0   6  -1    0.00    0.01
   0  -6  -1    0.02    0.02
   0   6   1   -0.02    0.01
  -1   6  -1   98.88    1.89
   1  -6  -1   96.91    2.27
   1   6   1   98.35    1.90
   1   6  -1   98.79    1.89
  -1   6   1  104.37    2.27
  -1   6   1   99.44    1.89
   1  -6   1   96.82    2.27
   2   6   1   30.13    0.62
   2  -6  -1   30.30    0.74
   2  -6  -1   29.82    0.65
  -2   6  -1   31.12    0.74
  -2   6  -1   30.01    0.60
   2  -6   1   30.09    0.74
  -2   6   1   31.15    0.74
  -2   6   1   29.90    0.60
   2   6  -1   29.84    0.61
   3  -6  -1    6.75    0.20
   3   6   1    7.27    0.19
  -3   6  -1    6.79    0.17
   3  -6  -1    6.62    0.22
   3  -6   1    6.68    0.22
   3  -6   1    7.51    0.20
   3   6  -1    6.92    0.18
  -3   6   1    7.98    0.17
   4   6   1    0.48    0.04
   4  -6  -1    0.44    0.05
   4  -6  -1    0.47    0.05
   4  -6   1    0.49    0.05
   4  -6   1    0.59    0.06
  -4   6   1    0.49    0.03
   4   6  -1    0.43    0.04
   5  -6  -1    0.57    0.06
   5   6   1    0.54    0.05
   5   6  -1    0.59    0.07
   5  -6   1    0.59    0.06
   5  -6   1    0.67    0.06
   5   6  -1    0.53    0.05
   6   6   1    1.09    0.07
   6  -6  -1    0.99    0.08
   6   6   1    1.03    0.09
   6  -6   1    1.13    0.08
   6   6  -1    0.91    0.09
   7   6   1    3.31    0.16
   7  -6  -1    2.95    0.15
   7   6  -1    3.22    0.16
   7  -6   1    2.98    0.14
   8  -6  -1    0.07    0.06
   8   6   1    0.05    0.06
   8   6  -1    0.16    0.07
   8  -6   1    0.04    0.05
   9  -6  -1    0.08    0.07
   9  -6   1    0.01    0.06
   9   6  -1    0.10    0.07
   0  -6  -2   17.89    0.45
   0   6   2   17.70    0.38
   0   6  -2   17.73    0.38
  -1   6  -2   33.12    0.67
   1   6   2   33.32    0.67
   1  -6  -2   33.44    0.80
  -1   6   2   33.43    0.66
   1  -6   2   32.99    0.80
   1   6  -2   33.84    0.67
  -1  -6  -2   33.26    0.79
   2   6   2   15.99    0.35
  -2   6  -2   16.08    0.34
   2  -6  -2   16.41    0.38
   2  -6  -2   15.42    0.42
   2  -6   2   15.82    0.42
   2   6  -2   16.06    0.35
  -2   6   2   16.87    0.43
  -2   6   2   15.95    0.34
   3   6   2    4.75    0.14
   3  -6  -2    4.61    0.15
   3  -6  -2    4.62    0.17
  -3   6  -2    5.10    0.17
   3   6  -2    4.77    0.14
   3  -6   2    4.87    0.15
   3  -6   2    4.51    0.16
  -3   6   2    4.81    0.12
   4   6   2    6.11    0.17
   4  -6  -2    5.97    0.19
   4  -6  -2    6.04    0.21
   4  -6   2    6.31    0.15
  -4   6   2    5.94    0.14
   4  -6   2    6.16    0.18
   4  -6   2    6.01    0.20
   4   6  -2    6.00    0.17
   5  -6  -2    6.74    0.21
   5   6   2    6.86    0.19
   5   6  -2    6.30    0.22
   5   6  -2    6.42    0.18
   5  -6   2    6.72    0.23
   5  -6   2    6.63    0.20
   6  -6  -2    0.31    0.05
   6   6   2    0.41    0.05
   6   6  -2    0.44    0.07
   6  -6   2    0.36    0.05
   7  -6  -2    0.02    0.04
   7  -6   2    0.08    0.05
   7   6  -2    0.08    0.06
   8  -6  -2    0.06    0.05
   8  -6   2    0.11    0.05
   8   6  -2    0.11    0.07
   9  -6  -2    0.23    0.07
   9   6  -2    0.40    0.09
   9  -6   2    0.30    0.07
   0   6   3    0.01    0.02
   0  -6  -3   -0.01    0.02
   0   6   3    0.00    0.01
   0   6  -3    0.00    0.01
  -1   6  -3   52.79    1.03
   1   6   3   51.73    1.03
   1  -6  -3   52.82    1.23
   1   6  -3   53.02    1.03
  -1  -6  -3   51.34    1.22
  -1   6   3   54.46    1.24
  -1   6   3   51.79    1.02
   2  -6  -3   26.83    0.68
   2  -6  -3   27.70    0.60
   2   6   3   27.72    0.57
  -2   6  -3   27.80    0.56
   2   6  -3   27.97    0.57
  -2   6   3   27.59    0.55
   2  -6   3   27.09    0.68
   3   6   3   13.11    0.31
   3  -6  -3   13.07    0.37
   3  -6  -3   13.15    0.33
   3   6  -3   12.81    0.30
  -3   6   3   13.37    0.28
   3  -6   3   13.28    0.36
   3  -6   3   13.44    0.32
   4  -6  -3    5.13    0.17
   4   6   3    5.36    0.16
   4  -6   3    5.03    0.18
   4  -6   3    5.44    0.17
   4  -6   3    5.32    0.14
  -4   6   3    5.19    0.13
   4   6  -3    5.28    0.18
   4   6  -3    5.43    0.15
   5  -6  -3    2.70    0.12
   5   6   3    2.86    0.11
   5   6  -3    2.66    0.14
   5   6  -3    2.75    0.10
   5  -6   3    2.95    0.09
   5  -6   3    2.75    0.13
   5  -6   3    2.86    0.12
   6   6   3    0.88    0.07
   6  -6  -3    1.02    0.09
   6   6  -3    1.00    0.09
   6  -6   3    0.94    0.08
   7  -6  -3    0.49    0.07
   7   6  -3    0.53    0.08
   7  -6   3    0.53    0.07
   8  -6  -3    0.23    0.07
   8   6  -3    0.37    0.08
   8  -6   3    0.22    0.06
   9  -6  -3    0.14    0.07
   9   6  -3    0.10    0.08
   0  -6  -4    5.81    0.18
   0   6   4    6.05    0.16
   0   6   4    6.33    0.19
  -1   6  -4   17.88    0.39
   1   6   4   18.57    0.40
   1  -6  -4   18.02    0.41
   1  -6  -4   17.53    0.46
  -1   6   4   18.22    0.39
   1   6  -4   18.01    0.39
  -1   6   4   19.05    0.47
   2  -6  -4    0.51    0.05
   2  -6  -4    0.54    0.05
   2   6   4    0.40    0.04
  -2   6   4    0.48    0.04
   2   6  -4    0.50    0.04
  -2  -6  -4    0.51    0.04
   2  -6   4    0.55    0.05
   3   6   4    2.21    0.09
   3  -6  -4    2.21    0.11
   3  -6  -4    2.27    0.10
  -3   6   4    2.23    0.08
   3  -6   4    2.07    0.10
   3   6  -4    2.41    0.09
   3  -6   4    2.06    0.09
   4   6   4    5.30    0.16
   4  -6  -4    5.23    0.17
   4  -6   4    5.27    0.16
   4   6  -4    5.08    0.18
   4   6  -4    5.22    0.15
   4  -6   4    5.10    0.14
   4  -6   4    5.28    0.18
   5  -6  -4    2.27    0.12
   5   6   4    2.47    0.11
   5  -6   4    2.56    0.12
   5  -6   4    2.47    0.11
   5  -6   4    2.33    0.09
   5   6  -4    2.48    0.13
   5   6  -4    2.40    0.10
   6  -6  -4    0.61    0.07
   6   6   4    0.73    0.06
   6   6  -4    0.58    0.08
   6  -6   4    0.52    0.06
   7  -6  -4    0.77    0.08
   7   6  -4    0.78    0.10
   7  -6   4    0.91    0.08
   8  -6  -4    0.31    0.07
   8   6  -4    0.44    0.09
   0   6  -5    0.13    0.03
   0  -6  -5    0.17    0.03
   1   6   5    0.84    0.06
   1  -6  -5    1.05    0.06
   1  -6  -5    1.04    0.06
  -1   6   5    0.90    0.05
   1   6  -5    0.93    0.06
  -1   6   5    0.91    0.07
   2   6   5    0.18    0.03
   2  -6  -5    0.22    0.03
   2  -6  -5    0.14    0.03
  -2  -6  -5    0.16    0.03
   2   6  -5    0.15    0.03
   2  -6   5    0.13    0.03
  -2   6   5    0.18    0.03
   3   6   5   31.13    0.66
   3  -6  -5   31.20    0.69
  -3   6   5   31.32    0.62
   3  -6   5   31.76    0.77
   3  -6   5   31.96    0.64
   3   6  -5   30.93    0.64
  -3  -6  -5   30.40    0.74
   3  -6   5   31.14    0.67
   4   6   5    5.47    0.17
   4  -6  -5    5.25    0.18
   4  -6   5    5.32    0.15
   4   6  -5    5.33    0.19
   4  -6   5    5.43    0.16
  -4  -6  -5    5.39    0.16
   4  -6   5    5.22    0.18
   4   6  -5    5.37    0.16
   5   6   5    2.64    0.12
   5  -6  -5    2.91    0.13
   5  -6   5    2.93    0.13
   5   6  -5    2.85    0.15
   5   6  -5    2.79    0.11
   5  -6   5    2.82    0.11
   5  -6   5    2.81    0.10
   6   6   5    1.97    0.10
   6  -6  -5    1.85    0.11
   6  -6   5    1.96    0.10
   6   6  -5    1.77    0.12
   7  -6  -5    0.33    0.07
   7   6  -5    0.38    0.08
   7  -6   5    0.38    0.06
   8  -6  -5    0.16    0.06
   8   6  -5    0.06    0.07
   0   6   6    5.76    0.18
   0  -6  -6    5.49    0.17
   0  -6  -6    5.43    0.15
   0   6   6    5.64    0.16
   1  -6  -6    6.41    0.20
   1  -6  -6    5.90    0.17
   1   6   6    6.09    0.18
   1   6   6    6.04    0.17
  -1   6   6    5.85    0.16
  -1  -6  -6    5.92    0.18
   2   6   6    3.23    0.12
   2  -6  -6    3.23    0.12
   2  -6   6    3.08    0.13
  -2   6   6    3.33    0.11
  -2  -6  -6    3.35    0.11
   2   6  -6    3.28    0.12
   2  -6   6    3.30    0.12
   3  -6  -6    9.02    0.25
   3   6   6    8.80    0.24
   3  -6   6    8.94    0.23
   3   6  -6    9.07    0.23
  -3   6   6    9.18    0.21
   3  -6   6    9.07    0.27
  -3  -6  -6    8.95    0.23
   4   6   6    0.27    0.05
   4  -6  -6    0.35    0.05
   4  -6   6    0.36    0.04
   4  -6   6    0.28    0.04
   4   6  -6    0.30    0.06
   4  -6   6    0.26    0.04
   4   6  -6    0.29    0.04
   5   6   6    5.11    0.17
   5  -6  -6    4.94    0.18
   5  -6   6    5.08    0.15
   5  -6   6    5.21    0.16
   5   6  -6    4.66    0.19
   6   6   6    0.12    0.04
   6  -6  -6    0.06    0.05
   6  -6   6    0.11    0.04
   6   6  -6   -0.01    0.05
   7  -6  -6    0.75    0.09
   7   6  -6    0.70    0.09
   8  -6  -6    0.54    0.09
   8   6  -6    0.64    0.10
   0   6   7   -0.01    0.02
   0  -6  -7    0.02    0.02
   0  -6  -7    0.03    0.02
   0   6   7    0.02    0.02
   1   6   7    0.85    0.06
   1  -6  -7    0.64    0.05
   1   6   7    0.82    0.06
  -1  -6  -7    0.69    0.05
  -1   6   7    0.69    0.05
   2  -6  -7    1.85    0.09
   2   6   7    1.82    0.09
  -2   6   7    1.87    0.08
   2  -6   7    1.95    0.09
  -2  -6  -7    1.82    0.07
   3   6   7    7.22    0.21
   3  -6  -7    7.05    0.21
   3  -6   7    7.12    0.23
   3  -6   7    7.29    0.20
  -3   6   7    7.36    0.19
   4  -6  -7    0.08    0.04
   4   6   7    0.05    0.04
   4  -6   7    0.08    0.03
   4   6  -7   -0.02    0.04
   4  -6   7    0.01    0.03
   4  -6   7    0.01    0.02
   5   6   7    5.25    0.18
   5  -6  -7    5.48    0.20
   5   6  -7    5.35    0.21
   5  -6   7    5.12    0.16
   5  -6   7    5.04    0.16
   6  -6  -7    0.94    0.09
   6   6   7    0.94    0.08
   6   6  -7    0.85    0.09
   7  -6  -7    1.67    0.12
   7   6  -7    1.50    0.14
   8  -6  -7    0.15    0.07
   8   6  -7    0.16    0.08
   0   6   8    6.69    0.21
   0  -6  -8    6.44    0.17
   0   6   8    6.21    0.19
   1  -6  -8    3.30    0.11
   1   6   8    3.27    0.12
   1  -6   8    3.13    0.12
  -1   6   8    3.20    0.12
  -1  -6  -8    3.18    0.10
   2  -6  -8    1.64    0.08
   2  -6   8    1.65    0.09
  -2   6   8    1.65    0.08
   3  -6  -8    3.47    0.13
   3   6   8    3.15    0.13
  -3   6   8    3.15    0.11
   3  -6   8    3.08    0.13
   3  -6   8    3.04    0.12
   4   6   8    0.40    0.06
   4  -6  -8    0.36    0.05
   4   6  -8    0.44    0.07
   4  -6   8    0.53    0.05
   5   6   8    1.05    0.09
   5  -6  -8    0.95    0.08
   5  -6   8    0.97    0.07
   5   6  -8    0.92    0.09
   6   6   8    0.48    0.07
   6  -6  -8    0.45    0.07
   6   6  -8    0.52    0.08
   7  -6  -8    0.29    0.07
   7   6  -8    0.54    0.09
   8  -6  -8    0.22    0.07
   8   6  -8    0.34    0.09
   0  -6  -9    0.00    0.02
   0  -6   9    0.00    0.03
   0   6   9    0.03    0.03
   1   6   9    3.79    0.14
   1   6   9    4.09    0.14
  -1  -6   9    3.77    0.14
   1  -6   9    3.82    0.14
  -1   6   9    3.99    0.14
  -1  -6  -9    3.96    0.11
   2  -6  -9    0.75    0.06
  -2  -6   9    0.76    0.07
   2   6   9    0.71    0.07
   2  -6   9    0.72    0.06
  -2   6   9    0.74    0.06
   3   6   9    2.55    0.12
   3  -6  -9    2.68    0.12
   3  -6   9    2.44    0.11
  -3   6   9    2.65    0.10
   3  -6   9    2.53    0.11
  -4  -6   9    0.06    0.04
   4   6   9    0.04    0.04
   4  -6  -9    0.05    0.04
   4  -6   9    0.02    0.03
   5  -6  -9    1.19    0.09
   5   6   9    1.18    0.09
   5   6  -9    1.15    0.10
   5  -6   9    1.31    0.09
   6   6   9    0.32    0.06
   6  -6  -9    0.29    0.06
   6   6  -9    0.40    0.08
   7   6   9    0.57    0.08
   7  -6  -9    0.43    0.08
   7   6  -9    0.67    0.10
   0  -6  10    1.14    0.08
   0  -6 -10    1.18    0.06
   0   6  10    1.02    0.08
   1   6  10    7.61    0.23
   1  -6 -10    7.32    0.20
  -1  -6  10    7.53    0.22
  -1   6  10    7.44    0.22
   1  -6  10    7.80    0.22
  -2  -6  10    0.31    0.05
   2   6  10    0.36    0.05
   2  -6 -10    0.40    0.05
   2  -6  10    0.40    0.05
  -2   6  10    0.36    0.05
   3  -6 -10    4.51    0.16
  -3  -6  10    4.65    0.16
   3   6  10    4.42    0.17
  -3   6  10    4.72    0.15
  -4  -6  10    1.16    0.08
   4  -6 -10    1.19    0.09
   4   6  10    1.18    0.10
   4  -6  10    1.23    0.09
   5  -6 -10    2.48    0.13
   5   6  10    2.83    0.14
   5  -6  10    2.61    0.12
   5   6 -10    2.54    0.15
   6   6  10    0.02    0.04
   6  -6 -10   -0.03    0.05
   6   6 -10   -0.01    0.05
   7   6  10    0.45    0.08
   7  -6 -10    0.36    0.08
   7   6 -10    0.56    0.10
   0  -6  11   -0.06    0.03
   0   6  11   -0.07    0.03
   1  -6 -11    7.86    0.21
  -1  -6  11    7.63    0.23
   1   6  11    7.66    0.24
  -1   6  11    7.72    0.23
   1  -6  11    7.91    0.23
  -2  -6  11    0.26    0.05
   2   6  11    0.25    0.06
   2  -6 -11    0.23    0.04
  -2   6  11    0.22    0.05
   2  -6  11    0.23    0.05
   3  -6 -11    6.46    0.21
   3   6  11    6.26    0.22
  -3  -6  11    6.41    0.20
  -3   6  11    6.56    0.20
   3  -6  11    6.04    0.20
   4  -6 -11    0.33    0.06
   4   6  11    0.36    0.06
  -4  -6  11    0.31    0.05
   4  -6  11    0.26    0.05
   5   6  11    0.32    0.06
   5  -6 -11    0.34    0.06
   5   6 -11    0.24    0.07
   5  -6  11    0.27    0.05
   6   6  11    0.15    0.06
   6  -6 -11    0.12    0.06
   6   6 -11    0.17    0.07
   7   6  11    0.47    0.08
   7  -6 -11    0.28    0.08
   7   6 -11    0.43    0.09
   0   6  12    0.66    0.07
   0  -6  12    0.54    0.06
  -1  -6  12    8.86    0.26
   1   6  12    8.81    0.26
   1  -6  12    8.54    0.26
  -1   6  12    8.62    0.25
   2  -6 -12    0.55    0.06
   2   6  12    0.51    0.07
  -2  -6  12    0.62    0.07
   2  -6  12    0.57    0.07
  -2   6  12    0.45    0.06
   3  -6 -12    3.74    0.15
   3   6  12    3.43    0.16
  -3  -6  12    3.56    0.15
  -3   6  12    3.67    0.14
   3  -6  12    3.58    0.15
   4   6  12    0.06    0.05
   4  -6 -12    0.01    0.04
  -4  -6  12    0.08    0.04
   4  -6  12    0.04    0.04
   5  -6 -12    2.55    0.14
   5   6  12    2.79    0.15
   5  -6  12    2.51    0.13
   6  -6 -12    0.14    0.07
   6   6  12    0.13    0.06
   6  -6  12    0.09    0.05
   6   6 -12    0.08    0.07
   0   6  13   -0.04    0.03
   0  -6  13   -0.03    0.04
   1   6  13    0.48    0.07
  -1  -6  13    0.47    0.06
  -1   6  13    0.44    0.06
   1  -6  13    0.55    0.07
   2   6  13    0.75    0.08
  -2  -6  13    0.94    0.09
   2  -6  13    0.98    0.09
  -2   6  13    0.85    0.08
   3   6  13    2.73    0.14
  -3  -6  13    2.91    0.13
   3  -6 -13    2.67    0.13
   3  -6  13    2.61    0.14
  -3   6  13    2.83    0.13
  -4  -6  13    0.19    0.05
   4  -6 -13    0.07    0.05
   4   6  13    0.04    0.05
   4  -6  13    0.12    0.05
   5   6  13    0.69    0.09
   5  -6 -13    0.57    0.08
   5  -6  13    0.63    0.08
   6   6  13    0.20    0.06
   6  -6 -13    0.08    0.06
   6  -6  13    0.18    0.06
   0   6  14    0.61    0.08
   0  -6  14    0.45    0.07
  -1  -6  14    0.11    0.05
   1   6  14    0.05    0.05
  -1   6  14    0.13    0.05
   1  -6  14    0.06    0.05
   2   6  14    0.01    0.04
  -2  -6  14    0.09    0.05
   2  -6  14    0.00    0.05
  -2   6  14    0.04    0.04
  -3  -6  14    0.41    0.07
   3   6  14    0.43    0.07
   3  -6  14    0.50    0.07
   4  -6 -14    0.36    0.07
   4   6  14    0.32    0.07
  -4  -6  14    0.34    0.06
   4  -6  14    0.36    0.07
   5   6  14    3.43    0.18
   5  -6 -14    3.19    0.17
   5  -6  14    3.28    0.16
   0  -6  15    0.00    0.05
   0   6  15   -0.02    0.04
  -1  -6  15    0.55    0.08
   1   6  15    0.47    0.07
  -1   6  15    0.58    0.07
   1  -6  15    0.53    0.08
  -2  -6  15    0.08    0.06
   2   6  15    0.06    0.05
   2  -6  15    0.04    0.05
  -2   6  15    0.07    0.05
  -3  -6  15    2.83    0.14
   3   6  15    2.98    0.16
   3  -6  15    2.88    0.16
   4   6  15    0.04    0.06
   4  -6  15    0.08    0.05
   0  -6  16    0.27    0.07
   0   6  16    0.29    0.07
   1   6  16    1.60    0.12
  -1  -6  16    1.42    0.11
   1  -6  16    1.49    0.12
  -1   6  16    1.59    0.12
   2   6  16    0.08    0.06
  -2  -6  16    0.05    0.05
  -2   6  16    0.01    0.05
   2  -6  16    0.10    0.06
  -3  -6  16    0.67    0.08
   3   6  16    0.78    0.10
   3  -6  16    0.75    0.09
   4   6  16    0.20    0.07
   4  -6  16    0.11    0.06
   0  -6  17   -0.03    0.05
   0   6  17   -0.07    0.04
   1   6  17    0.41    0.08
  -1  -6  17    0.54    0.08
   1  -6  17    0.49    0.08
  -1   6  17    0.35    0.07
   2   6  17    0.15    0.06
  -2  -6  17    0.16    0.06
  -2   6  17    0.03    0.05
   2  -6  17    0.09    0.06
   0  -7   0    0.03    0.02
   0   7   0    0.01    0.02
  -1   7   0   16.05    0.34
   1   7   0   16.21    0.35
   1  -7   0   15.50    0.42
   2  -7   0    0.21    0.04
   2   7   0    0.21    0.03
  -2   7   0    0.27    0.03
   3  -7   0    7.70    0.25
   3  -7   0    7.93    0.22
  -3   7   0    7.66    0.19
   3   7   0    7.92    0.20
   4  -7   0    0.14    0.04
  -4   7   0    0.16    0.03
   4   7   0    0.18    0.03
   4  -7   0    0.10    0.04
   5  -7   0    0.57    0.06
   5   7   0    0.47    0.05
   5  -7   0    0.47    0.06
   6   7   0    1.40    0.08
   6  -7   0    1.38    0.10
   7  -7   0    3.03    0.15
   8  -7   0    0.44    0.08
   0   7  -1   18.29    0.39
   0  -7  -1   18.00    0.47
   0   7   1   18.95    0.40
  -1   7  -1   20.57    0.43
   1  -7  -1   20.11    0.52
   1   7   1   20.25    0.43
   1  -7   1   19.59    0.52
   1   7  -1   20.89    0.43
  -1   7   1   19.73    0.42
  -2   7  -1    5.04    0.14
   2   7   1    5.23    0.15
   2  -7  -1    4.91    0.18
   2   7  -1    5.29    0.15
  -2   7   1    5.36    0.14
   2  -7   1    5.08    0.18
   3  -7  -1    8.37    0.23
   3  -7  -1    7.86    0.25
  -3   7  -1    8.16    0.19
   3   7   1    7.83    0.21
   3  -7   1    7.84    0.25
   3   7  -1    8.20    0.21
  -3   7   1    8.25    0.19
   3  -7   1    8.17    0.23
   4  -7  -1    5.78    0.21
   4   7   1    5.72    0.17
   4  -7  -1    5.67    0.18
   4  -7   1    5.69    0.20
   4   7  -1    5.92    0.17
   4  -7   1    5.56    0.18
  -4   7   1    5.72    0.14
   5  -7  -1    1.70    0.10
   5  -7  -1    1.69    0.11
   5   7   1    1.70    0.09
   5  -7   1    1.70    0.09
   5  -7   1    1.73    0.10
   5   7  -1    1.75    0.09
   6  -7  -1    0.74    0.08
   6   7   1    0.72    0.07
   6   7  -1    0.74    0.06
   6  -7   1    0.73    0.07
   7  -7  -1    0.05    0.05
   7  -7   1    0.05    0.05
   8  -7  -1    0.31    0.07
   8  -7   1    0.12    0.06
   0   7   2    0.00    0.02
   0   7  -2   -0.01    0.01
   0  -7  -2    0.01    0.02
  -1   7  -2    3.97    0.12
   1  -7  -2    3.94    0.14
   1   7   2    3.89    0.12
  -1  -7  -2    3.87    0.14
   1  -7   2    3.72    0.14
   1   7  -2    3.96    0.12
  -1   7   2    4.09    0.15
  -1   7   2    3.88    0.12
   2  -7  -2   11.20    0.28
  -2   7  -2   11.07    0.26
   2   7   2   11.52    0.27
   2  -7  -2   10.94    0.32
   2  -7   2   10.94    0.32
   2   7  -2   11.17    0.27
  -2   7   2   11.34    0.25
   3   7   2    4.64    0.15
   3  -7  -2    4.62    0.15
  -3   7  -2    4.74    0.13
   3  -7  -2    4.46    0.17
   3   7  -2    4.54    0.14
   3  -7   2    4.56    0.15
   3  -7   2    4.42    0.17
  -3   7   2    4.46    0.12
   4   7   2    1.64    0.08
   4  -7  -2    1.64    0.09
   4  -7  -2    1.49    0.10
   4  -7   2    1.69    0.09
   4  -7   2    1.69    0.10
  -4   7   2    1.56    0.06
   4   7  -2    1.61    0.08
   5   7   2    0.17    0.04
   5  -7  -2    0.10    0.04
   5  -7   2    0.11    0.04
   5   7  -2    0.14    0.03
   5  -7   2    0.12    0.04
   6  -7  -2    1.61    0.11
   6   7   2    1.68    0.09
   6  -7   2    1.79    0.11
   7  -7  -2    1.40    0.11
   7   7  -2    1.20    0.11
   7  -7   2    1.39    0.10
   8  -7  -2    0.13    0.06
   8   7  -2    0.29    0.08
   8  -7   2    0.17    0.06
   0   7  -3   40.76    0.82
   0  -7  -3   40.51    0.97
   0   7   3   40.80    0.81
   1  -7  -3    8.38    0.25
   1   7   3    8.84    0.22
  -1   7  -3    8.55    0.21
  -1  -7  -3    8.48    0.25
  -1   7   3    8.80    0.21
  -1   7   3    9.40    0.26
   1  -7   3    8.38    0.26
   1   7  -3    8.74    0.22
   2   7   3    9.04    0.22
   2  -7  -3    8.59    0.26
  -2   7  -3    8.90    0.21
   2  -7  -3    8.83    0.23
   2   7  -3    8.48    0.22
  -2   7   3    8.81    0.21
   2  -7   3    8.96    0.26
  -2  -7  -3    7.82    0.24
   3  -7  -3    1.94    0.09
   3   7   3    1.90    0.09
   3  -7  -3    1.98    0.11
   3   7  -3    2.18    0.09
  -3   7   3    1.98    0.07
   3  -7   3    1.95    0.10
   3  -7   3    1.90    0.09
   4   7   3    1.62    0.09
   4  -7  -3    1.59    0.10
   4  -7  -3    1.64    0.09
   4  -7   3    1.67    0.10
   4   7  -3    1.64    0.08
   4  -7   3    1.66    0.09
  -4   7   3    1.76    0.06
   5  -7  -3    1.52    0.10
   5   7   3    1.56    0.08
   5  -7   3    1.60    0.10
   5  -7   3    1.39    0.09
   5   7  -3    1.44    0.08
   6   7   3    0.00    0.03
   6  -7  -3    0.00    0.04
   6  -7   3    0.00    0.04
   6   7  -3   -0.03    0.04
   6  -7   3   -0.03    0.04
   7  -7  -3    0.53    0.08
   7   7  -3    0.62    0.09
   7  -7   3    0.60    0.07
   8  -7  -3    0.06    0.06
   8  -7   3    0.04    0.05
   8   7  -3    0.11    0.07
   0   7  -4    0.02    0.02
   0  -7  -4   -0.01    0.02
   0   7   4    0.02    0.02
   0   7   4   -0.01    0.02
   1   7   4   15.89    0.35
   1  -7  -4   15.32    0.41
  -1   7  -4   15.71    0.35
  -1   7   4   16.05    0.35
  -1  -7  -4   15.24    0.40
   1   7  -4   15.53    0.35
   2  -7  -4    5.49    0.17
   2  -7  -4    4.92    0.18
   2   7   4    5.55    0.16
   2  -7   4    5.18    0.18
  -2  -7  -4    5.11    0.16
  -2   7   4    5.34    0.14
   2   7  -4    5.33    0.15
   3  -7  -4    9.39    0.29
   3  -7  -4    9.31    0.26
   3   7   4    9.73    0.25
   3   7  -4    9.41    0.24
  -3  -7  -4    9.49    0.26
   3  -7   4   10.05    0.29
  -3   7   4    9.64    0.22
   4   7   4    1.60    0.09
   4  -7  -4    1.78    0.10
   4  -7   4    1.76    0.10
   4  -7   4    1.61    0.08
   4   7  -4    1.74    0.08
   4  -7   4    1.80    0.08
   5   7   4    2.56    0.12
   5  -7  -4    2.39    0.12
   5  -7   4    2.39    0.11
   5  -7   4    2.58    0.10
   5  -7   4    2.65    0.13
   5   7  -4    2.54    0.10
   6  -7  -4    0.17    0.05
   6   7   4    0.20    0.05
   6   7  -4    0.21    0.06
   6  -7   4    0.21    0.05
   7  -7  -4    0.95    0.09
   7  -7   4    1.16    0.09
   7   7  -4    1.09    0.11
   8  -7  -4    0.12    0.06
   8   7  -4    0.07    0.07
   0   7   5   18.11    0.45
   0   7  -5   17.10    0.39
   0  -7  -5   16.74    0.45
   0   7   5   17.41    0.39
   1   7   5    7.86    0.21
   1  -7  -5    7.62    0.21
   1  -7  -5    7.56    0.24
  -1  -7  -5    7.45    0.22
   1   7  -5    7.77    0.20
  -1   7   5    8.02    0.20
   2   7   5   15.67    0.36
   2  -7  -5   15.72    0.37
   2  -7  -5   15.17    0.42
  -2  -7  -5   15.66    0.40
   2   7  -5   15.63    0.36
  -2   7   5   16.15    0.34
   2  -7   5   14.83    0.42
   3  -7  -5    7.97    0.23
   3  -7  -5    8.14    0.26
   3   7   5    7.91    0.22
  -3  -7  -5    7.80    0.22
   3  -7   5    7.69    0.25
  -3   7   5    7.82    0.19
   3   7  -5    8.24    0.21
   4   7   5    3.35    0.13
   4  -7  -5    3.36    0.14
   4  -7   5    3.25    0.14
   4  -7   5    3.61    0.12
   4   7  -5    3.56    0.12
   4  -7   5    3.38    0.13
   5   7   5    6.44    0.20
   5  -7  -5    6.20    0.22
   5  -7   5    6.46    0.18
   5   7  -5    6.41    0.19
   5  -7   5    6.51    0.22
   5  -7   5    6.35    0.20
   6  -7  -5    0.18    0.05
   6   7   5    0.15    0.05
   6  -7   5    0.15    0.04
   6   7  -5    0.21    0.07
   7  -7  -5    0.70    0.09
   7   7  -5    0.57    0.09
   7  -7   5    0.72    0.07
   8  -7  -5    0.12    0.07
   8   7  -5    0.16    0.07
   0   7   6   -0.02    0.02
   0   7   6    0.06    0.03
   0  -7  -6    0.02    0.02
   1  -7  -6   12.78    0.36
   1  -7  -6   12.87    0.31
   1   7   6   13.15    0.31
   1   7  -6   12.95    0.31
  -1   7   6   12.97    0.30
   2   7   6    7.96    0.22
   2  -7  -6    7.99    0.26
   2  -7  -6    8.15    0.22
  -2   7   6    8.18    0.21
   2  -7   6    7.85    0.25
   2   7  -6    8.15    0.22
  -2  -7  -6    8.40    0.23
   3  -7  -6    2.83    0.12
   3   7   6    2.90    0.12
  -3   7   6    2.68    0.10
   3  -7   6    2.84    0.13
   3  -7   6    2.79    0.11
   3   7  -6    2.83    0.11
  -3  -7  -6    2.96    0.10
   4  -7  -6    1.77    0.11
   4   7   6    1.97    0.10
   4  -7   6    1.91    0.09
   4  -7   6    2.18    0.11
   4  -7   6    1.88    0.09
   4   7  -6    1.91    0.09
   5  -7  -6    3.10    0.14
   5   7   6    2.88    0.13
   5  -7   6    3.04    0.12
   5   7  -6    3.03    0.12
   5  -7   6    3.05    0.11
   6  -7  -6    0.28    0.06
   6   7   6    0.33    0.06
   6   7  -6    0.31    0.08
   6  -7   6    0.31    0.05
   7  -7  -6    1.06    0.10
   7   7  -6    0.96    0.11
   8  -7  -6    0.21    0.07
   8   7  -6    0.34    0.09
   0   7   7   39.64    0.81
   0  -7  -7   36.63    0.82
   0  -7  -7   41.04    0.94
   1   7   7    2.19    0.10
   1  -7  -7    1.98    0.09
   1  -7  -7    2.05    0.10
   1   7   7    2.22    0.10
  -1   7   7    2.13    0.09
  -1  -7  -7    2.22    0.09
   2   7   7    4.55    0.16
   2  -7  -7    4.53    0.15
   2  -7   7    4.27    0.14
  -2   7   7    4.38    0.14
  -2  -7  -7    4.50    0.14
   3  -7  -7    4.30    0.15
   3   7   7    4.26    0.15
  -3   7   7    4.21    0.13
   3  -7   7    4.05    0.16
   3  -7   7    4.13    0.14
   4  -7  -7    0.80    0.07
   4   7   7    0.68    0.07
   4  -7   7    0.94    0.07
   4  -7   7    0.79    0.07
   4  -7   7    0.84    0.06
   5   7   7    0.84    0.08
   5  -7  -7    0.85    0.08
   5  -7   7    0.72    0.06
   5  -7   7    0.80    0.07
   6  -7  -7    0.00    0.04
   6   7   7    0.05    0.04
   6   7  -7    0.03    0.05
   7  -7  -7    0.63    0.09
   7   7  -7    0.64    0.10
   8  -7  -7    0.27    0.08
   8   7  -7    0.30    0.09
   0  -7  -8    0.06    0.03
   0  -7  -8    0.01    0.02
   0   7   8   -0.02    0.02
   1   7   8   17.62    0.42
   1  -7  -8   17.62    0.41
   1   7   8   18.36    0.46
   1  -7   8   18.17    0.41
  -1  -7  -8   17.36    0.45
  -1   7   8   18.05    0.41
  -1  -7  -8   17.89    0.40
   2  -7  -8    9.86    0.26
   2   7   8    9.28    0.26
  -2   7   8    9.54    0.24
  -2  -7  -8   10.10    0.26
   2  -7   8    9.56    0.26
   3   7   8    0.50    0.06
   3  -7  -8    0.49    0.06
  -3   7   8    0.52    0.05
   3  -7   8    0.58    0.06
   3  -7   8    0.52    0.06
   4  -7  -8    0.10    0.04
   4   7   8    0.12    0.04
   4  -7   8    0.10    0.03
   4  -7   8    0.20    0.04
   5   7   8    1.53    0.10
   5  -7  -8    1.47    0.10
   5  -7   8    1.56    0.09
   6  -7  -8    1.47    0.11
   6   7   8    1.52    0.11
   6   7  -8    1.35    0.12
   7  -7  -8    0.93    0.10
   7   7   8    0.85    0.09
   7   7  -8    0.80    0.11
   0  -7   9    1.09    0.08
   0  -7  -9    0.87    0.06
   0   7   9    0.91    0.07
   1  -7  -9    8.44    0.23
   1   7   9    8.41    0.24
  -1  -7  -9    8.39    0.21
   1  -7   9    8.38    0.24
  -1   7   9    8.43    0.23
   2   7   9    2.66    0.12
   2  -7  -9    2.75    0.12
  -2   7   9    2.74    0.11
   2  -7   9    2.72    0.12
   3   7   9    7.52    0.23
   3  -7  -9    7.56    0.23
  -3   7   9    7.48    0.21
   3  -7   9    7.66    0.22
   3  -7   9    7.64    0.25
   4   7   9    3.47    0.15
   4  -7  -9    3.71    0.16
   4  -7   9    3.69    0.14
   5   7   9    1.69    0.11
   5  -7  -9    1.66    0.11
   5  -7   9    1.57    0.09
   6   7   9    0.50    0.07
   6  -7  -9    0.48    0.08
   7  -7  -9    0.49    0.08
   7   7   9    0.34    0.06
   7   7  -9    0.39    0.09
   0   7  10   -0.01    0.03
   0  -7 -10    0.01    0.03
   0  -7  10   -0.01    0.03
  -1  -7  10   11.56    0.30
   1   7  10   11.43    0.31
   1  -7  10   11.64    0.31
  -1   7  10   11.46    0.30
   2  -7 -10    6.67    0.20
   2   7  10    6.37    0.21
  -2  -7  10    6.28    0.20
  -2   7  10    6.65    0.20
   2  -7  10    6.46    0.21
  -3  -7  10    2.57    0.12
   3  -7 -10    2.71    0.13
   3   7  10    2.54    0.13
  -3   7  10    2.67    0.12
   3  -7  10    2.58    0.12
   4  -7 -10    5.05    0.19
   4   7  10    5.58    0.20
  -4  -7  10    5.35    0.18
   4  -7  10    5.16    0.18
   5  -7 -10    1.46    0.11
   5   7  10    1.60    0.11
   5  -7  10    1.63    0.10
   6   7  10    0.64    0.08
   6  -7 -10    0.42    0.07
   7  -7 -10    0.41    0.08
   7   7  10    0.34    0.07
   0   7  11   11.49    0.31
   0  -7  11   11.45    0.31
  -1  -7  11    7.97    0.24
   1  -7 -11    8.41    0.23
   1   7  11    7.91    0.25
   1  -7  11    7.91    0.24
  -1   7  11    8.14    0.24
   2   7  11    5.22    0.19
   2  -7 -11    5.18    0.17
  -2  -7  11    4.84    0.17
   2  -7  11    5.37    0.19
  -2   7  11    4.97    0.17
  -3  -7  11    1.62    0.10
   3   7  11    1.69    0.11
   3  -7 -11    1.49    0.10
  -3   7  11    1.55    0.10
   3  -7  11    1.59    0.10
   4   7  11    3.04    0.15
  -4  -7  11    3.20    0.14
   4  -7 -11    3.25    0.15
   4  -7  11    3.24    0.14
   5  -7 -11    0.03    0.05
   5   7  11    0.04    0.05
   5  -7  11    0.02    0.04
   6  -7 -11    0.14    0.06
   6   7  11    0.08    0.06
   0  -7  12   -0.02    0.04
   0   7  12   -0.01    0.04
  -1  -7  12    1.30    0.10
   1   7  12    1.17    0.09
  -1   7  12    1.26    0.09
   1  -7  12    1.25    0.09
  -2  -7  12    1.25    0.09
   2  -7 -12    1.32    0.09
   2   7  12    0.99    0.09
   2  -7  12    1.27    0.10
  -2   7  12    1.15    0.09
   3  -7 -12    3.34    0.15
  -3  -7  12    3.36    0.15
   3   7  12    3.53    0.16
   3  -7  12    3.49    0.15
  -3   7  12    3.47    0.14
   4   7  12    0.05    0.05
   4  -7 -12    0.04    0.04
  -4  -7  12    0.10    0.05
   4  -7  12    0.07    0.05
   5   7  12    0.53    0.08
   5  -7 -12    0.50    0.07
   5  -7  12    0.56    0.07
   6  -7 -12    3.34    0.18
   6   7  12    2.95    0.17
   0  -7  13    2.78    0.14
   0   7  13    2.74    0.14
   1   7  13    2.53    0.14
  -1  -7  13    2.54    0.13
   1  -7  13    2.65    0.13
  -1   7  13    2.43    0.13
   2   7  13    0.32    0.07
  -2  -7  13    0.43    0.06
   2  -7  13    0.47    0.07
  -2   7  13    0.51    0.07
   3   7  13    2.16    0.13
   3  -7 -13    2.15    0.12
  -3  -7  13    2.17    0.12
   3  -7  13    2.26    0.13
  -4  -7  13    2.45    0.13
   4  -7 -13    2.12    0.12
   4   7  13    2.31    0.14
   4  -7  13    2.13    0.12
   5   7  13    0.00    0.05
   5  -7 -13    0.02    0.04
   5  -7  13    0.02    0.05
   6  -7 -13    0.02    0.06
   6   7  13   -0.01    0.06
   0   7  14   -0.03    0.04
   0  -7  14   -0.02    0.04
  -1  -7  14    0.46    0.07
   1   7  14    0.64    0.08
   1  -7  14    0.58    0.08
  -1   7  14    0.62    0.08
  -2  -7  14    1.67    0.11
   2   7  14    1.69    0.12
  -2   7  14    1.64    0.11
   2  -7  14    1.61    0.12
   3   7  14    0.71    0.09
  -3  -7  14    0.69    0.08
   3  -7  14    0.75    0.08
   4   7  14    0.04    0.06
  -4  -7  14    0.09    0.05
   4  -7  14    0.07    0.05
   5   7  14    1.15    0.11
   5  -7 -14    1.18    0.11
   5  -7  14    1.12    0.10
   0   7  15    3.01    0.16
   0  -7  15    3.28    0.16
   1   7  15    0.57    0.08
  -1  -7  15    0.56    0.08
  -1   7  15    0.56    0.08
   1  -7  15    0.48    0.08
  -2  -7  15    0.69    0.08
   2   7  15    0.50    0.08
   2  -7  15    0.64    0.09
  -2   7  15    0.69    0.08
  -3  -7  15    1.49    0.12
   3   7  15    1.39    0.12
   3  -7  15    1.49    0.12
   4   7  15    1.82    0.14
   4  -7  15    1.67    0.12
   0   7  16    0.08    0.05
   0  -7  16   -0.03    0.05
   1   7  16    0.40    0.08
  -1  -7  16    0.54    0.08
  -1   7  16    0.46    0.08
   1  -7  16    0.63    0.09
  -2  -7  16    1.71    0.12
   2   7  16    1.78    0.14
  -2   7  16    1.62    0.12
   2  -7  16    1.68    0.13
  -3  -7  16    0.33    0.07
   3   7  16    0.39    0.08
   3  -7  16    0.36    0.08
   0  -7  17    1.00    0.11
   0   7  17    0.98    0.11
  -1  -7  17    0.43    0.08
   1   7  17    0.36    0.08
   1  -7  17    0.36    0.08
  -1   7  17    0.40    0.08
  -2  -7  17    0.06    0.06
   2   7  17   -0.01    0.06
  -2   7  17   -0.08    0.04
   2  -7  17    0.00    0.05
   0  -8   0  173.87    3.97
   0   8   0  175.21    3.31
  -1   8   0    3.48    0.11
   1   8   0    3.41    0.12
   1  -8   0    3.38    0.14
   2  -8   0   16.48    0.46
  -2   8   0   17.21    0.37
   2   8   0   17.59    0.39
   3   8   0    5.02    0.15
   3  -8   0    4.83    0.17
   3  -8   0    4.95    0.19
  -3   8   0    5.11    0.14
   4   8   0    5.79    0.18
   4  -8   0    5.86    0.22
  -4   8   0    5.98    0.15
   4  -8   0    5.89    0.19
   5  -8   0    2.73    0.14
   5  -8   0    2.49    0.12
   5   8   0    2.68    0.11
   6   8   0    0.47    0.06
   6  -8   0    0.62    0.07
   7  -8   0    0.29    0.07
   8  -8   0    2.14    0.14
   0  -8  -1   -0.04    0.02
   0   8  -1   -0.01    0.02
   1  -8  -1   14.89    0.41
  -1   8  -1   15.49    0.34
   1   8   1   15.22    0.34
  -1  -8  -1   14.63    0.40
   1   8  -1   15.02    0.34
  -1   8   1   15.09    0.33
   1  -8   1   14.85    0.41
  -2   8  -1   55.92    1.10
   2   8   1   55.50    1.11
   2  -8  -1   55.61    1.33
  -2   8   1   55.47    1.10
   2   8  -1   56.50    1.11
   2  -8   1   56.93    1.33
  -3   8  -1    2.44    0.09
   3  -8  -1    2.51    0.11
   3   8   1    2.49    0.10
   3  -8  -1    2.57    0.12
   3  -8   1    2.27    0.10
   3  -8   1    2.47    0.12
   3   8  -1    2.38    0.10
  -3   8   1    2.43    0.09
   4   8   1    0.30    0.04
   4  -8  -1    0.39    0.05
   4  -8  -1    0.46    0.06
   4  -8   1    0.28    0.05
   4   8  -1    0.30    0.04
   4  -8   1    0.34    0.05
  -4   8   1    0.35    0.03
   5   8   1    0.53    0.06
   5  -8  -1    0.60    0.07
   5  -8  -1    0.50    0.06
   5  -8   1    0.46    0.06
   5  -8   1    0.47    0.06
   5   8  -1    0.45    0.05
   6   8   1    2.40    0.11
   6  -8  -1    2.47    0.13
   6  -8   1    2.47    0.13
   6   8  -1    2.59    0.11
   7  -8  -1    1.28    0.11
   7  -8   1    1.20    0.10
   8  -8  -1    0.19    0.07
   8  -8   1    0.16    0.06
   0   8   2   17.38    0.37
   0  -8  -2   15.84    0.44
   0   8  -2   16.49    0.37
   1  -8  -2    3.18    0.13
  -1   8  -2    3.26    0.11
   1   8   2    3.18    0.11
   1  -8   2    2.99    0.13
  -1   8   2    3.23    0.11
  -1  -8  -2    3.17    0.12
   1   8  -2    3.32    0.11
  -2   8  -2    7.19    0.19
   2  -8  -2    7.38    0.24
   2   8   2    7.58    0.20
  -2   8   2    7.62    0.19
   2  -8   2    7.44    0.24
   2   8  -2    7.37    0.20
   3   8   2    6.59    0.19
   3  -8  -2    6.73    0.20
  -3   8  -2    6.71    0.18
   3  -8  -2    6.50    0.23
   3   8  -2    6.61    0.19
   3  -8   2    6.42    0.22
   3  -8   2    6.78    0.20
  -3   8   2    6.65    0.17
   4  -8  -2   21.78    0.51
   4   8   2   20.57    0.48
   4  -8  -2   21.15    0.58
   4  -8   2   21.55    0.51
   4  -8   2   22.00    0.57
  -4   8   2   21.21    0.44
   4   8  -2   21.08    0.47
   5  -8  -2    3.12    0.16
   5   8   2    3.24    0.13
   5  -8  -2    3.33    0.14
   5  -8   2    3.05    0.13
   5  -8   2    3.38    0.16
   5   8  -2    3.15    0.12
   6   8   2    0.65    0.06
   6  -8  -2    0.60    0.07
   6  -8   2    0.60    0.08
   6   8  -2    0.64    0.06
   6  -8   2    0.56    0.07
   7  -8  -2    1.08    0.10
   7  -8   2    0.98    0.09
   8  -8  -2    0.39    0.08
   8  -8   2    0.44    0.07
   0   8  -3    0.08    0.02
   0   8   3   -0.02    0.02
   0  -8  -3    0.04    0.02
   1  -8  -3    5.35    0.19
   1   8   3    5.38    0.16
  -1   8  -3    5.37    0.16
   1   8  -3    5.54    0.16
  -1  -8  -3    5.48    0.18
  -1   8   3    5.45    0.15
   1  -8   3    5.41    0.19
   2   8   3   24.72    0.52
   2  -8  -3   22.95    0.62
  -2   8  -3   23.93    0.51
   2  -8  -3   24.51    0.55
  -2   8   3   24.35    0.50
   2   8  -3   24.00    0.52
  -2  -8  -3   23.62    0.60
   2  -8   3   23.92    0.62
   3  -8  -3    1.90    0.11
   3  -8  -3    1.91    0.10
   3   8   3    1.90    0.09
   3  -8   3    1.86    0.10
   3   8  -3    1.87    0.09
  -3   8   3    1.78    0.07
   4  -8  -3    1.84    0.10
   4   8   3    1.81    0.10
   4  -8  -3    1.63    0.11
   4  -8   3    1.73    0.09
   4  -8   3    1.71    0.10
   4   8  -3    1.74    0.09
   5  -8  -3    2.34    0.12
   5   8   3    2.13    0.10
   5  -8   3    2.07    0.11
   5   8  -3    1.91    0.10
   5  -8   3    2.11    0.12
   6  -8  -3    1.72    0.12
   6   8   3    1.98    0.11
   6  -8   3    1.92    0.12
   6  -8   3    1.91    0.11
   7  -8  -3    0.31    0.07
   7  -8   3    0.44    0.07
   8  -8  -3    0.26    0.07
   8  -8   3    0.19    0.06
   0  -8  -4   42.37    1.04
   0   8  -4   43.51    0.88
   0   8   4   44.28    0.88
  -1   8  -4    0.30    0.04
   1   8   4    0.32    0.04
   1  -8  -4    0.33    0.04
  -1   8   4    0.32    0.04
  -1  -8  -4    0.45    0.05
   1   8  -4    0.36    0.04
   2   8   4    4.28    0.14
  -2   8  -4    4.19    0.13
   2  -8  -4    4.40    0.15
   2  -8  -4    4.16    0.16
   2   8  -4    4.29    0.14
   2  -8   4    4.14    0.16
  -2   8   4    4.32    0.13
   3   8   4    0.94    0.07
   3  -8  -4    1.00    0.08
   3  -8  -4    0.97    0.07
  -3   8   4    1.00    0.06
   3  -8   4    0.98    0.08
  -3  -8  -4    1.06    0.07
   3   8  -4    1.07    0.07
   4  -8  -4   14.11    0.42
   4  -8  -4   13.67    0.37
   4   8   4   14.42    0.35
   4  -8   4   14.48    0.41
   4  -8   4   14.10    0.32
   4  -8   4   14.11    0.36
   4   8  -4   13.56    0.33
   5  -8  -4    5.38    0.20
   5   8   4    5.66    0.19
   5  -8   4    5.47    0.19
   5  -8   4    5.85    0.22
   5  -8   4    5.56    0.16
   5   8  -4    5.69    0.18
   6  -8  -4    1.02    0.10
   6   8   4    0.94    0.08
   6  -8   4    1.02    0.09
   7  -8  -4    0.95    0.10
   7  -8   4    1.04    0.09
   8  -8  -4    1.49    0.13
   8  -8   4    1.64    0.12
   0   8   5    0.03    0.02
   0   8  -5    0.02    0.02
   0  -8  -5    0.01    0.02
   1   8   5    0.23    0.04
   1  -8  -5    0.33    0.04
  -1   8  -5    0.28    0.04
   1  -8  -5    0.29    0.04
  -1  -8  -5    0.25    0.04
   1   8  -5    0.24    0.04
  -1   8   5    0.27    0.04
   2  -8  -5   17.94    0.42
   2  -8  -5   17.71    0.48
   2   8   5   17.81    0.41
  -2  -8  -5   17.51    0.45
   2   8  -5   17.93    0.40
   2  -8   5   16.98    0.47
  -2   8   5   17.77    0.39
   3   8   5   13.89    0.34
   3  -8  -5   13.97    0.40
   3  -8  -5   13.51    0.35
  -3  -8  -5   13.49    0.36
  -3   8   5   13.97    0.31
   3   8  -5   13.89    0.33
   3  -8   5   13.38    0.39
   4   8   5    3.11    0.13
   4  -8  -5    3.08    0.14
   4   8  -5    3.06    0.12
   4  -8   5    3.22    0.12
   4  -8   5    3.27    0.15
   4  -8   5    3.25    0.13
   5  -8  -5    1.05    0.10
   5   8   5    1.20    0.09
   5  -8   5    1.16    0.07
   5   8  -5    1.31    0.08
   5  -8   5    1.32    0.09
   5  -8   5    1.18    0.09
   6  -8  -5   11.01    0.34
   6   8   5   11.46    0.31
   6  -8   5   11.23    0.31
   7  -8  -5    0.06    0.05
   7  -8   5    0.03    0.04
   8  -8  -5    0.54    0.09
   0   8   6   28.19    0.59
   0  -8  -6   26.53    0.69
   0   8  -6   28.20    0.59
   1   8   6    4.95    0.16
   1  -8  -6    4.87    0.18
   1  -8  -6    5.09    0.16
  -1  -8  -6    4.67    0.16
  -1   8   6    4.96    0.15
   1   8  -6    4.95    0.16
   2  -8  -6    3.97    0.14
   2  -8  -6    3.90    0.16
   2   8   6    3.74    0.14
  -2  -8  -6    3.76    0.14
   2   8  -6    3.90    0.14
  -2   8   6    3.78    0.13
   2  -8   6    3.83    0.16
   3  -8  -6    1.23    0.08
   3   8   6    1.24    0.08
   3  -8  -6    1.21    0.09
   3  -8   6    1.33    0.08
   3  -8   6    1.26    0.09
  -3  -8  -6    1.23    0.07
   3   8  -6    1.27    0.08
  -3   8   6    1.28    0.07
   4  -8  -6   12.07    0.33
   4   8   6   12.12    0.32
   4   8  -6   12.30    0.31
   4  -8   6   12.31    0.30
   4  -8   6   11.76    0.31
   4  -8   6   11.80    0.36
   5   8   6    0.36    0.06
   5  -8  -6    0.57    0.07
   5  -8   6    0.56    0.06
   5  -8   6    0.72    0.06
   5   8  -6    0.56    0.06
   6   8   6    0.00    0.04
   6  -8  -6    0.03    0.05
   6  -8   6    0.00    0.04
   7  -8  -6    0.75    0.09
   8  -8  -6    0.32    0.08
   0  -8  -7    0.02    0.02
   0  -8  -7   -0.01    0.02
   0   8   7    0.01    0.03
   1  -8  -7    1.91    0.09
   1  -8  -7    1.94    0.10
   1   8   7    1.89    0.10
  -1   8   7    1.92    0.09
   2  -8  -7   13.34    0.34
   2  -8  -7   13.65    0.39
   2   8   7   13.61    0.34
   2  -8   7   12.75    0.39
  -2  -8  -7   13.77    0.36
  -2   8   7   13.62    0.32
   2   8  -7   14.13    0.34
   3  -8  -7    1.76    0.10
   3   8   7    1.87    0.11
  -3   8   7    1.96    0.09
   3   8  -7    1.87    0.10
   3  -8   7    1.96    0.10
   3  -8   7    1.93    0.11
   4  -8  -7    2.25    0.12
   4   8   7    2.29    0.12
   4  -8   7    2.27    0.10
   4  -8   7    2.26    0.10
   4   8  -7    2.36    0.11
   4  -8   7    2.29    0.12
   5  -8  -7    0.69    0.07
   5   8   7    0.74    0.08
   5  -8   7    0.77    0.07
   5  -8   7    0.80    0.07
   6  -8  -7    0.76    0.09
   6   8   7    0.96    0.09
   7   8   7    0.16    0.06
   7  -8  -7    0.08    0.05
   8  -8  -7    0.23    0.08
   0   8   8   27.48    0.59
   0  -8  -8   26.93    0.68
   1  -8  -8   11.43    0.33
   1   8   8   10.55    0.29
   1  -8  -8   11.54    0.29
  -1   8   8   11.10    0.29
  -1  -8  -8   11.07    0.31
   2  -8  -8    3.40    0.13
   2   8   8    3.14    0.14
   2  -8   8    3.46    0.13
  -2   8   8    3.33    0.13
   3  -8  -8    0.01    0.03
   3   8   8   -0.02    0.04
   3  -8   8    0.07    0.04
   3  -8   8    0.04    0.04
  -3   8   8    0.04    0.03
   4   8   8    2.35    0.12
   4  -8  -8    2.11    0.12
   4  -8   8    2.44    0.11
   4  -8   8    2.34    0.11
   5  -8  -8    0.41    0.06
   5   8   8    0.44    0.07
   5  -8   8    0.36    0.05
   6   8   8    0.35    0.06
   6  -8  -8    0.36    0.07
   7  -8  -8    0.26    0.07
   7   8   8    0.22    0.06
   0   8   9    0.05    0.04
   0  -8  -9   -0.03    0.02
   1   8   9    3.24    0.14
   1  -8  -9    3.21    0.12
  -1  -8  -9    3.21    0.11
   1  -8   9    3.03    0.13
  -1   8   9    3.28    0.13
   2   8   9   15.42    0.39
   2  -8  -9   15.27    0.38
   2  -8   9   15.14    0.38
  -2   8   9   15.41    0.37
   3   8   9    3.00    0.14
   3  -8  -9    3.21    0.14
   3  -8   9    3.15    0.13
  -3   8   9    3.24    0.12
   3  -8   9    3.41    0.15
   4  -8  -9    0.69    0.07
   4   8   9    0.79    0.08
   4  -8   9    0.77    0.07
   5   8   9    0.06    0.05
   5  -8  -9    0.04    0.04
   5  -8   9    0.10    0.04
   6   8   9    1.10    0.10
   6  -8  -9    1.05    0.10
   7  -8  -9    0.26    0.08
   7   8   9    0.24    0.06
   0   8  10   39.49    0.84
   0  -8 -10   39.04    0.84
   0  -8  10   40.00    0.84
   1   8  10    1.17    0.09
  -1  -8  10    1.21    0.09
   1  -8 -10    1.35    0.08
   1  -8  10    1.39    0.10
  -1   8  10    1.31    0.09
   2  -8 -10    5.34    0.18
   2   8  10    4.87    0.19
   2  -8  10    5.08    0.18
  -2   8  10    5.16    0.17
   3   8  10    1.27    0.10
   3  -8 -10    1.38    0.09
   3  -8  10    1.23    0.09
  -3   8  10    1.35    0.09
   4  -8 -10    2.11    0.12
   4   8  10    2.33    0.13
   4  -8  10    2.33    0.12
   5  -8 -10    1.34    0.11
   5   8  10    1.43    0.11
   5  -8  10    1.42    0.10
   6   8  10    0.58    0.08
   6  -8 -10    0.65    0.09
   7   8  10    0.07    0.06
   7  -8 -10    0.14    0.07
   0  -8  11   -0.04    0.03
   0   8  11   -0.03    0.03
  -1  -8  11    3.26    0.14
   1   8  11    3.37    0.15
   1  -8  11    3.66    0.15
  -1   8  11    3.66    0.15
  -2  -8  11    7.00    0.22
   2  -8 -11    7.49    0.22
   2   8  11    7.20    0.24
   2  -8  11    7.03    0.23
  -2   8  11    7.37    0.22
   3   8  11    0.48    0.07
  -3  -8  11    0.60    0.07
   3  -8 -11    0.77    0.07
   3  -8  11    0.50    0.06
  -3   8  11    0.62    0.07
  -4  -8  11    0.03    0.04
   4   8  11    0.00    0.04
   4  -8 -11    0.05    0.04
   4  -8  11   -0.02    0.04
   5  -8 -11    0.39    0.07
   5   8  11    0.40    0.07
   5  -8  11    0.39    0.06
   6  -8 -11    0.16    0.06
   6   8  11    0.24    0.07
   0   8  12    0.19    0.05
   0  -8  12    0.21    0.05
  -1  -8  12    0.46    0.07
   1   8  12    0.38    0.06
   1  -8  12    0.36    0.06
  -1   8  12    0.27    0.05
  -2  -8  12    2.26    0.12
   2  -8 -12    2.27    0.11
   2   8  12    2.01    0.13
  -2   8  12    2.19    0.12
   2  -8  12    2.30    0.12
  -3  -8  12    2.77    0.13
   3   8  12    2.66    0.14
   3  -8 -12    2.79    0.13
   3  -8  12    2.47    0.13
   4  -8 -12    2.64    0.14
  -4  -8  12    2.47    0.13
   4   8  12    2.57    0.14
   4  -8  12    2.42    0.13
   5  -8 -12    0.21    0.06
   5   8  12    0.15    0.06
   5  -8  12    0.26    0.06
   6  -8 -12    0.03    0.05
   6   8  12    0.14    0.07
   0   8  13   -0.03    0.04
   0  -8  13    0.04    0.04
  -1  -8  13    1.40    0.11
   1   8  13    1.30    0.10
  -1   8  13    1.34    0.10
   1  -8  13    1.32    0.10
  -2  -8  13    2.09    0.12
   2   8  13    2.06    0.13
   2  -8  13    1.97    0.12
  -2   8  13    2.16    0.12
   3   8  13    0.47    0.08
  -3  -8  13    0.47    0.07
   3  -8  13    0.50    0.07
   4  -8 -13    1.12    0.10
   4   8  13    1.32    0.11
  -4  -8  13    1.18    0.10
   4  -8  13    0.94    0.09
   5  -8 -13    1.19    0.10
   5   8  13    1.27    0.12
   5  -8  13    1.06    0.10
   0   8  14    4.15    0.18
   0  -8  14    4.43    0.18
  -1  -8  14    0.08    0.05
   1   8  14    0.09    0.05
  -1   8  14    0.03    0.04
   1  -8  14    0.04    0.05
   2   8  14    0.45    0.08
  -2  -8  14    0.41    0.07
  -2   8  14    0.47    0.07
   2  -8  14    0.53    0.07
  -3  -8  14    0.37    0.07
   3   8  14    0.28    0.07
   3  -8  14    0.32    0.07
  -4  -8  14    0.70    0.08
   4   8  14    0.76    0.10
   4  -8  14    0.78    0.09
   5  -8 -14    0.02    0.05
   5   8  14    0.09    0.06
   5  -8  14    0.01    0.05
   0   8  15   -0.05    0.05
   0  -8  15   -0.02    0.05
  -1  -8  15    0.23    0.07
   1   8  15    0.16    0.06
  -1   8  15    0.17    0.06
   1  -8  15    0.15    0.06
   2   8  15    3.21    0.17
  -2  -8  15    3.20    0.16
  -2   8  15    3.41    0.16
   2  -8  15    3.08    0.16
  -3  -8  15    0.37    0.07
   3   8  15    0.32    0.07
   3  -8  15    0.20    0.07
   4   8  15    0.27    0.08
  -4  -8  15    0.45    0.07
   4  -8  15    0.34    0.07
   0  -8  16    1.40    0.12
   0   8  16    1.24    0.11
  -1  -8  16    0.33    0.08
   1   8  16    0.20    0.07
   1  -8  16    0.24    0.07
  -1   8  16    0.15    0.06
   2   8  16    0.31    0.08
  -2  -8  16    0.23    0.07
   2  -8  16    0.26    0.07
  -2   8  16    0.26    0.07
   3   8  16    0.80    0.10
  -3  -8  16    0.77    0.09
   3  -8  16    0.63    0.09
   0   8  17   -0.05    0.05
   0  -8  17   -0.02    0.06
   0   9   0    0.00    0.02
   0  -9   0    0.03    0.03
   1  -9   0    0.42    0.05
   1   9   0    0.40    0.04
  -2   9   0   22.82    0.48
   2  -9   0   22.27    0.59
   2   9   0   22.36    0.49
  -3   9   0   14.53    0.33
   3  -9   0   14.22    0.42
   3  -9   0   14.28    0.37
   3   9   0   14.88    0.35
   4  -9   0    0.16    0.05
   4  -9   0    0.16    0.05
  -4   9   0    0.16    0.03
   4   9   0    0.10    0.04
   5  -9   0    0.21    0.06
   5   9   0    0.18    0.04
   5  -9   0    0.18    0.05
   6   9   0   17.53    0.42
   6  -9   0   17.44    0.46
   7  -9   0    1.30    0.11
   8  -9   0    0.27    0.07
   0   9   1   47.35    0.94
   0  -9   1   46.63    1.13
   0   9  -1   47.32    0.94
   0  -9  -1   46.46    1.13
   1   9   1   13.30    0.31
  -1   9  -1   12.61    0.30
   1  -9  -1   12.79    0.37
   1   9  -1   12.82    0.31
  -1   9   1   13.48    0.30
   1  -9   1   13.30    0.37
  -1  -9  -1   12.59    0.36
  -2   9  -1    6.85    0.18
   2   9   1    6.69    0.19
   2  -9  -1    6.84    0.23
   2  -9   1    6.97    0.23
   2   9  -1    6.79    0.19
  -2   9   1    6.68    0.18
   3  -9  -1    5.35    0.18
   3  -9  -1    5.49    0.21
  -3   9  -1    5.36    0.15
   3   9   1    5.26    0.17
   3  -9   1    5.17    0.20
   3  -9   1    5.11    0.18
  -3   9   1    5.57    0.15
   3   9  -1    5.71    0.17
  -4   9  -1   10.59    0.25
   4   9   1   10.49    0.28
   4  -9  -1   10.95    0.34
   4  -9  -1   10.37    0.30
   4   9  -1   10.42    0.27
  -4   9   1   10.29    0.25
   4  -9   1   10.19    0.29
   4  -9   1   10.53    0.33
   5   9   1    8.27    0.24
   5  -9  -1    8.43    0.29
   5  -9  -1    8.07    0.25
   5  -9   1    8.06    0.25
   5   9  -1    7.71    0.23
   5  -9   1    8.00    0.28
   6   9   1    1.00    0.09
   6  -9  -1    1.20    0.10
   6  -9   1    1.12    0.10
   6   9  -1    1.11    0.08
   7  -9  -1    1.12    0.10
   7  -9   1    1.21    0.11
   8  -9  -1    3.08    0.17
   8  -9   1    2.66    0.16
   0  -9  -2    0.00    0.02
   0   9   2   -0.04    0.02
   0   9  -2    0.01    0.02
   1   9   2    1.32    0.07
  -1   9  -2    1.55    0.07
   1  -9  -2    1.13    0.08
   1   9  -2    1.38    0.07
   1  -9   2    1.25    0.08
  -1  -9  -2    1.15    0.07
  -1   9   2    1.12    0.06
   2  -9  -2    8.51    0.28
   2   9   2    8.88    0.23
  -2   9  -2    8.81    0.22
  -2   9   2    8.52    0.22
   2   9  -2    8.87    0.23
   2  -9   2    8.96    0.28
  -3   9  -2    7.47    0.20
   3  -9  -2    7.42    0.23
   3   9   2    7.43    0.21
   3  -9  -2    7.09    0.25
  -3   9   2    7.63    0.19
   3  -9   2    7.63    0.25
   3   9  -2    7.39    0.21
   4   9   2    2.68    0.12
   4  -9  -2    2.93    0.13
   4  -9  -2    3.02    0.15
   4   9  -2    2.81    0.12
   4  -9   2    2.88    0.15
  -4   9   2    2.95    0.10
   4  -9   2    3.10    0.13
   5   9   2    1.99    0.11
   5  -9  -2    2.03    0.12
   5  -9  -2    2.00    0.13
   5  -9   2    2.02    0.13
   5  -9   2    2.01    0.11
   5   9  -2    1.94    0.10
   6   9   2    4.09    0.16
   6  -9  -2    4.29    0.18
   6  -9   2    4.12    0.17
   6   9  -2    4.36    0.16
   7  -9  -2    0.69    0.08
   7  -9   2    0.71    0.08
   8  -9  -2    0.14    0.06
   8  -9   2    0.14    0.06
   0   9  -3   12.57    0.30
   0  -9  -3   12.22    0.35
   0   9   3   12.15    0.30
  -1   9  -3    0.05    0.03
   1   9   3    0.08    0.03
   1  -9  -3    0.09    0.03
   1   9  -3    0.05    0.02
   1  -9   3    0.09    0.03
  -1   9   3    0.11    0.03
  -1  -9  -3    0.17    0.04
   2  -9  -3    3.46    0.15
   2  -9  -3    3.43    0.13
  -2   9  -3    3.41    0.12
   2   9   3    3.72    0.13
   2   9  -3    3.37    0.12
  -2  -9  -3    3.39    0.14
   2  -9   3    3.50    0.15
  -2   9   3    3.52    0.12
  -3   9  -3    1.99    0.09
   3  -9  -3    2.23    0.11
   3   9   3    2.25    0.10
   3  -9  -3    2.06    0.12
   3   9  -3    2.08    0.10
  -3   9   3    2.07    0.08
   3  -9   3    2.26    0.12
   4  -9  -3   22.32    0.54
   4   9   3   22.17    0.50
   4  -9  -3   22.26    0.61
   4   9  -3   22.00    0.50
   4  -9   3   21.85    0.53
   4  -9   3   22.02    0.60
   5  -9  -3    1.45    0.10
   5   9   3    1.53    0.10
   5   9  -3    1.34    0.09
   5  -9   3    1.48    0.11
   5  -9   3    1.43    0.10
   6  -9  -3    0.24    0.06
   6   9   3    0.19    0.05
   6  -9   3    0.23    0.06
   6  -9   3    0.18    0.06
   7  -9  -3    2.13    0.14
   7  -9   3    2.39    0.14
   8  -9  -3    0.51    0.09
   8  -9   3    0.52    0.08
   0   9   4    0.00    0.02
   0   9  -4   -0.01    0.02
   0  -9  -4   -0.01    0.02
   1   9   4    4.38    0.15
   1  -9  -4    4.34    0.17
  -1   9  -4    4.24    0.14
  -1   9   4    4.44    0.14
  -1  -9  -4    4.26    0.16
   1   9  -4    4.23    0.14
   1  -9   4    4.44    0.17
   2  -9  -4   18.06    0.50
   2  -9  -4   18.64    0.44
   2   9   4   18.76    0.42
  -2   9  -4   17.64    0.41
   2  -9   4   18.02    0.50
  -2  -9  -4   17.74    0.47
  -2   9   4   18.40    0.40
   2   9  -4   17.83    0.42
   3  -9  -4    1.55    0.10
   3   9   4    1.51    0.09
   3  -9  -4    1.45    0.09
  -3   9   4    1.42    0.07
   3  -9   4    1.43    0.10
   3   9  -4    1.36    0.08
  -3  -9  -4    1.36    0.08
   4  -9  -4    3.51    0.17
   4  -9  -4    3.25    0.14
   4   9   4    3.58    0.14
   4   9  -4    3.24    0.13
   4  -9   4    3.10    0.15
   4  -9   4    3.12    0.13
   5  -9  -4    6.66    0.23
   5   9   4    6.64    0.21
   5  -9   4    6.27    0.21
   5  -9   4    6.52    0.24
   5   9  -4    6.47    0.20
   6  -9  -4    4.55    0.19
   6   9   4    4.83    0.18
   6  -9   4    4.63    0.18
   7  -9  -4    2.31    0.14
   7  -9   4    2.30    0.13
   8  -9  -4    0.00    0.06
   8  -9   4    0.08    0.06
   0  -9  -5   12.18    0.35
   0   9   5   12.75    0.31
   0   9  -5   12.41    0.31
   1  -9  -5    1.27    0.08
  -1   9  -5    1.16    0.07
   1   9   5    1.42    0.08
   1   9  -5    1.23    0.07
  -1   9   5    1.23    0.07
  -1  -9  -5    1.16    0.08
   2  -9  -5   16.25    0.40
   2  -9  -5   16.11    0.46
   2   9  -5   16.61    0.39
  -2   9   5   16.29    0.37
   2  -9   5   16.44    0.46
   3  -9  -5    8.11    0.25
   3   9   5    8.42    0.24
   3  -9  -5    8.01    0.28
   3   9  -5    8.18    0.23
   3  -9   5    8.29    0.27
  -3   9   5    8.28    0.21
  -3  -9  -5    8.21    0.25
   4  -9  -5    8.62    0.30
   4   9   5    8.77    0.25
   4  -9  -5    8.53    0.26
   4   9  -5    8.60    0.24
   4  -9   5    8.10    0.25
   4  -9   5    8.51    0.23
   4  -9   5    8.94    0.29
   5   9   5   11.49    0.31
   5  -9  -5   10.96    0.33
   5  -9   5   11.42    0.36
   5  -9   5   11.27    0.28
   5  -9   5   11.09    0.31
   5   9  -5   11.40    0.30
   6   9   5    0.01    0.04
   6  -9  -5    0.05    0.05
   6  -9   5    0.08    0.04
   7  -9  -5    0.96    0.10
   7  -9   5    1.17    0.10
   8  -9  -5    0.74    0.10
   0  -9  -6    0.01    0.03
   0   9  -6    0.02    0.03
   0   9   6   -0.02    0.03
   1  -9  -6    3.13    0.13
   1   9   6    3.18    0.13
   1  -9  -6    3.16    0.14
   1   9  -6    3.22    0.13
  -1   9   6    3.16    0.12
  -1  -9  -6    3.27    0.13
   2  -9  -6    4.82    0.17
   2   9   6    4.98    0.17
   2  -9  -6    4.79    0.19
   2  -9   6    4.90    0.19
  -2   9   6    4.88    0.15
  -2  -9  -6    4.70    0.17
   2   9  -6    4.75    0.16
   3   9   6   16.59    0.40
   3  -9  -6   16.55    0.47
   3  -9  -6   16.11    0.41
   3  -9   6   16.19    0.46
   3   9  -6   16.23    0.39
  -3   9   6   16.11    0.37
   4  -9  -6    1.60    0.10
   4   9   6    1.68    0.10
   4  -9   6    1.81    0.11
   4  -9   6    1.79    0.09
   4  -9   6    1.75    0.10
   4   9  -6    1.61    0.09
   5  -9  -6    1.78    0.11
   5   9   6    1.59    0.10
   5   9  -6    1.60    0.10
   5  -9   6    1.78    0.09
   5  -9   6    1.70    0.11
   5  -9   6    1.77    0.10
   6  -9  -6    1.03    0.10
   6   9   6    1.02    0.09
   6  -9   6    0.91    0.08
   7  -9  -6    0.78    0.10
   0   9   7   10.43    0.28
   0  -9  -7   10.26    0.31
   1  -9  -7   13.57    0.34
   1   9   7   13.14    0.34
   1  -9  -7   13.36    0.38
  -1   9   7   13.09    0.33
  -1  -9  -7   13.40    0.37
   1   9  -7   13.35    0.34
   2  -9  -7    3.34    0.14
   2  -9  -7    3.31    0.15
   2   9   7    3.33    0.14
   2  -9   7    3.22    0.15
   2   9  -7    3.51    0.14
  -2   9   7    3.39    0.13
  -2  -9  -7    3.40    0.13
   3   9   7    8.09    0.24
   3  -9  -7    7.84    0.24
   3   9  -7    7.64    0.23
   3  -9   7    7.83    0.27
   3  -9   7    7.94    0.22
  -3   9   7    7.89    0.21
   4  -9  -7    1.03    0.09
   4   9   7    1.06    0.08
   4  -9   7    1.17    0.08
   4  -9   7    1.04    0.08
   4  -9   7    1.20    0.09
   4   9  -7    1.16    0.08
   5  -9  -7    0.50    0.07
   5   9   7    0.63    0.07
   5  -9   7    0.60    0.06
   5   9  -7    0.67    0.07
   5  -9   7    0.52    0.06
   6   9   7    0.27    0.06
   6  -9  -7    0.30    0.07
   7  -9  -7    0.63    0.09
   7   9   7    0.72    0.09
   0  -9  -8   -0.02    0.03
   0   9   8   -0.02    0.03
   0  -9  -8    0.04    0.03
   1  -9  -8   13.20    0.39
   1   9   8   13.02    0.34
   1  -9  -8   13.55    0.34
  -1   9   8   13.96    0.34
   2   9   8    2.00    0.11
   2  -9  -8    1.96    0.10
  -2   9   8    2.06    0.10
   2  -9   8    1.97    0.12
   3   9   8    2.10    0.12
   3  -9  -8    2.41    0.12
   3  -9   8    2.24    0.11
  -3   9   8    2.25    0.10
   3  -9   8    2.19    0.12
   4  -9  -8    0.94    0.08
   4   9   8    0.73    0.07
   4  -9   8    0.71    0.07
   4  -9   8    0.69    0.07
   5   9   8    0.88    0.08
   5  -9  -8    0.86    0.09
   5  -9   8    0.91    0.07
   6   9   8    0.52    0.08
   6  -9  -8    0.35    0.07
   7  -9  -8    0.17    0.06
   7   9   8    0.10    0.06
   0   9   9    7.02    0.22
   0  -9  -9    6.76    0.23
   1  -9  -9   12.73    0.32
   1   9   9   12.51    0.34
  -1   9   9   12.46    0.32
  -1  -9  -9   12.47    0.35
  -1  -9  -9   12.30    0.31
   2   9   9    0.96    0.09
   2  -9  -9    1.01    0.08
   2  -9   9    0.92    0.08
  -2   9   9    0.99    0.08
   3  -9  -9    7.10    0.23
   3   9   9    6.68    0.23
  -3   9   9    6.70    0.20
   3  -9   9    7.05    0.25
   3  -9   9    6.67    0.21
   4   9   9    0.91    0.08
   4  -9  -9    0.86    0.08
   4  -9   9    0.88    0.08
   5   9   9    1.55    0.11
   5  -9  -9    1.73    0.12
   5  -9   9    1.60    0.10
   6   9   9    0.04    0.05
   6  -9  -9    0.10    0.06
   7  -9  -9   -0.05    0.05
   7   9   9    0.11    0.06
   0   9  10    0.01    0.04
   0  -9 -10    0.02    0.03
   0  -9  10    0.01    0.04
   1   9  10   12.56    0.34
   1  -9 -10   12.58    0.33
  -1   9  10   12.81    0.33
   1  -9  10   12.53    0.33
   2   9  10    5.70    0.21
   2  -9 -10    5.99    0.19
  -2   9  10    5.39    0.19
   2  -9  10    5.46    0.19
   3   9  10    1.15    0.10
   3  -9 -10    1.30    0.10
   3  -9  10    1.20    0.09
  -3   9  10    1.16    0.09
   4  -9 -10    0.20    0.06
   4   9  10    0.14    0.06
   4  -9  10    0.26    0.05
   5   9  10    0.39    0.07
   5  -9 -10    0.31    0.07
   5  -9  10    0.54    0.07
   6  -9 -10    0.54    0.08
   6   9  10    0.62    0.09
   0  -9  11    5.80    0.21
   0   9  11    5.99    0.21
  -1  -9  11    3.54    0.15
   1   9  11    3.51    0.16
  -1   9  11    3.74    0.15
   1  -9  11    3.34    0.15
  -2  -9  11    0.47    0.07
   2   9  11    0.35    0.07
   2  -9 -11    0.44    0.06
  -2   9  11    0.36    0.06
   2  -9  11    0.41    0.06
   3  -9 -11    2.32    0.12
   3   9  11    2.51    0.14
  -3  -9  11    2.36    0.12
   3  -9  11    2.21    0.12
   4   9  11    0.88    0.09
   4  -9 -11    0.89    0.08
  -4  -9  11    0.82    0.08
   4  -9  11    0.87    0.08
   5  -9 -11    0.22    0.06
   5   9  11    0.28    0.07
   5  -9  11    0.32    0.06
   6  -9 -11    0.50    0.09
   6   9  11    0.58    0.09
   0  -9  12    0.00    0.04
   0   9  12    0.01    0.04
   1   9  12    2.36    0.14
  -1  -9  12    2.43    0.13
  -1   9  12    2.38    0.13
   1  -9  12    2.51    0.13
   2   9  12    1.01    0.09
  -2  -9  12    1.16    0.09
   2  -9  12    1.18    0.09
  -2   9  12    1.15    0.09
   3   9  12    0.41    0.07
  -3  -9  12    0.33    0.06
   3  -9 -12    0.37    0.06
   3  -9  12    0.30    0.06
  -4  -9  12    0.12    0.05
   4   9  12    0.07    0.05
   4  -9 -12    0.03    0.05
   4  -9  12    0.17    0.06
   5  -9 -12    0.26    0.07
   5   9  12    0.26    0.07
   5  -9  12    0.19    0.06
   0   9  13    4.15    0.18
   0  -9  13    3.92    0.17
  -1  -9  13    1.85    0.12
   1   9  13    1.81    0.12
  -1   9  13    1.72    0.11
   1  -9  13    1.76    0.12
   2   9  13    0.27    0.07
  -2  -9  13    0.18    0.06
   2  -9  13    0.17    0.06
  -2   9  13    0.18    0.05
  -3  -9  13    2.14    0.13
   3   9  13    2.01    0.13
   3  -9  13    1.90    0.12
  -4  -9  13    2.15    0.13
   4   9  13    2.09    0.14
   4  -9 -13    2.20    0.13
   4  -9  13    2.04    0.13
   5  -9 -13    0.02    0.06
   5   9  13    0.09    0.06
   5  -9  13    0.09    0.06
   0   9  14    0.00    0.05
   0  -9  14   -0.04    0.04
   1   9  14    1.85    0.13
  -1  -9  14    1.57    0.12
  -1   9  14    1.85    0.12
   1  -9  14    1.71    0.12
  -2  -9  14    3.60    0.17
   2   9  14    3.73    0.18
   2  -9  14    3.89    0.18
  -2   9  14    3.67    0.17
  -3  -9  14    0.15    0.06
   3   9  14    0.26    0.07
   3  -9  14    0.15    0.06
   4   9  14    0.59    0.09
  -4  -9  14    0.34    0.07
   4  -9  14    0.42    0.08
   0  -9  15    3.10    0.16
   0   9  15    2.97    0.16
   1   9  15    1.45    0.12
  -1  -9  15    1.55    0.12
   1  -9  15    1.50    0.12
  -1   9  15    1.49    0.12
   2   9  15    0.28    0.08
  -2  -9  15    0.28    0.07
  -2   9  15    0.22    0.07
   2  -9  15    0.26    0.07
   3   9  15    0.62    0.09
  -3  -9  15    0.61    0.08
   3  -9  15    0.59    0.09
   0   9  16   -0.02    0.05
   0  -9  16    0.03    0.05
   1   9  16    0.59    0.09
  -1  -9  16    0.51    0.09
   1  -9  16    0.65    0.09
  -1   9  16    0.40    0.08
  -2  -9  16    1.25    0.11
   2   9  16    1.09    0.11
   2  -9  16    1.23    0.12
  -2   9  16    1.27    0.11
   0  10   0    4.70    0.15
   0 -10   0    4.49    0.18
   1 -10   0    0.71    0.07
  -1  10   0    0.78    0.06
   1  10   0    0.69    0.06
  -2  10   0    5.98    0.17
   2 -10   0    6.07    0.22
   2  10   0    6.42    0.19
   3 -10   0   18.38    0.45
   3 -10   0   18.38    0.51
   3  10   0   17.64    0.42
  -3  10   0   18.17    0.40
   4  10   0   -0.02    0.03
   4 -10   0   -0.03    0.04
   4 -10   0    0.03    0.04
  -4  10   0    0.04    0.03
   5  10   0   11.39    0.30
   5 -10   0   11.20    0.33
   6  10   0    1.38    0.10
   6 -10   0    1.63    0.12
   7 -10   0    0.69    0.09
   8 -10   0    0.17    0.07
   0  10  -1    0.03    0.02
   0 -10   1   -0.03    0.02
   0  10   1   -0.02    0.02
   0 -10  -1    0.00    0.02
   1 -10  -1    8.03    0.26
   1  10   1    7.61    0.21
  -1  10  -1    7.86    0.21
   1 -10   1    7.50    0.26
  -1 -10  -1    7.25    0.25
  -1  10   1    7.67    0.21
   1  10  -1    7.76    0.22
   2  10   1    0.24    0.04
  -2  10  -1    0.21    0.03
   2 -10  -1    0.20    0.05
  -2  10   1    0.18    0.03
   2  10  -1    0.19    0.04
   2 -10   1    0.28    0.05
   3 -10  -1    9.64    0.31
   3  10   1    8.97    0.25
   3 -10  -1    9.25    0.27
  -3  10  -1    9.29    0.24
  -3  10   1    9.23    0.23
   3  10  -1    9.21    0.25
   3 -10   1    9.74    0.31
   4 -10  -1    2.13    0.11
   4 -10  -1    2.01    0.13
  -4  10  -1    2.00    0.09
   4  10   1    2.06    0.11
  -4  10   1    2.06    0.09
   4 -10   1    2.06    0.11
   4  10  -1    1.86    0.10
   4 -10   1    2.14    0.13
   5  10   1    5.52    0.19
   5 -10  -1    5.63    0.21
   5  10  -1    5.39    0.18
   5 -10   1    5.55    0.20
   6 -10  -1    1.75    0.12
   6  10   1    1.67    0.11
   6 -10   1    1.63    0.12
   6  10  -1    1.68    0.10
   7 -10  -1    2.09    0.14
   7 -10   1    2.16    0.14
   8 -10  -1    1.12    0.12
   8 -10   1    1.35    0.12
   0 -10  -2    3.13    0.14
   0  10   2    3.34    0.12
   0  10  -2    3.40    0.12
  -1  10  -2   15.45    0.36
   1 -10  -2   15.95    0.44
   1  10   2   15.52    0.37
  -1  10   2   15.23    0.36
   1  10  -2   15.95    0.37
   1 -10   2   15.89    0.44
  -1 -10  -2   15.86    0.43
   2  10   2    0.96    0.07
  -2  10  -2    0.96    0.06
   2 -10  -2    0.90    0.08
   2  10  -2    0.99    0.07
   2 -10   2    1.04    0.08
  -2  10   2    0.98    0.06
  -2 -10  -2    0.94    0.08
   3  10   2    0.49    0.06
   3 -10  -2    0.51    0.06
   3 -10  -2    0.54    0.06
  -3  10  -2    0.44    0.05
  -3  10   2    0.47    0.05
   3 -10   2    0.50    0.07
   3  10  -2    0.53    0.06
   4  10   2    2.59    0.12
   4 -10  -2    2.76    0.15
   4 -10  -2    2.79    0.14
   4 -10   2    2.98    0.13
   4 -10   2    2.77    0.15
   4  10  -2    2.67    0.12
   5  10   2    0.11    0.04
   5 -10  -2    0.14    0.05
   5  10  -2    0.09    0.04
   5 -10   2    0.08    0.05
   5 -10   2    0.13    0.05
   6  10   2    0.36    0.06
   6 -10  -2    0.45    0.07
   6 -10   2    0.41    0.07
   6  10  -2    0.49    0.06
   7 -10  -2    0.78    0.09
   7 -10   2    0.95    0.10
   8 -10  -2    0.16    0.06
   8 -10   2    0.25    0.07
   0  10  -3    0.03    0.03
   0 -10  -3    0.00    0.02
   0  10   3   -0.01    0.02
   1  10   3    0.53    0.05
   1 -10  -3    0.66    0.07
  -1  10  -3    0.76    0.06
  -1  10   3    0.58    0.05
   1 -10   3    0.63    0.07
   1  10  -3    0.71    0.06
  -1 -10  -3    0.90    0.07
  -2  10  -3    2.03    0.09
   2 -10  -3    2.32    0.12
   2  10   3    2.09    0.10
   2 -10   3    2.07    0.12
   2  10  -3    2.51    0.11
  -2  10   3    2.14    0.09
  -2 -10  -3    2.24    0.11
  -3  10  -3    1.33    0.08
   3  10   3    1.22    0.08
   3 -10  -3    1.15    0.08
   3 -10  -3    1.25    0.10
   3 -10   3    1.08    0.09
  -3  10   3    1.13    0.07
   3  10  -3    1.19    0.08
  -3 -10  -3    1.27    0.09
   4 -10  -3    0.65    0.08
   4  10   3    0.63    0.07
   4 -10  -3    0.61    0.07
   4 -10   3    0.83    0.09
   4 -10   3    0.74    0.07
   4  10  -3    0.67    0.06
   5  10   3    6.29    0.21
   5 -10  -3    5.83    0.21
   5 -10   3    6.21    0.24
   5 -10   3    5.84    0.21
   5  10  -3    5.78    0.19
   6 -10  -3    1.85    0.12
   6  10   3    1.89    0.11
   6  10  -3    1.88    0.11
   6 -10   3    1.80    0.12
   7 -10  -3    0.93    0.10
   7 -10   3    1.00    0.10
   8 -10  -3    0.08    0.06
   8 -10   3    0.03    0.05
   0  10  -4    0.11    0.03
   0 -10  -4    0.16    0.04
   0  10   4    0.10    0.03
   1 -10  -4    5.13    0.19
  -1  10  -4    4.85    0.16
   1  10   4    5.12    0.17
  -1  10   4    5.14    0.16
  -1 -10  -4    4.73    0.18
   1  10  -4    4.77    0.16
   1 -10   4    5.28    0.20
   2 -10  -4    1.01    0.09
  -2  10  -4    1.09    0.07
   2 -10  -4    1.09    0.08
   2  10   4    1.01    0.08
   2  10  -4    0.97    0.08
  -2 -10  -4    1.18    0.08
  -2  10   4    1.04    0.07
   2 -10   4    1.05    0.09
   3  10   4   15.61    0.39
   3 -10  -4   16.03    0.41
   3 -10  -4   15.79    0.46
  -3  10   4   15.40    0.35
   3  10  -4   15.35    0.38
   3 -10   4   15.07    0.45
   4 -10  -4    0.35    0.06
   4  10   4    0.30    0.05
   4 -10   4    0.32    0.06
   4  10  -4    0.35    0.05
   4 -10   4    0.33    0.05
   5 -10  -4    4.25    0.18
   5  10   4    4.52    0.18
   5 -10   4    4.58    0.18
   5 -10   4    4.66    0.20
   5  10  -4    4.52    0.16
   6 -10  -4    0.44    0.07
   6  10   4    0.46    0.07
   6 -10   4    0.36    0.06
   7 -10  -4    0.88    0.10
   7 -10   4    0.88    0.09
   0 -10  -5    0.00    0.03
   0  10  -5    0.00    0.03
   0  10   5   -0.03    0.03
  -1  10  -5   15.48    0.37
   1 -10  -5   15.58    0.44
   1  10   5   15.52    0.38
  -1 -10  -5   15.55    0.43
   1  10  -5   15.62    0.38
  -1  10   5   15.63    0.37
  -2  10  -5    1.00    0.08
   2  10   5    1.11    0.08
   2 -10  -5    1.05    0.09
   2 -10  -5    1.14    0.08
   2 -10   5    1.14    0.09
  -2  10   5    1.13    0.07
   2  10  -5    1.26    0.08
  -2 -10  -5    1.34    0.08
   3 -10  -5   19.79    0.55
   3 -10  -5   19.70    0.48
   3  10   5   19.28    0.46
   3 -10   5   19.50    0.54
  -3 -10  -5   19.21    0.51
  -3  10   5   19.35    0.43
   3  10  -5   19.21    0.45
   4  10   5    2.97    0.14
   4 -10  -5    3.11    0.14
   4 -10   5    3.04    0.14
   4  10  -5    3.18    0.13
   4 -10   5    3.14    0.16
   5  10   5    1.55    0.11
   5 -10  -5    1.68    0.11
   5 -10   5    1.78    0.11
   5 -10   5    1.86    0.12
   5  10  -5    1.93    0.11
   6  10   5    0.32    0.06
   6 -10  -5    0.54    0.08
   6 -10   5    0.36    0.06
   7 -10  -5    0.22    0.07
   7 -10   5    0.32    0.07
   0  10   6    5.94    0.19
   0  10  -6    5.69    0.19
   0 -10  -6    5.81    0.21
  -1  10  -6   34.12    0.73
   1  10   6   33.03    0.73
   1 -10  -6   34.89    0.76
   1 -10  -6   35.44    0.87
  -1  10   6   33.39    0.72
   1  10  -6   34.06    0.73
  -1 -10  -6   34.60    0.85
   2  10   6    0.67    0.07
   2 -10  -6    0.62    0.06
   2 -10  -6    0.54    0.07
   2  10  -6    0.73    0.07
  -2  10   6    0.58    0.06
   2 -10   6    0.54    0.07
   3 -10  -6    2.23    0.12
   3 -10  -6    2.27    0.14
   3  10   6    2.20    0.12
  -3  10   6    2.30    0.10
   3 -10   6    2.40    0.13
   3  10  -6    2.30    0.11
   4 -10  -6    0.62    0.07
   4  10   6    0.64    0.07
   4 -10   6    0.70    0.08
   4 -10   6    0.76    0.07
   4  10  -6    0.70    0.07
   4 -10   6    0.60    0.07
   5  10   6    2.02    0.12
   5 -10  -6    1.95    0.12
   5 -10   6    2.32    0.11
   5 -10   6    2.14    0.12
   5  10  -6    2.15    0.11
   6 -10  -6    0.00    0.05
   6  10   6    0.06    0.05
   6 -10   6    0.08    0.04
   7 -10  -6    0.38    0.08
   7  10   6    0.50    0.08
   0  10   7   -0.02    0.03
   0 -10  -7   -0.01    0.04
   1  10   7    3.06    0.14
   1 -10  -7    3.28    0.13
   1 -10  -7    3.36    0.15
  -1  10   7    3.34    0.13
   1  10  -7    3.20    0.14
  -1 -10  -7    3.22    0.14
   2  10   7    1.01    0.09
   2 -10  -7    0.91    0.08
   2 -10  -7    1.02    0.09
  -2  10   7    1.07    0.08
  -2 -10  -7    1.08    0.08
   2 -10   7    1.07    0.09
   2  10  -7    1.14    0.08
   3  10   7    2.00    0.11
   3 -10  -7    2.12    0.11
   3 -10   7    2.08    0.13
  -3  10   7    1.90    0.10
   3  10  -7    2.04    0.11
   4  10   7    0.11    0.05
   4 -10  -7    0.06    0.04
   4  10  -7    0.05    0.04
   4 -10   7    0.08    0.04
   4 -10   7    0.08    0.04
   4 -10   7    0.07    0.05
   5  10   7    1.04    0.10
   5 -10  -7    1.06    0.10
   5 -10   7    1.15    0.08
   5  10  -7    1.13    0.09
   5 -10   7    1.00    0.08
   6 -10  -7    0.51    0.08
   6  10   7    0.58    0.08
   7 -10  -7    0.72    0.10
   7  10   7    0.67    0.08
   0  10   8    0.21    0.05
   0 -10  -8    0.22    0.05
   0 -10  -8    0.25    0.05
   1 -10  -8   16.56    0.41
   1  10   8   16.57    0.41
   1 -10  -8   17.34    0.48
  -1 -10  -8   16.49    0.45
  -1  10   8   16.45    0.40
   2 -10  -8    3.11    0.14
   2 -10  -8    3.18    0.16
   2  10   8    2.96    0.14
   2 -10   8    3.16    0.16
  -2  10   8    3.03    0.13
   3  10   8    2.47    0.13
   3 -10  -8    2.97    0.14
   3 -10   8    2.75    0.15
  -3  10   8    2.64    0.12
   3 -10   8    2.42    0.12
   4 -10  -8    0.20    0.05
   4  10   8    0.13    0.05
   4 -10   8    0.24    0.05
   4 -10   8    0.14    0.05
   5  10   8    0.95    0.09
   5 -10  -8    0.96    0.09
   5 -10   8    1.00    0.08
   6  10   8    0.02    0.05
   6 -10  -8    0.03    0.05
   7 -10  -8    0.63    0.09
   7  10   8    0.60    0.08
   0 -10  -9   -0.01    0.03
   0  10   9   -0.05    0.03
   0 -10  -9    0.04    0.03
   1  10   9    6.38    0.22
   1 -10  -9    6.65    0.24
   1 -10  -9    6.59    0.21
  -1  10   9    6.69    0.21
   2 -10  -9    0.68    0.07
   2  10   9    0.54    0.07
   2 -10   9    0.66    0.08
   2 -10   9    0.71    0.07
  -2  10   9    0.57    0.07
   3 -10  -9    6.24    0.22
   3  10   9    6.27    0.22
  -3  10   9    6.52    0.20
   3 -10   9    6.41    0.24
   3 -10   9    6.42    0.21
   4  10   9    0.83    0.08
   4 -10  -9    0.87    0.09
   4 -10   9    0.75    0.07
   5  10   9    1.06    0.10
   5 -10  -9    1.15    0.11
   5 -10   9    0.98    0.08
   6  10   9    0.25    0.07
   6 -10  -9    0.27    0.07
   0  10  10    6.45    0.22
   1 -10 -10    1.60    0.09
   1  10  10    1.54    0.11
   1 -10  10    1.63    0.10
  -1  10  10    1.58    0.10
   2  10  10    0.26    0.06
   2 -10 -10    0.30    0.05
  -2  10  10    0.25    0.05
   2 -10  10    0.23    0.05
   2 -10  10    0.29    0.06
   3 -10 -10    7.43    0.24
   3  10  10    6.80    0.24
   3 -10  10    6.96    0.23
   4  10  10    0.20    0.06
   4 -10 -10    0.05    0.05
   4 -10  10    0.08    0.04
   5 -10 -10    4.84    0.21
   5  10  10    4.51    0.20
   5 -10  10    4.54    0.18
   6 -10 -10    0.13    0.06
   6  10  10    0.22    0.07
   0  10  11   -0.03    0.04
   0 -10  11    0.00    0.04
   1  10  11    0.91    0.09
  -1 -10  11    0.85    0.08
  -1  10  11    0.83    0.08
   1 -10  11    0.93    0.08
   2 -10 -11    1.25    0.09
   2  10  11    1.07    0.10
  -2  10  11    1.12    0.09
   2 -10  11    1.04    0.09
   3  10  11    1.13    0.10
   3 -10 -11    1.28    0.10
   3 -10  11    1.38    0.10
   4 -10 -11    0.38    0.07
   4  10  11    0.38    0.07
   4 -10  11    0.38    0.07
   5  10  11    1.97    0.13
   5 -10 -11    1.89    0.13
   5 -10  11    2.07    0.12
   0 -10  12    3.67    0.16
   0  10  12    3.54    0.17
   1  10  12    3.24    0.16
  -1 -10  12    2.80    0.15
   1 -10  12    3.13    0.15
  -1  10  12    2.84    0.15
   2  10  12    0.92    0.09
  -2 -10  12    0.82    0.08
   2 -10  12    1.00    0.09
  -2  10  12    0.90    0.08
   3 -10 -12    0.10    0.05
   3  10  12    0.17    0.06
  -3 -10  12    0.23    0.06
   3 -10  12    0.20    0.06
  -4 -10  12    0.51    0.07
   4 -10 -12    0.55    0.08
   4  10  12    0.41    0.08
   4 -10  12    0.48    0.07
   5  10  12    0.17    0.07
   5 -10 -12    0.39    0.08
   5 -10  12    0.35    0.07
   0  10  13    0.01    0.05
   0 -10  13   -0.04    0.04
   1  10  13    1.41    0.12
  -1 -10  13    1.28    0.11
   1 -10  13    1.35    0.11
  -1  10  13    1.36    0.11
   2  10  13    2.13    0.14
  -2 -10  13    2.39    0.14
   2 -10  13    2.50    0.14
  -2  10  13    2.41    0.13
   3  10  13    2.05    0.14
  -3 -10  13    2.38    0.14
   3 -10  13    2.33    0.14
  -4 -10  13    0.09    0.06
   4  10  13    0.02    0.06
   4 -10 -13    0.08    0.05
   4 -10  13    0.07    0.06
   0  10  14    0.08    0.05
   0 -10  14    0.11    0.06
   1  10  14    1.67    0.13
  -1 -10  14    1.71    0.12
   1 -10  14    1.65    0.12
  -1  10  14    1.69    0.12
  -2 -10  14    0.37    0.07
   2  10  14    0.32    0.08
   2 -10  14    0.38    0.07
  -2  10  14    0.41    0.08
  -3 -10  14    2.28    0.14
   3  10  14    2.21    0.15
   3 -10  14    1.94    0.13
  -4 -10  14    1.63    0.12
   4  10  14    1.63    0.14
   4 -10  14    1.61    0.13
   0 -10  15    0.09    0.06
   0  10  15    0.03    0.05
  -1 -10  15    1.52    0.12
   1  10  15    1.62    0.13
  -1  10  15    1.52    0.12
   1 -10  15    1.71    0.12
  -2 -10  15    0.23    0.07
   2  10  15    0.40    0.08
   2 -10  15    0.37    0.08
  -2  10  15    0.26    0.07
   0 -10  16    0.55    0.09
   0  10  16    0.53    0.09
   0 -11   0    0.01    0.03
   0  11   0   -0.01    0.02
  -1  11   0    6.97    0.20
   1  11   0    7.37    0.21
   1 -11   0    7.65    0.26
  -1 -11   0    7.25    0.25
   2  11   0    9.83    0.27
  -2  11   0    9.93    0.26
   2 -11   0   10.13    0.32
  -3  11   0    4.33    0.15
   3 -11   0    4.59    0.20
   3  11   0    4.20    0.16
   3 -11   0    4.61    0.18
   4 -11   0    3.70    0.16
   4  11   0    3.74    0.15
  -4  11   0    3.79    0.13
   5 -11   0    0.01    0.04
   5  11   0    0.00    0.04
   6 -11   0   10.93    0.34
   6  11   0   10.97    0.31
   7 -11   0    0.79    0.09
   0  11   1    2.16    0.10
   0 -11   1    2.25    0.12
   0  11  -1    1.92    0.10
   0 -11  -1    2.28    0.12
  -1  11  -1    1.81    0.09
   1 -11  -1    1.95    0.11
   1  11   1    1.94    0.10
  -1  11   1    2.01    0.09
   1  11  -1    1.85    0.10
   1 -11   1    1.92    0.11
  -1 -11  -1    1.97    0.11
  -2  11  -1    0.69    0.06
   2 -11  -1    0.47    0.06
   2  11   1    0.54    0.06
   2  11  -1    0.48    0.06
   2 -11   1    0.58    0.07
  -2  11   1    0.52    0.05
   3 -11  -1    6.69    0.25
   3  11   1    6.30    0.20
   3 -11  -1    6.61    0.22
  -3  11  -1    6.73    0.19
   3  11  -1    6.96    0.21
   3 -11   1    6.38    0.25
  -3  11   1    6.42    0.19
   4 -11  -1   11.44    0.33
  -4  11  -1   11.61    0.28
   4  11   1   11.18    0.31
  -4  11   1   11.16    0.28
   4  11  -1   10.83    0.30
   4 -11   1   11.19    0.37
   4 -11   1   11.40    0.33
   5  11   1    0.84    0.08
   5 -11  -1    0.68    0.08
   5 -11   1    0.62    0.07
   5  11  -1    0.88    0.08
   6  11   1    1.38    0.10
   6 -11  -1    1.44    0.12
   6  11  -1    1.55    0.10
   6 -11   1    1.51    0.11
   7 -11  -1    1.28    0.12
   7 -11   1    1.09    0.11
   0  11  -2   -0.02    0.03
   0 -11   2    0.00    0.03
   0 -11  -2   -0.03    0.03
   0  11   2    0.02    0.03
   1  11   2   14.98    0.36
  -1  11  -2   14.54    0.35
   1 -11  -2   14.40    0.43
   1 -11   2   14.50    0.43
  -1 -11  -2   15.02    0.42
   1  11  -2   15.08    0.36
  -1  11   2   14.71    0.35
  -2  11  -2    4.48    0.15
   2 -11  -2    4.77    0.19
   2  11   2    4.37    0.16
   2  11  -2    4.44    0.16
   2 -11   2    4.00    0.18
  -2 -11  -2    4.46    0.18
  -2  11   2    4.57    0.15
   3  11   2    0.17    0.04
   3 -11  -2    0.18    0.05
   3 -11  -2    0.23    0.05
  -3  11  -2    0.20    0.04
   3 -11   2    0.13    0.05
   3  11  -2    0.20    0.04
  -3  11   2    0.05    0.03
   4  11   2    2.27    0.12
   4 -11  -2    2.50    0.13
  -4  11  -2    2.47    0.11
   4 -11   2    2.34    0.14
   4  11  -2    2.31    0.12
   4 -11   2    2.30    0.12
   5  11   2    0.64    0.07
   5 -11  -2    0.75    0.08
   5  11  -2    0.64    0.07
   5 -11   2    0.58    0.07
   6  11   2    2.48    0.13
   6 -11  -2    2.30    0.14
   6  11  -2    2.31    0.12
   6 -11   2    2.41    0.14
   7 -11  -2    0.14    0.06
   7 -11   2    0.05    0.06
   0 -11  -3    5.52    0.21
   0  11   3    5.64    0.18
   0  11  -3    5.47    0.18
  -1  11  -3   13.35    0.33
   1 -11  -3   13.50    0.39
   1  11   3   13.09    0.33
   1 -11   3   12.83    0.39
  -1  11   3   12.68    0.32
   1  11  -3   13.11    0.33
  -1 -11  -3   13.35    0.38
   2  11   3   12.94    0.33
  -2  11  -3   12.58    0.31
   2 -11  -3   12.96    0.39
   2 -11   3   12.61    0.39
   2  11  -3   12.07    0.32
  -2 -11  -3   12.30    0.37
  -2  11   3   12.44    0.31
  -3  11  -3    5.32    0.17
   3 -11  -3    5.83    0.23
   3  11   3    5.67    0.19
   3 -11  -3    5.46    0.20
   3 -11   3    5.55    0.22
   3  11  -3    5.51    0.18
  -3  11   3    5.42    0.17
  -3 -11  -3    5.48    0.20
   4 -11  -3   11.20    0.33
   4  11   3   11.80    0.32
   4 -11   3   11.59    0.37
   4 -11   3   11.21    0.33
   4  11  -3   11.41    0.31
   5 -11  -3    0.76    0.08
   5  11   3    0.87    0.08
   5 -11   3    0.79    0.08
   5  11  -3    0.78    0.07
   6 -11  -3    0.83    0.09
   6  11   3    0.70    0.08
   6  11  -3    0.81    0.08
   6 -11   3    0.82    0.09
   7 -11  -3    0.15    0.06
   7 -11   3    0.13    0.06
   0  11   4    0.01    0.03
   0 -11  -4    0.03    0.03
   0  11  -4   -0.03    0.03
   1 -11  -4   17.60    0.49
  -1  11  -4   17.71    0.41
   1  11   4   17.30    0.42
  -1 -11  -4   17.99    0.48
   1 -11   4   17.27    0.50
  -1  11   4   17.33    0.41
   1  11  -4   17.41    0.42
   2 -11  -4   17.33    0.43
  -2  11  -4   16.28    0.40
   2 -11  -4   17.16    0.49
   2  11   4   16.89    0.41
  -2  11   4   17.02    0.39
   2  11  -4   16.42    0.41
   2 -11   4   16.79    0.49
  -2 -11  -4   16.38    0.46
   3  11   4    0.16    0.05
   3 -11  -4    0.20    0.05
   3 -11  -4    0.28    0.06
  -3  11  -4    0.21    0.04
  -3 -11  -4    0.18    0.04
   3 -11   4    0.17    0.05
   3  11  -4    0.25    0.05
  -3  11   4    0.19    0.04
   4 -11  -4    3.52    0.16
   4  11   4    3.43    0.15
   4 -11   4    3.43    0.15
   4  11  -4    3.49    0.14
   4 -11   4    3.51    0.17
   5 -11  -4    1.51    0.11
   5  11   4    1.42    0.10
   5 -11   4    1.35    0.10
   5  11  -4    1.64    0.10
   6  11   4    2.25    0.13
   6 -11  -4    2.33    0.14
   6 -11   4    2.50    0.14
   6  11  -4    2.32    0.12
   7 -11  -4    0.23    0.07
   7 -11   4    0.20    0.06
   0  11   5   44.39    0.91
   0  11  -5   42.87    0.91
   0 -11  -5   43.45    1.07
  -1  11  -5   12.56    0.32
   1  11   5   12.85    0.33
   1 -11  -5   12.57    0.38
   1 -11   5   12.54    0.39
   1  11  -5   12.84    0.33
  -1  11   5   12.35    0.32
  -1 -11  -5   12.92    0.37
  -2  11  -5    6.42    0.20
   2  11   5    7.17    0.22
   2 -11  -5    6.97    0.25
   2 -11  -5    6.94    0.22
   2  11  -5    6.74    0.21
   2 -11   5    6.60    0.25
  -2 -11  -5    6.70    0.23
  -2  11   5    6.60    0.20
   3 -11  -5   12.78    0.36
   3  11   5   13.21    0.35
   3 -11   5   12.96    0.40
   3  11  -5   12.85    0.34
  -3  11   5   13.35    0.32
   4  11   5    0.73    0.08
   4 -11  -5    0.71    0.08
   4 -11   5    0.79    0.09
   4 -11   5    0.68    0.07
   4  11  -5    0.79    0.07
   5 -11  -5    0.28    0.06
   5  11   5    0.14    0.05
   5 -11   5    0.21    0.05
   5  11  -5    0.24    0.05
   6  11   5    0.42    0.07
   6 -11  -5    0.42    0.08
   6 -11   5    0.38    0.07
   7 -11  -5    0.04    0.05
   7  11   5    0.07    0.05
   7 -11   5   -0.07    0.05
   0  11   6   -0.01    0.03
   0  11  -6   -0.02    0.03
   0 -11  -6   -0.05    0.04
  -1  11  -6   23.95    0.56
   1 -11  -6   25.77    0.59
   1 -11  -6   25.01    0.66
   1  11   6   24.72    0.56
  -1 -11  -6   25.41    0.65
   1  11  -6   23.83    0.56
  -1  11   6   24.71    0.55
   2  11   6    0.85    0.08
   2 -11  -6    0.78    0.08
   2 -11  -6    0.76    0.07
   2  11  -6    0.77    0.07
   2 -11   6    0.87    0.09
  -2 -11  -6    0.80    0.08
  -2  11   6    0.75    0.07
   3 -11  -6    4.27    0.17
   3  11   6    4.43    0.17
  -3  11   6    4.18    0.15
   3 -11   6    4.11    0.19
   3  11  -6    4.16    0.16
   4  11   6    1.19    0.09
   4 -11  -6    1.33    0.10
   4 -11   6    1.25    0.09
   4 -11   6    1.34    0.11
   4  11  -6    1.24    0.09
   5  11   6    1.28    0.10
   5 -11  -6    1.12    0.10
   5 -11   6    1.19    0.09
   5  11  -6    1.30    0.09
   6  11   6    0.59    0.08
   6 -11  -6    0.73    0.09
   6 -11   6    0.63    0.08
   7 -11  -6    0.05    0.06
   7  11   6    0.13    0.06
   0 -11  -7    4.70    0.19
   0  11  -7    4.39    0.17
   0  11   7    4.40    0.17
   1  11   7    8.68    0.26
   1 -11  -7    8.91    0.26
   1 -11  -7    8.92    0.30
  -1  11   7    8.92    0.25
   1  11  -7    8.90    0.26
  -1 -11  -7    8.99    0.29
   2 -11  -7    2.67    0.14
   2 -11  -7    2.56    0.12
   2 -11   7    2.61    0.15
  -2  11   7    2.47    0.12
   2  11  -7    2.49    0.13
   3  11   7    7.93    0.25
   3 -11  -7    8.25    0.26
  -3  11   7    8.09    0.23
   3  11  -7    7.83    0.25
   3 -11   7    8.35    0.29
   4  11   7    0.30    0.06
   4 -11  -7    0.24    0.06
   4 -11   7    0.35    0.06
   4 -11   7    0.39    0.06
   4  11  -7    0.31    0.05
   5 -11  -7    1.39    0.11
   5  11   7    1.25    0.10
   5  11  -7    1.28    0.10
   5 -11   7    1.31    0.10
   6  11   7    0.00    0.05
   6 -11  -7    0.00    0.05
   7  11   7    0.17    0.06
   7 -11  -7    0.20    0.07
   0  11   8   -0.04    0.04
   0 -11  -8    0.02    0.04
   0 -11  -8   -0.01    0.03
   1 -11  -8   13.05    0.39
   1 -11  -8   12.77    0.34
   1  11   8   11.36    0.33
  -1  11   8   12.47    0.33
  -1 -11  -8   12.76    0.37
   2  11   8    3.62    0.16
   2 -11  -8    3.84    0.16
  -2  11   8    3.87    0.15
   2 -11   8    3.81    0.18
   2  11  -8    3.66    0.16
   3 -11  -8    2.35    0.13
   3  11   8    2.27    0.13
   3 -11   8    2.19    0.12
  -3  11   8    2.32    0.11
   3 -11   8    2.35    0.14
   3  11  -8    2.08    0.12
   4  11   8    0.61    0.07
   4 -11  -8    0.53    0.07
   4  11  -8    0.49    0.07
   4 -11   8    0.62    0.07
   4 -11   8    0.51    0.06
   5  11   8    1.55    0.11
   5 -11  -8    1.62    0.12
   5 -11   8    1.43    0.10
   6 -11  -8    0.78    0.09
   6  11   8    0.62    0.09
   0 -11  -9    1.10    0.08
   0  11   9    0.97    0.09
   0 -11  -9    1.03    0.09
   1 -11  -9    1.86    0.11
   1  11   9    1.95    0.12
   1 -11  -9    1.95    0.12
  -1  11   9    1.71    0.11
   2 -11  -9    0.29    0.06
   2  11   9    0.32    0.06
  -2  11   9    0.24    0.05
   3  11   9    4.67    0.19
   3 -11  -9    4.64    0.19
   3 -11   9    4.71    0.18
   4  11   9    1.57    0.12
   4 -11  -9    1.81    0.12
   4 -11   9    1.97    0.11
   5 -11  -9    2.80    0.16
   5  11   9    2.96    0.16
   5 -11   9    2.72    0.13
   6 -11  -9    0.09    0.06
   6  11   9    0.16    0.06
   0  11  10    0.06    0.05
   1  11  10    4.90    0.19
   1 -11 -10    5.32    0.18
  -1  11  10    4.99    0.19
   2 -11 -10    3.18    0.14
   2  11  10    2.80    0.15
   2 -11  10    3.04    0.14
  -2  11  10    2.89    0.13
   3 -11 -10    2.62    0.14
   3  11  10    2.34    0.14
   3 -11  10    2.61    0.13
   4  11  10    1.91    0.13
   4 -11 -10    1.93    0.13
   4 -11  10    2.08    0.12
   5 -11 -10    1.24    0.11
   5  11  10    1.18    0.11
   5 -11  10    1.28    0.10
   6  11  10    0.71    0.10
   6 -11 -10    0.74    0.10
   0 -11  11    4.91    0.19
   0  11  11    5.08    0.20
   1  11  11    2.57    0.14
   1 -11  11    2.61    0.14
  -1  11  11    2.53    0.14
   2  11  11    0.46    0.07
   2 -11 -11    0.51    0.07
   2 -11  11    0.42    0.07
  -2  11  11    0.54    0.07
   3  11  11    0.13    0.06
   3 -11 -11    0.22    0.06
   3 -11  11    0.13    0.06
   4  11  11    0.40    0.07
   4 -11 -11    0.52    0.08
   4 -11  11    0.45    0.07
   5 -11 -11    1.44    0.12
   5  11  11    1.42    0.12
   5 -11  11    1.67    0.12
   0  11  12    0.02    0.04
   0 -11  12   -0.03    0.04
  -1 -11  12    1.11    0.10
   1  11  12    0.97    0.09
   1 -11  12    1.14    0.10
  -1  11  12    1.11    0.10
   2  11  12    0.90    0.10
  -2 -11  12    0.91    0.09
  -2  11  12    0.92    0.09
   2 -11  12    0.67    0.08
  -3 -11  12    2.62    0.14
   3 -11 -12    2.72    0.14
   3  11  12    2.89    0.16
   3 -11  12    2.78    0.15
  -4 -11  12    0.27    0.06
   4  11  12    0.30    0.07
   4 -11 -12    0.27    0.06
   4 -11  12    0.15    0.06
   0  11  13    1.24    0.11
   0 -11  13    1.40    0.11
  -1 -11  13    0.52    0.08
   1  11  13    0.47    0.08
  -1  11  13    0.41    0.07
   1 -11  13    0.34    0.07
  -2 -11  13    0.20    0.06
   2  11  13    0.21    0.07
   2 -11  13    0.22    0.06
  -2  11  13    0.22    0.06
  -3 -11  13    0.13    0.06
   3  11  13    0.03    0.05
   3 -11  13    0.11    0.06
   4 -11 -13    0.68    0.09
   4  11  13    0.77    0.10
  -4 -11  13    0.77    0.09
   4 -11  13    0.76    0.09
   0  11  14   -0.05    0.05
   0 -11  14    0.09    0.06
   1  11  14   -0.08    0.05
  -1 -11  14    0.03    0.05
  -1  11  14    0.03    0.05
   1 -11  14   -0.04    0.04
   2  11  14    3.04    0.18
  -2 -11  14    3.26    0.17
  -2  11  14    3.12    0.16
   2 -11  14    3.05    0.17
  -3 -11  14    2.08    0.14
   3  11  14    2.15    0.15
   3 -11  14    2.29    0.15
   0 -11  15    1.96    0.14
   0  11  15    1.64    0.13
  -1 -11  15    0.72    0.10
   1  11  15    0.58    0.09
  -1  11  15    0.77    0.10
   1 -11  15    0.52    0.08
   0  12   0   24.04    0.55
   0 -12   0   25.05    0.66
  -1  12   0    0.42    0.05
  -1 -12   0    0.42    0.06
   1 -12   0    0.42    0.06
   1  12   0    0.29    0.05
   2  12   0    0.88    0.08
  -2  12   0    0.81    0.07
   2 -12   0    0.89    0.08
  -3  12   0    4.98    0.16
   3  12   0    4.85    0.18
   4  12   0    0.65    0.07
   4 -12   0    0.63    0.07
  -4  12   0    0.70    0.06
   5 -12   0    0.70    0.08
   5  12   0    0.70    0.07
   6  12   0   -0.05    0.04
   6 -12   0    0.04    0.05
   7 -12   0    0.08    0.06
   0  12   1    0.02    0.03
   0  12  -1    0.01    0.03
   0 -12   1    0.01    0.03
   0 -12  -1   -0.01    0.03
  -1 -12   1    0.86    0.08
  -1  12  -1    0.80    0.07
   1 -12  -1    0.83    0.08
   1  12   1    0.91    0.07
   1 -12   1    0.91    0.09
  -1 -12  -1    0.86    0.08
  -1  12   1    0.93    0.07
   1  12  -1    0.81    0.07
  -2  12  -1    5.81    0.18
   2 -12  -1    5.76    0.23
   2  12   1    5.61    0.19
  -2 -12  -1    5.71    0.22
   2  12  -1    5.62    0.19
   2 -12   1    5.49    0.23
  -2  12   1    5.63    0.18
   3  12   1    3.98    0.16
  -3  12  -1    3.86    0.14
   3 -12  -1    4.29    0.17
   3  12  -1    3.72    0.15
  -3  12   1    3.97    0.14
   4 -12  -1    0.38    0.06
   4  12   1    0.50    0.06
  -4  12  -1    0.42    0.05
   4 -12   1    0.40    0.06
   4  12  -1    0.39    0.06
   5  12   1    0.48    0.07
   5 -12  -1    0.34    0.06
   5 -12   1    0.47    0.07
   5  12  -1    0.41    0.06
   6  12   1    1.70    0.11
   6 -12  -1    2.08    0.13
   6 -12   1    1.83    0.13
   6  12  -1    1.66    0.11
   7 -12  -1    0.39    0.08
   7 -12   1    0.34    0.08
   0  12   2    8.79    0.25
   0 -12  -2    9.10    0.30
   0  12  -2    9.21    0.25
   0 -12   2    9.12    0.31
   1 -12  -2    4.40    0.19
  -1  12  -2    4.33    0.15
   1  12   2    4.49    0.16
  -1 -12  -2    4.55    0.19
   1 -12   2    4.32    0.19
   1  12  -2    4.34    0.16
  -2  12  -2    2.39    0.11
   2 -12  -2    2.31    0.14
   2  12   2    2.55    0.12
   2 -12   2    2.48    0.14
  -2 -12  -2    2.42    0.13
  -2  12   2    2.30    0.11
   2  12  -2    2.15    0.11
   3  12   2    0.56    0.06
   3 -12  -2    0.43    0.07
  -3  12  -2    0.54    0.06
   3  12  -2    0.53    0.06
  -3  12   2    0.62    0.06
  -3 -12  -2    0.58    0.07
  -4  12  -2    2.73    0.12
   4  12   2    2.80    0.13
   4 -12  -2    2.59    0.14
   4  12  -2    2.73    0.13
   4 -12   2    2.76    0.14
   5  12   2    4.78    0.19
   5 -12  -2    4.50    0.19
   5  12  -2    4.65    0.18
   5 -12   2    4.55    0.19
   6  12   2    1.31    0.10
   6 -12  -2    1.21    0.11
   6 -12   2    1.11    0.10
   6  12  -2    1.37    0.10
   7 -12  -2    0.39    0.08
   7 -12   2    0.36    0.08
   0  12   3   -0.01    0.03
   0  12  -3   -0.02    0.03
   0 -12  -3    0.01    0.03
   0 -12   3    0.00    0.04
   1 -12  -3    2.29    0.13
   1  12   3    2.36    0.11
  -1  12  -3    2.28    0.11
  -1 -12  -3    2.53    0.13
   1 -12   3    2.39    0.14
   1  12  -3    2.41    0.12
  -1  12   3    2.27    0.11
  -2  12  -3    5.74    0.19
   2  12   3    5.91    0.20
   2 -12  -3    5.92    0.23
   2 -12   3    6.21    0.24
   2  12  -3    5.58    0.19
  -2  12   3    5.99    0.18
  -2 -12  -3    5.70    0.22
   3 -12  -3    4.01    0.17
  -3  12  -3    3.98    0.15
   3  12   3    4.07    0.16
   3  12  -3    3.88    0.16
  -3  12   3    3.88    0.14
  -3 -12  -3    4.00    0.17
   4  12   3    1.44    0.10
   4 -12  -3    1.49    0.11
   4 -12   3    1.28    0.10
   4  12  -3    1.29    0.09
   5  12   3    0.49    0.07
   5 -12  -3    0.36    0.06
   5 -12   3    0.40    0.07
   5  12  -3    0.40    0.06
   6 -12  -3    0.14    0.06
   6  12   3    0.31    0.06
   6 -12   3    0.29    0.07
   6  12  -3    0.24    0.06
   7 -12  -3    0.60    0.09
   7 -12   3    0.51    0.08
   0  12  -4   11.26    0.30
   0  12   4   11.51    0.30
   0 -12  -4   11.18    0.35
   1 -12  -4    3.21    0.16
   1  12   4    3.19    0.14
  -1  12  -4    3.06    0.13
  -1 -12  -4    3.37    0.16
  -1  12   4    3.32    0.13
   1  12  -4    3.21    0.14
   1 -12   4    3.55    0.17
   2 -12  -4    3.62    0.17
   2  12   4    3.60    0.15
   2 -12  -4    3.39    0.15
  -2  12  -4    3.80    0.14
   2  12  -4    3.64    0.15
   2 -12   4    3.74    0.18
  -2  12   4    3.81    0.14
  -2 -12  -4    3.52    0.16
   3 -12  -4    1.96    0.11
  -3  12  -4    1.82    0.10
   3  12   4    2.03    0.11
   3  12  -4    1.67    0.10
  -3  12   4    1.88    0.10
  -3 -12  -4    1.88    0.11
   4 -12  -4    4.76    0.19
   4  12   4    4.89    0.19
   4 -12   4    4.91    0.19
   4  12  -4    5.15    0.19
   5  12   4    1.15    0.10
   5 -12  -4    1.27    0.10
   5  12  -4    1.23    0.09
   5 -12   4    1.00    0.09
   6 -12  -4    0.03    0.05
   6  12   4   -0.04    0.04
   6 -12   4    0.02    0.05
   6  12  -4    0.06    0.04
   7 -12  -4    0.92    0.10
   7 -12   4    0.91    0.10
   0 -12  -5    0.07    0.04
   0  12   5   -0.02    0.03
   0  12  -5   -0.04    0.03
  -1  12  -5   11.28    0.31
   1 -12  -5   11.83    0.37
   1  12   5   11.59    0.31
   1  12  -5   11.36    0.31
  -1  12   5   11.98    0.31
   1 -12   5   11.58    0.38
  -1 -12  -5   11.73    0.36
   2  12   5    6.50    0.21
   2 -12  -5    6.19    0.22
  -2  12  -5    6.06    0.20
   2 -12   5    6.25    0.25
  -2 -12  -5    6.19    0.23
  -2  12   5    6.28    0.19
   2  12  -5    6.00    0.21
   3 -12  -5    0.22    0.05
   3  12   5    0.18    0.05
   3  12  -5    0.24    0.05
  -3  12   5    0.25    0.05
   4  12   5    0.15    0.05
   4 -12  -5    0.16    0.05
   4 -12   5    0.12    0.05
   4  12  -5    0.15    0.05
   5 -12  -5    0.66    0.08
   5  12   5    0.50    0.07
   5 -12   5    0.51    0.07
   5  12  -5    0.59    0.07
   6 -12  -5    1.66    0.13
   6  12   5    1.71    0.12
   6 -12   5    1.63    0.12
   7 -12  -5    0.03    0.05
   7  12   5    0.08    0.06
   7 -12   5   -0.01    0.05
   0  12   6    3.34    0.14
   0  12  -6    3.00    0.14
   0 -12  -6    3.40    0.16
   1 -12  -6    3.61    0.17
  -1  12  -6    3.41    0.14
   1  12   6    3.45    0.15
   1 -12  -6    3.33    0.15
  -1  12   6    3.24    0.14
  -1 -12  -6    3.34    0.16
   1 -12   6    3.51    0.18
   2  12   6    1.93    0.11
   2 -12  -6    2.06    0.12
  -2  12   6    2.17    0.11
  -2 -12  -6    2.08    0.12
   2  12  -6    2.04    0.11
   3  12   6    1.15    0.10
   3 -12  -6    1.25    0.10
  -3  12   6    1.31    0.09
   3  12  -6    1.35    0.10
   4  12   6    4.41    0.18
   4 -12  -6    4.44    0.19
   4  12  -6    4.81    0.18
   4 -12   6    4.35    0.18
   5  12   6    1.25    0.10
   5 -12  -6    1.42    0.11
   5 -12   6    1.20    0.10
   5  12  -6    1.37    0.10
   6  12   6    0.18    0.06
   6 -12  -6    0.15    0.06
   6 -12   6    0.13    0.06
   0  12  -7   -0.04    0.03
   0  12   7    0.05    0.04
   0 -12  -7    0.09    0.05
   1  12   7    3.20    0.15
   1 -12  -7    3.24    0.14
   1 -12  -7    3.18    0.16
  -1  12   7    2.89    0.13
  -1 -12  -7    3.35    0.15
   1  12  -7    3.14    0.14
   2 -12  -7    2.26    0.12
   2  12  -7    2.22    0.12
  -2  12   7    2.16    0.11
   3  12   7    5.30    0.20
   3 -12  -7    5.06    0.20
   3  12  -7    5.11    0.19
  -3  12   7    5.44    0.18
   4  12   7    0.27    0.06
   4 -12  -7    0.15    0.05
   4  12  -7    0.13    0.05
   4 -12   7    0.35    0.06
   4 -12   7    0.23    0.05
   5  12   7    0.00    0.04
   5 -12  -7    0.01    0.04
   5 -12   7    0.00    0.04
   5  12  -7   -0.02    0.04
   6  12   7    0.00    0.04
   6 -12  -7   -0.05    0.04
   0 -12  -8    0.45    0.06
   0  12   8    0.46    0.06
   0 -12  -8    0.51    0.07
   1 -12  -8    2.83    0.13
   1  12   8    2.50    0.13
  -1  12   8    2.53    0.13
   2 -12  -8    2.14    0.12
   2  12   8    2.08    0.12
   2  12  -8    2.16    0.12
  -2  12   8    2.07    0.11
   3 -12  -8    1.62    0.11
   3  12   8    1.74    0.12
   3  12  -8    1.82    0.12
  -3  12   8    1.65    0.10
   4  12   8    0.77    0.09
   4 -12  -8    0.81    0.09
   4 -12   8    0.99    0.09
   4 -12   8    0.84    0.08
   4  12  -8    0.82    0.08
   5 -12  -8    0.72    0.09
   5  12   8    0.72    0.09
   6  12   8    0.02    0.05
   6 -12  -8    0.02    0.05
   0 -12  -9   -0.01    0.03
   0 -12  -9   -0.01    0.04
   0  12   9    0.01    0.04
   1  12   9    1.03    0.09
   1 -12  -9    1.20    0.09
  -1  12   9    1.10    0.09
   2  12   9    3.09    0.16
   2 -12  -9    3.31    0.15
  -2  12   9    3.03    0.14
   3  12   9    1.77    0.12
   3 -12  -9    1.72    0.12
   3 -12   9    1.78    0.11
   4 -12  -9    0.37    0.07
   4  12   9    0.43    0.07
   4 -12   9    0.32    0.06
   5 -12  -9    0.50    0.08
   5  12   9    0.45    0.08
   5 -12   9    0.53    0.07
   0  12  10   11.04    0.32
   1  12  10    1.84    0.12
   1 -12 -10    1.65    0.10
  -1  12  10    1.51    0.10
   2 -12 -10    0.26    0.06
   2  12  10    0.18    0.06
   2 -12  10    0.30    0.06
  -2  12  10    0.14    0.05
   3  12  10    0.59    0.08
   3 -12 -10    0.67    0.08
   3 -12  10    0.58    0.08
   4 -12 -10    2.03    0.13
   4  12  10    1.93    0.14
   4 -12  10    1.64    0.11
   5 -12 -10    1.16    0.11
   5  12  10    0.98    0.11
   5 -12  10    1.08    0.10
   0  12  11   -0.05    0.04
   1  12  11    0.93    0.09
  -1  12  11    0.92    0.09
   1 -12  11    0.95    0.09
   2 -12 -11    5.22    0.20
   2  12  11    4.65    0.20
   2 -12  11    4.88    0.20
  -2  12  11    4.67    0.19
   3  12  11    0.28    0.07
   3 -12 -11    0.42    0.07
   3 -12  11    0.30    0.07
   4 -12 -11    0.17    0.06
   4  12  11    0.13    0.07
   4 -12  11    0.10    0.06
   0 -12  12    2.20    0.13
   0  12  12    2.00    0.13
  -1 -12  12    0.36    0.07
   1  12  12    0.35    0.07
  -1  12  12    0.38    0.07
   1 -12  12    0.34    0.07
   2  12  12    0.63    0.09
  -2 -12  12    0.56    0.08
   2 -12  12    0.49    0.08
  -2  12  12    0.64    0.08
   3 -12 -12    0.93    0.09
   3  12  12    0.86    0.10
   3 -12  12    0.73    0.09
   4  12  12    1.17    0.11
  -4 -12  12    1.29    0.11
   4 -12 -12    1.12    0.11
   4 -12  12    1.14    0.10
   0 -12  13    0.00    0.05
   0  12  13    0.00    0.05
   1  12  13    0.14    0.06
  -1 -12  13    0.24    0.07
  -1  12  13    0.17    0.06
   1 -12  13    0.19    0.06
  -2 -12  13    1.16    0.11
   2  12  13    1.34    0.12
   2 -12  13    1.30    0.11
  -2  12  13    1.32    0.11
  -3 -12  13    0.31    0.08
   3  12  13    0.25    0.08
   3 -12  13    0.27    0.07
   0  12  14    6.16    0.24
   0 -12  14    5.75    0.24
   1  12  14    0.23    0.07
  -1 -12  14    0.18    0.07
   1 -12  14    0.23    0.07
  -1  12  14    0.14    0.07
   2  12  14    0.35    0.08
  -2 -12  14    0.50    0.08
   2 -12  14    0.35    0.07
   0 -13   0    0.02    0.04
   0  13   0   -0.04    0.03
   1  13   0    1.15    0.08
   1 -13   0    1.24    0.10
  -1 -13   0    1.42    0.11
  -1  13   0    1.32    0.09
  -2 -13   0    8.02    0.29
   2  13   0    8.06    0.25
  -2  13   0    8.03    0.23
   3  13   0    0.52    0.06
  -3  13   0    0.60    0.06
   4 -13   0    0.30    0.06
   4  13   0    0.22    0.05
   5 -13   0    0.12    0.05
   5  13   0    0.08    0.05
   6  13   0   -0.01    0.04
   6 -13   0   -0.02    0.05
   7 -13   0    0.02    0.06
   0 -13   1   14.98    0.45
   0  13  -1   14.01    0.36
   0 -13  -1   15.41    0.45
   0  13   1   13.97    0.36
  -1 -13   1    0.31    0.06
   1 -13  -1    0.41    0.07
   1  13   1    0.39    0.06
  -1  13  -1    0.35    0.05
   1  13  -1    0.39    0.05
   1 -13   1    0.39    0.07
  -1 -13  -1    0.42    0.07
  -1  13   1    0.41    0.06
   2  13   1    0.87    0.08
  -2  13  -1    0.86    0.07
  -2  13   1    0.84    0.07
   2  13  -1    0.85    0.08
  -2 -13  -1    0.87    0.09
   3  13   1    0.13    0.04
   3 -13  -1    0.14    0.05
  -3  13  -1    0.09    0.04
   3  13  -1    0.14    0.05
  -3  13   1    0.08    0.04
   4 -13  -1    3.34    0.16
   4  13   1    3.42    0.15
  -4  13  -1    3.29    0.13
   4 -13   1    3.32    0.16
   4  13  -1    3.20    0.15
   5 -13  -1    0.87    0.09
   5  13   1    0.89    0.08
   5  13  -1    0.88    0.08
   5 -13   1    0.83    0.09
   6  13   1    0.06    0.05
   6 -13  -1    0.16    0.06
   6 -13   1    0.11    0.06
   6  13  -1    0.04    0.05
   7 -13  -1    0.17    0.07
   7 -13   1    0.26    0.07
   0 -13   2    0.03    0.04
   0  13  -2   -0.03    0.03
   0 -13  -2    0.01    0.04
   0  13   2   -0.02    0.03
   1  13   2    0.85    0.08
  -1  13  -2    0.89    0.07
   1 -13  -2    1.09    0.10
  -1 -13  -2    1.05    0.09
  -1  13   2    0.88    0.07
   1  13  -2    0.93    0.08
  -2  13  -2   12.85    0.33
   2  13   2   13.72    0.35
  -2 -13  -2   12.85    0.40
  -2  13   2   13.22    0.33
   2  13  -2   12.74    0.34
   3 -13  -2    0.60    0.08
  -3  13  -2    0.72    0.07
   3  13   2    0.60    0.07
   3  13  -2    0.94    0.08
  -3 -13  -2    0.71    0.08
  -3  13   2    0.74    0.07
   4  13   2    1.10    0.10
  -4  13  -2    1.22    0.09
   4 -13  -2    1.30    0.10
   4  13  -2    1.26    0.09
   4 -13   2    1.23    0.10
   5  13   2    0.54    0.07
   5 -13  -2    0.42    0.07
   5 -13   2    0.42    0.07
   5  13  -2    0.35    0.06
   6  13   2    2.29    0.13
   6 -13  -2    2.35    0.15
   6 -13   2    2.76    0.16
   6  13  -2    2.69    0.14
   7 -13  -2    0.01    0.06
   7 -13   2    0.12    0.06
   0  13   3    7.15    0.22
   0 -13  -3    7.54    0.27
   0  13  -3    7.01    0.22
   1 -13  -3    0.09    0.05
   1  13   3    0.06    0.04
  -1  13  -3    0.05    0.04
  -1  13   3    0.06    0.04
  -1 -13  -3    0.06    0.04
   1  13  -3    0.04    0.03
  -2  13  -3    0.79    0.07
   2  13   3    0.76    0.07
  -2 -13  -3    0.95    0.09
   2  13  -3    0.79    0.07
  -2  13   3    0.69    0.07
   3 -13  -3    0.08    0.04
   3  13   3    0.02    0.04
  -3  13  -3    0.09    0.04
   3  13  -3    0.08    0.04
  -3 -13  -3    0.02    0.04
  -3  13   3    0.06    0.04
   4  13   3    6.20    0.22
   4 -13  -3    5.66    0.22
   4 -13   3    5.56    0.22
   4  13  -3    5.97    0.21
   5 -13  -3    0.54    0.08
   5  13   3    0.61    0.08
   5 -13   3    0.49    0.07
   5  13  -3    0.51    0.07
   6  13   3    0.11    0.05
   6 -13  -3    0.04    0.05
   6 -13   3    0.09    0.05
   6  13  -3    0.07    0.05
   0 -13  -4    0.00    0.03
   0  13   4   -0.01    0.03
   0  13  -4   -0.05    0.03
   1  13   4    2.40    0.12
  -1  13  -4    2.34    0.12
  -1 -13  -4    2.48    0.14
   1  13  -4    2.36    0.12
  -1  13   4    2.28    0.11
  -2  13  -4    0.56    0.06
   2 -13  -4    0.56    0.07
   2  13   4    0.53    0.07
   2  13  -4    0.59    0.07
  -2  13   4    0.49    0.06
  -2 -13  -4    0.53    0.07
   3 -13  -4    0.34    0.06
   3  13   4    0.21    0.05
  -3  13  -4    0.24    0.05
   3  13  -4    0.25    0.06
  -3  13   4    0.32    0.05
   4 -13  -4    0.30    0.06
   4  13   4    0.33    0.06
   4  13  -4    0.19    0.05
   4 -13   4    0.31    0.06
   5  13   4    0.13    0.05
   5 -13  -4    0.15    0.06
   5 -13   4    0.06    0.05
   5  13  -4    0.10    0.05
   6 -13  -4    2.21    0.15
   6  13   4    2.45    0.14
   6 -13   4    2.37    0.14
   6  13  -4    2.21    0.13
   0  13  -5    3.29    0.14
   0  13   5    3.49    0.15
   0 -13  -5    3.50    0.17
  -1  13  -5    2.57    0.13
   1  13   5    2.45    0.13
  -1  13   5    2.52    0.12
   1  13  -5    2.56    0.13
  -1 -13  -5    2.75    0.14
   2  13   5    1.71    0.11
   2 -13  -5    1.77    0.11
  -2  13  -5    1.50    0.10
   2  13  -5    1.68    0.11
  -2 -13  -5    1.80    0.11
  -2  13   5    1.64    0.10
   3  13   5    4.16    0.17
   3 -13  -5    4.44    0.19
   3  13  -5    3.93    0.17
  -3  13   5    4.31    0.16
   4 -13  -5    3.06    0.16
   4  13   5    3.01    0.15
   4  13  -5    3.21    0.15
   4 -13   5    3.11    0.15
   5  13   5    0.90    0.09
   5 -13  -5    0.96    0.10
   5  13  -5    0.86    0.08
   5 -13   5    0.79    0.09
   6 -13  -5    0.25    0.07
   6  13   5    0.30    0.07
   6 -13   5    0.21    0.07
   0 -13  -6    0.01    0.04
   0  13  -6    0.04    0.04
   0  13   6   -0.05    0.03
   1  13   6    5.25    0.19
  -1  13  -6    5.19    0.19
   1  13  -6    5.10    0.19
  -1 -13  -6    5.73    0.22
  -1  13   6    5.10    0.18
   2 -13  -6    1.08    0.09
   2  13   6    1.19    0.09
  -2  13   6    1.37    0.09
   2  13  -6    1.20    0.09
   3  13   6    1.63    0.11
   3 -13  -6    2.00    0.12
  -3  13   6    1.84    0.10
   3  13  -6    1.68    0.11
   4 -13  -6    0.20    0.06
   4  13   6    0.15    0.05
   4 -13   6    0.23    0.06
   4  13  -6    0.23    0.06
   5 -13  -6    0.25    0.07
   5  13   6    0.33    0.07
   5 -13   6    0.31    0.06
   5  13  -6    0.33    0.06
   6 -13  -6    0.45    0.08
   6  13   6    0.46    0.08
   6 -13   6    0.52    0.08
   0  13   7   13.76    0.37
   0  13  -7   14.44    0.38
   0 -13  -7   14.71    0.43
   1 -13  -7    3.92    0.17
   1  13   7    3.64    0.16
  -1  13   7    3.51    0.15
  -1 -13  -7    3.84    0.17
   1  13  -7    3.67    0.16
   2 -13  -7    4.46    0.18
   2  13   7    4.06    0.18
   2  13  -7    4.33    0.18
  -2  13   7    4.19    0.16
   3  13   7    1.11    0.10
   3 -13  -7    1.14    0.10
   3  13  -7    1.22    0.10
  -3  13   7    1.12    0.09
   4 -13  -7    0.15    0.06
   4  13   7    0.08    0.05
   4 -13   7    0.11    0.05
   4 -13   7    0.14    0.05
   4  13  -7    0.20    0.05
   5 -13  -7    0.03    0.05
   5  13   7    0.05    0.05
   5  13  -7   -0.05    0.04
   5 -13   7    0.08    0.05
   6 -13  -7    0.16    0.07
   6  13   7    0.19    0.06
   0  13   8   -0.01    0.04
   0 -13  -8    0.06    0.04
   1  13   8    0.12    0.05
   1 -13  -8    0.15    0.05
  -1  13   8    0.15    0.05
   1  13  -8    0.26    0.06
   2 -13  -8    5.12    0.20
   2  13   8    4.33    0.19
   2  13  -8    4.75    0.19
  -2  13   8    4.48    0.17
   3  13   8    2.41    0.14
   3 -13  -8    2.20    0.13
   3  13  -8    2.38    0.14
   4 -13  -8    1.05    0.10
   4  13   8    1.08    0.10
   4 -13   8    1.08    0.09
   4 -13   8    1.16    0.10
   4  13  -8    0.87    0.09
   5  13   8    0.21    0.07
   5 -13  -8    0.25    0.07
   5  13  -8    0.19    0.06
   0  13   9    2.37    0.13
   0 -13  -9    2.69    0.13
   1 -13  -9    0.43    0.06
   1  13   9    0.51    0.07
  -1  13   9    0.55    0.07
   2  13   9    1.48    0.11
   2 -13  -9    1.65    0.11
  -2  13   9    1.45    0.10
   3  13   9    1.53    0.12
   3 -13  -9    1.49    0.11
   3 -13   9    1.73    0.11
   4 -13  -9    2.56    0.15
   4  13   9    2.13    0.14
   4 -13   9    2.20    0.13
   5 -13  -9    2.81    0.16
   5  13   9    2.68    0.16
   0  13  10    0.01    0.04
   1  13  10    0.13    0.06
   1 -13 -10    0.09    0.04
  -1  13  10    0.12    0.05
   2 -13 -10    3.67    0.17
   2  13  10    3.43    0.17
  -2  13  10    3.46    0.16
   2 -13  10    3.60    0.17
   3  13  10    2.34    0.15
   3 -13 -10    2.52    0.14
   3 -13  10    2.24    0.13
   4 -13 -10    1.87    0.14
   4  13  10    1.86    0.14
   4 -13  10    1.91    0.12
   0  13  11    5.56    0.22
   1  13  11    0.93    0.10
   1 -13  11    0.94    0.09
  -1  13  11    0.96    0.09
   2  13  11    0.08    0.06
   2 -13 -11    0.11    0.05
  -2  13  11    0.17    0.06
   2 -13  11    0.11    0.06
   3  13  11    0.03    0.05
   3 -13 -11    0.10    0.05
   3 -13  11    0.06    0.05
   4  13  11    1.70    0.13
   4 -13 -11    1.75    0.13
   4 -13  11    1.68    0.12
   0 -13  12    0.02    0.05
   0  13  12   -0.01    0.05
   1  13  12    0.12    0.06
  -1 -13  12    0.23    0.07
  -1  13  12    0.14    0.06
   1 -13  12    0.30    0.07
   2  13  12    1.82    0.14
   2 -13  12    1.74    0.13
  -2  13  12    1.76    0.12
   3  13  12    0.41    0.08
   3 -13  12    0.32    0.07
   0  13  13    0.45    0.08
   0 -13  13    0.29    0.07
  -1 -13  13    0.19    0.07
   1  13  13    0.22    0.07
  -1  13  13    0.17    0.06
   1 -13  13    0.15    0.06
   2  13  13    0.33    0.08
  -2 -13  13    0.25    0.07
  -2  13  13    0.42    0.07
   2 -13  13    0.33    0.08
   1  14   0    1.22    0.09
  -1  14   0    1.23    0.09
   2  14   0    4.63    0.18
  -2  14   0    4.70    0.17
   3  14   0    0.25    0.06
  -3  14   0    0.31    0.05
   4 -14   0   -0.07    0.03
   4  14   0   -0.02    0.04
   5  14   0    2.83    0.15
   5 -14   0    2.88    0.16
   6  14   0    0.07    0.05
   6 -14   0    0.03    0.05
   0  14  -1   -0.03    0.03
   0  14   1    0.01    0.04
  -1  14  -1    0.44    0.06
   1  14   1    0.41    0.06
  -1  14   1    0.53    0.06
   1  14  -1    0.53    0.06
  -2  14  -1    0.10    0.04
   2  14   1    0.15    0.05
  -2  14   1    0.14    0.05
   2  14  -1    0.10    0.04
  -3  14  -1    6.75    0.21
   3  14   1    6.41    0.22
   3 -14  -1    6.73    0.24
  -3  14   1    6.41    0.21
   3  14  -1    6.64    0.23
   4 -14  -1    0.26    0.06
   4  14   1    0.30    0.06
   4 -14   1    0.29    0.06
   4  14  -1    0.22    0.06
   5  14   1    0.30    0.06
   5 -14  -1    0.22    0.06
   5  14  -1    0.12    0.06
   5 -14   1    0.15    0.06
   6  14   1    0.09    0.05
   6 -14  -1    0.03    0.05
   6  14  -1    0.04    0.05
   6 -14   1    0.11    0.06
   0  14   2    9.30    0.27
   0  14  -2    8.94    0.27
   1  14   2    3.21    0.14
  -1  14  -2    3.45    0.15
  -1  14   2    3.31    0.14
   1  14  -2    3.46    0.15
  -2  14  -2    1.02    0.08
   2  14   2    0.93    0.08
  -2  14   2    0.91    0.08
   2  14  -2    1.02    0.09
   3 -14  -2   -0.01    0.04
   3  14   2    0.07    0.04
  -3  14  -2   -0.02    0.04
   3  14  -2    0.03    0.04
  -3  14   2   -0.02    0.04
  -4  14  -2    0.17    0.05
   4  14   2    0.13    0.05
   4 -14  -2    0.14    0.06
   4  14  -2    0.15    0.05
   4 -14   2    0.14    0.06
   5  14   2    2.25    0.13
   5 -14  -2    2.22    0.14
   5  14  -2    2.18    0.13
   5 -14   2    2.25    0.14
   6 -14  -2    0.11    0.06
   6  14   2    0.19    0.06
   6 -14   2    0.19    0.06
   6  14  -2    0.26    0.06
   0  14  -3   -0.01    0.04
   0  14   3   -0.08    0.03
   1  14   3    0.98    0.08
  -1  14  -3    0.89    0.08
  -1  14   3    0.93    0.08
   1  14  -3    0.71    0.07
   2  14   3    4.65    0.18
  -2  14  -3    4.51    0.17
  -2  14   3    4.80    0.17
   2  14  -3    5.02    0.19
   3  14   3    3.12    0.15
  -3  14  -3    3.66    0.15
   3 -14  -3    3.50    0.17
   3  14  -3    3.31    0.15
  -3  14   3    3.62    0.14
   4 -14  -3    0.79    0.09
   4  14   3    0.87    0.09
   4 -14   3    0.86    0.09
   4  14  -3    0.76    0.08
   5 -14  -3    0.77    0.09
   5  14   3    0.60    0.08
   5  14  -3    0.59    0.08
   5 -14   3    0.47    0.07
   6  14   3    0.09    0.06
   6 -14  -3    0.04    0.05
   6 -14   3    0.04    0.05
   6  14  -3    0.02    0.05
   0  14   4    0.60    0.07
   0  14  -4    0.75    0.07
  -1  14  -4    0.32    0.06
   1  14   4    0.36    0.06
  -1  14   4    0.33    0.05
   1  14  -4    0.31    0.06
  -2  14  -4    0.15    0.05
   2  14   4    0.13    0.05
   2 -14  -4    0.27    0.06
   2  14  -4    0.11    0.05
  -2  14   4    0.07    0.04
  -2 -14  -4    0.17    0.05
   3  14   4    0.21    0.06
  -3  14  -4    0.28    0.05
   3 -14  -4    0.27    0.06
  -3  14   4    0.16    0.05
   3  14  -4    0.24    0.05
   4 -14  -4    1.75    0.13
   4  14   4    1.50    0.11
   4  14  -4    1.77    0.12
   4 -14   4    1.57    0.11
   5 -14  -4    1.88    0.13
   5  14   4    1.46    0.11
   5 -14   4    1.58    0.12
   5  14  -4    1.78    0.12
   6 -14  -4    0.04    0.05
   6  14   4   -0.04    0.04
   6  14  -4    0.04    0.05
   6 -14   4    0.08    0.06
   0  14   5   -0.01    0.03
   0  14  -5   -0.01    0.03
   1  14   5    2.75    0.14
  -1  14  -5    2.82    0.14
   1  14  -5    2.64    0.14
  -1  14   5    2.91    0.14
   2  14   5    0.73    0.08
  -2  14  -5    0.76    0.08
   2 -14  -5    1.02    0.09
   2  14  -5    0.84    0.08
  -2 -14  -5    1.03    0.10
  -2  14   5    0.86    0.08
   3  14   5    2.51    0.14
   3 -14  -5    2.54    0.14
   3  14  -5    2.62    0.14
  -3  14   5    2.55    0.12
   4  14   5    0.62    0.08
   4 -14  -5    0.56    0.08
   4 -14   5    0.58    0.08
   4  14  -5    0.59    0.08
   5  14   5    0.76    0.09
   5 -14  -5    0.82    0.10
   5  14  -5    0.76    0.09
   5 -14   5    0.84    0.09
   6 -14  -5    0.52    0.09
   6  14   5    0.44    0.08
   6 -14   5    0.62    0.09
   0  14  -6    4.57    0.18
   0  14   6    4.67    0.18
   1  14   6    1.71    0.11
  -1  14  -6    1.80    0.11
  -1  14   6    1.67    0.10
   1  14  -6    1.93    0.11
   2 -14  -6    0.15    0.05
   2  14   6    0.10    0.05
  -2  14   6    0.17    0.05
   2  14  -6    0.11    0.05
   3 -14  -6    1.12    0.10
   3  14   6    1.02    0.09
   3  14  -6    1.01    0.09
   4 -14  -6    0.39    0.07
   4  14   6    0.25    0.06
   4  14  -6    0.32    0.07
   4 -14   6    0.35    0.07
   5  14   6    2.29    0.15
   5 -14  -6    2.34    0.15
   5 -14   6    2.09    0.14
   5  14  -6    2.28    0.14
   0  14   7    0.05    0.04
   0  14  -7    0.00    0.04
   1  14   7    3.40    0.16
   1 -14  -7    3.56    0.16
   1  14  -7    3.41    0.16
  -1  14   7    3.21    0.15
   2 -14  -7    1.91    0.12
   2  14   7    1.86    0.12
  -2  14   7    1.77    0.11
   2  14  -7    2.05    0.12
   3  14   7    2.37    0.14
   3 -14  -7    2.53    0.15
   3  14  -7    2.60    0.14
   4  14   7    0.73    0.09
   4 -14  -7    0.60    0.08
   4  14  -7    0.73    0.08
   4 -14   7    0.49    0.07
   5 -14  -7    0.83    0.10
   5  14   7    0.82    0.10
   5 -14   7    0.94    0.10
   5  14  -7    0.93    0.10
   0 -14  -8    1.42    0.10
   0  14   8    1.42    0.11
   1 -14  -8    1.19    0.10
   1  14   8    1.16    0.10
   1  14  -8    1.05    0.09
  -1  14   8    1.08    0.09
   2  14   8    1.85    0.13
   2 -14  -8    1.90    0.12
   2  14  -8    1.68    0.12
  -2  14   8    1.74    0.11
   3  14   8    0.81    0.09
   3 -14  -8    0.75    0.09
   3  14  -8    0.99    0.09
   4  14   8    1.18    0.11
   4 -14  -8    1.46    0.12
   4 -14   8    1.48    0.11
   4  14  -8    1.23    0.11
   4 -14   8    1.26    0.11
   5  14   8    2.06    0.15
   5 -14  -8    2.37    0.16
   5  14  -8    2.32    0.14
   0 -14  -9   -0.04    0.03
   0  14   9   -0.06    0.04
   1  14   9    2.72    0.15
   1 -14  -9    2.70    0.14
  -1  14   9    2.33    0.13
   2 -14  -9    0.88    0.09
   2  14   9    1.00    0.10
  -2  14   9    1.02    0.09
   3 -14  -9    1.11    0.10
   3  14   9    0.95    0.10
   3 -14   9    0.88    0.09
   4  14   9    0.05    0.06
   4 -14  -9    0.19    0.07
   4 -14   9    0.06    0.05
   0  14  10    2.80    0.15
   1  14  10    2.38    0.14
   1 -14 -10    2.45    0.13
  -1  14  10    2.31    0.14
   2 -14 -10    0.18    0.06
   2  14  10    0.19    0.06
  -2  14  10    0.18    0.06
   3 -14 -10    2.73    0.15
   3  14  10    2.44    0.15
   3 -14  10    2.29    0.14
   4  14  10    0.83    0.10
   4 -14 -10    0.87    0.10
   4 -14  10    0.66    0.08
   0  14  11   -0.01    0.05
   1  14  11    3.35    0.18
  -1  14  11    3.08    0.16
   2  14  11    1.40    0.12
   2 -14  11    1.47    0.12
  -2  14  11    1.70    0.12
   3  14  11    1.76    0.14
   3 -14 -11    1.79    0.13
   3 -14  11    1.77    0.13
   0  14  12    1.62    0.13
   0 -14  12    1.75    0.13
   1  14  12    3.46    0.18
   1 -14  12    3.52    0.18
  -1  14  12    3.50    0.18
   2  14  12    0.20    0.08
   2 -14  12    0.32    0.08
  -2  14  12    0.24    0.07
   0  15   0    0.01    0.04
  -1  15   0    7.47    0.24
  -2  15   0    3.28    0.15
   2  15   0    3.92    0.17
  -3  15   0    0.11    0.04
   3  15   0    0.04    0.04
   4 -15   0    0.98    0.10
   4  15   0    0.97    0.09
   5 -15   0    0.16    0.06
   5  15   0    0.09    0.05
   6  15   0    0.20    0.06
   6 -15   0    0.23    0.07
   0  15   1    2.41    0.13
   0  15  -1    2.56    0.13
  -1  15  -1    4.99    0.19
   1  15   1    5.46    0.20
  -1  15   1    5.30    0.19
   1  15  -1    5.10    0.20
   2  15   1    0.28    0.06
  -2  15  -1    0.27    0.06
   2  15  -1    0.29    0.06
  -2  15   1    0.26    0.05
   3 -15  -1    1.32    0.11
  -3  15  -1    1.43    0.10
   3  15   1    1.21    0.10
  -3  15   1    1.48    0.10
   3  15  -1    1.35    0.10
   4  15   1    0.59    0.08
   4 -15  -1    0.57    0.08
   4  15  -1    0.45    0.07
   4 -15   1    0.50    0.08
   5  15   1    0.66    0.08
   5 -15  -1    0.87    0.10
   5  15  -1    0.71    0.08
   5 -15   1    0.70    0.09
   0  15  -2    0.00    0.04
   0  15   2   -0.01    0.04
  -1  15  -2    8.97    0.27
   1  15   2    8.68    0.27
  -1  15   2    8.98    0.27
   1  15  -2    8.86    0.27
   2  15   2    0.40    0.06
  -2  15  -2    0.35    0.06
   2  15  -2    0.40    0.06
  -2  15   2    0.36    0.06
  -3  15  -2    2.65    0.13
   3 -15  -2    2.57    0.15
   3  15   2    2.68    0.14
   3  15  -2    2.66    0.14
  -3  15   2    2.67    0.13
   4  15   2    0.78    0.09
   4 -15  -2    0.87    0.10
   4 -15   2    0.84    0.09
   4  15  -2    0.72    0.08
   5 -15  -2    0.07    0.06
   5  15   2    0.19    0.06
   5 -15   2    0.03    0.05
   5  15  -2    0.10    0.06
   0  15   3    0.98    0.09
   0  15  -3    1.21    0.09
   1  15   3    1.92    0.12
  -1  15  -3    2.29    0.12
   1  15  -3    2.05    0.12
  -2  15  -3    0.30    0.06
   2  15   3    0.42    0.07
   2  15  -3    0.33    0.06
  -2  15   3    0.42    0.06
   3  15   3    2.87    0.15
   3 -15  -3    2.68    0.15
  -3  15  -3    2.82    0.14
   3  15  -3    3.04    0.15
  -3  15   3    2.84    0.13
   4 -15  -3    0.45    0.08
   4  15   3    0.44    0.07
   4 -15   3    0.38    0.07
   4  15  -3    0.39    0.07
   5  15   3    0.51    0.08
   5 -15  -3    0.73    0.10
   5  15  -3    0.64    0.08
   5 -15   3    0.75    0.09
   0  15   4   -0.04    0.03
   0  15  -4   -0.04    0.03
   1  15   4    2.37    0.13
  -1  15  -4    2.54    0.13
   1  15  -4    2.42    0.13
  -1  15   4    2.36    0.12
   2  15   4    0.50    0.07
  -2  15  -4    0.58    0.07
   2 -15  -4    0.62    0.08
   2  15  -4    0.68    0.08
  -2  15   4    0.50    0.07
   3  15   4    1.04    0.10
   3 -15  -4    0.99    0.10
  -3  15  -4    0.92    0.09
   3  15  -4    0.95    0.09
  -3  15   4    1.02    0.09
   4  15   4    0.13    0.05
   4 -15  -4    0.12    0.06
   4  15  -4    0.23    0.06
   4 -15   4    0.15    0.05
   5 -15  -4    1.70    0.13
   5  15   4    1.80    0.13
   5  15  -4    1.95    0.13
   5 -15   4    1.68    0.13
   0  15   5    0.92    0.09
   0  15  -5    1.06    0.09
  -1  15  -5    4.13    0.17
   1  15   5    3.72    0.17
   1  15  -5    3.86    0.17
  -1  15   5    3.88    0.16
   2  15   5    1.02    0.09
   2 -15  -5    1.22    0.11
  -2  15  -5    1.07    0.09
   2  15  -5    1.06    0.09
  -2  15   5    0.94    0.08
   3 -15  -5    1.49    0.11
   3  15   5    1.50    0.11
   3  15  -5    1.62    0.11
   4 -15  -5    0.64    0.09
   4  15   5    0.63    0.08
   4  15  -5    0.52    0.08
   4 -15   5    0.63    0.08
   5 -15  -5    0.27    0.07
   5  15   5    0.29    0.07
   5 -15   5    0.23    0.07
   5  15  -5    0.18    0.06
   0  15   6   -0.04    0.04
   0  15  -6   -0.01    0.04
   1  15   6    2.43    0.14
  -1  15  -6    2.56    0.14
  -1  15   6    2.31    0.13
   1  15  -6    2.47    0.14
   2  15   6    1.42    0.11
   2 -15  -6    1.53    0.12
   2  15  -6    1.52    0.11
  -2  15   6    1.26    0.10
   3  15   6    3.87    0.18
   3 -15  -6    3.77    0.18
   3  15  -6    3.68    0.18
   4  15   6    0.19    0.06
   4 -15  -6    0.23    0.07
   4 -15   6    0.21    0.06
   4  15  -6    0.29    0.06
   5  15   6    0.88    0.10
   5 -15  -6    0.96    0.11
   5  15  -6    0.92    0.09
   5 -15   6    0.99    0.10
   0  15  -7    4.88    0.20
   0  15   7    4.61    0.19
   1 -15  -7    3.20    0.16
   1  15   7    2.98    0.15
   1  15  -7    3.46    0.17
  -1  15   7    3.06    0.15
   2  15   7    0.07    0.05
   2 -15  -7    0.16    0.06
   2  15  -7    0.21    0.06
  -2  15   7    0.14    0.05
   3 -15  -7    4.70    0.21
   3  15   7    4.67    0.20
   3  15  -7    4.53    0.20
   4  15   7    0.32    0.07
   4 -15  -7    0.29    0.07
   4 -15   7    0.30    0.07
   4  15  -7    0.33    0.07
   0  15   8   -0.08    0.04
   0 -15  -8   -0.07    0.03
   1 -15  -8    3.54    0.17
   1  15   8    3.72    0.17
   1  15  -8    3.42    0.17
  -1  15   8    3.45    0.16
   2  15   8    0.89    0.10
   2 -15  -8    0.98    0.10
  -2  15   8    1.07    0.10
   2  15  -8    1.02    0.10
   3  15   8    0.66    0.09
   3 -15  -8    0.75    0.09
   3  15  -8    0.83    0.09
   4 -15  -8    0.16    0.06
   4  15   8    0.12    0.06
   4  15  -8    0.13    0.06
   4 -15   8    0.27    0.06
   4 -15   8    0.11    0.06
   0  15   9    1.09    0.10
   1  15   9    1.45    0.12
   1 -15  -9    1.80    0.12
  -1  15   9    1.39    0.11
   2 -15  -9    0.10    0.05
   2  15   9    0.09    0.06
  -2  15   9    0.11    0.05
   3  15   9    0.91    0.10
   3 -15  -9    1.08    0.10
   0  15  10   -0.01    0.05
   1  15  10    1.85    0.14
  -1  15  10    1.75    0.13
   2 -15 -10    1.28    0.11
   2  15  10    1.01    0.11
  -2  15  10    1.06    0.10
   3 -15 -10    0.19    0.06
   3  15  10    0.27    0.08
   3 -15  10    0.24    0.07
   0  15  11    1.95    0.14
   1  15  11    0.75    0.09
  -1  15  11    0.77    0.09
   2  15  11    0.24    0.08
   2 -15  11    0.20    0.07
   0  16   0    7.40    0.25
   1  16   0    0.81    0.08
  -1  16   0    0.71    0.08
   2  16   0    0.20    0.06
  -2  16   0    0.19    0.05
   3 -16   0    2.44    0.15
  -3  16   0    2.29    0.12
   3  16   0    2.51    0.14
   4 -16   0    1.91    0.14
   4  16   0    2.17    0.13
   5  16   0    0.07    0.05
   5 -16   0    0.17    0.07
   0  16   1    0.01    0.04
   0  16  -1    0.02    0.04
   1  16   1    1.56    0.11
  -1  16  -1    1.46    0.10
   1  16  -1    1.41    0.10
  -1  16   1    1.46    0.10
   2  16   1    3.01    0.15
  -2  16  -1    3.28    0.15
   2  16  -1    3.05    0.15
  -2  16   1    2.84    0.14
   3 -16  -1    2.08    0.14
   3  16   1    2.11    0.13
  -3  16  -1    2.03    0.12
  -3  16   1    2.01    0.12
   3  16  -1    2.10    0.13
   4 -16  -1    0.35    0.07
   4  16   1    0.31    0.07
   4 -16   1    0.31    0.07
   4  16  -1    0.31    0.07
   5 -16  -1    0.33    0.07
   5  16   1    0.36    0.07
   5  16  -1    0.25    0.07
   5 -16   1    0.14    0.07
   0  16   2    2.51    0.14
   0  16  -2    2.59    0.14
   1  16   2    2.41    0.14
  -1  16  -2    2.80    0.14
  -1  16   2    2.44    0.13
   1  16  -2    2.81    0.14
   2  16   2    0.14    0.05
  -2  16  -2    0.24    0.06
  -2  16   2    0.20    0.06
   2  16  -2    0.08    0.05
   3 -16  -2    0.54    0.08
   3  16   2    0.30    0.07
  -3  16  -2    0.43    0.07
   3  16  -2    0.48    0.07
  -3  16   2    0.39    0.06
   4  16   2    3.79    0.18
   4 -16  -2    3.76    0.19
   4  16  -2    4.20    0.19
   4 -16   2    3.82    0.19
   5 -16  -2    0.52    0.09
   5  16   2    0.50    0.08
   5 -16   2    0.47    0.08
   5  16  -2    0.46    0.08
   0  16  -3   -0.03    0.04
   0  16   3   -0.03    0.04
  -1  16  -3    0.10    0.05
   1  16   3   -0.01    0.04
   1  16  -3    0.01    0.04
  -1  16   3    0.00    0.04
   2  16   3    4.55    0.19
  -2  16  -3    4.41    0.18
  -2  16   3    4.66    0.18
   2  16  -3    4.95    0.20
   3  16   3    0.16    0.06
   3 -16  -3    0.24    0.06
  -3  16  -3    0.19    0.05
  -3  16   3    0.18    0.05
   3  16  -3    0.10    0.05
   4 -16  -3    0.27    0.07
   4  16   3    0.19    0.06
   4 -16   3    0.21    0.06
   4  16  -3    0.15    0.06
   5  16   3    1.65    0.13
   5 -16  -3    1.51    0.13
   5 -16   3    1.61    0.13
   5  16  -3    1.64    0.13
   0  16   4    6.97    0.24
   0  16  -4    7.10    0.24
  -1  16  -4    0.70    0.08
   1  16   4    0.59    0.08
   1  16  -4    0.57    0.08
  -1  16   4    0.68    0.08
   2  16   4    0.82    0.09
   2 -16  -4    0.81    0.09
  -2  16  -4    0.62    0.08
   2  16  -4    0.67    0.08
  -2  16   4    0.61    0.08
  -3  16  -4    1.09    0.09
   3  16   4    1.30    0.11
   3 -16  -4    1.22    0.11
   3  16  -4    1.24    0.10
   4  16   4    1.07    0.11
   4 -16  -4    1.23    0.12
   4 -16   4    1.30    0.12
   4  16  -4    0.95    0.10
   0  16  -5   -0.04    0.04
   0  16   5   -0.01    0.04
   1  16   5    0.02    0.04
  -1  16  -5    0.05    0.04
   1  16  -5   -0.01    0.04
  -1  16   5   -0.03    0.04
   2  16   5    3.58    0.17
  -2  16  -5    3.73    0.17
   2 -16  -5    3.75    0.18
  -2  16   5    3.85    0.16
   2  16  -5    3.71    0.17
   3  16   5    0.73    0.09
   3 -16  -5    0.86    0.10
   3  16  -5    0.70    0.08
   4  16   5   -0.03    0.05
   4 -16  -5    0.09    0.06
   4  16  -5    0.04    0.05
   4 -16   5    0.01    0.05
   0  16  -6    2.54    0.15
   0  16   6    2.76    0.15
   1 -16  -6    1.46    0.11
  -1  16  -6    1.26    0.10
   1  16   6    1.34    0.11
  -1  16   6    1.16    0.10
   1  16  -6    1.22    0.10
   2  16   6    0.11    0.06
   2 -16  -6    0.19    0.06
   2  16  -6    0.12    0.06
  -2  16   6    0.21    0.06
   3 -16  -6    0.84    0.10
   3  16   6    0.77    0.09
   3  16  -6    0.85    0.09
   4  16   6    2.79    0.16
   4 -16  -6    3.04    0.18
   4  16  -6    3.13    0.17
   4 -16   6    2.96    0.17
   0  16  -7    0.02    0.04
   0  16   7   -0.08    0.04
   1 -16  -7    0.23    0.06
   1  16   7    0.24    0.07
  -1  16   7    0.36    0.07
   1  16  -7    0.32    0.07
   2 -16  -7    3.12    0.16
   2  16   7    2.70    0.16
   2  16  -7    3.03    0.16
  -2  16   7    2.80    0.15
   3 -16  -7    0.51    0.08
   3  16   7    0.30    0.07
   3  16  -7    0.47    0.08
   0 -16  -8    1.50    0.11
   0  16   8    1.58    0.12
   1  16   8    0.81    0.09
   1 -16  -8    0.94    0.09
   1  16  -8    0.85    0.09
  -1  16   8    0.64    0.08
   2 -16  -8    0.25    0.06
   2  16   8    0.31    0.07
  -2  16   8    0.23    0.06
   2  16  -8    0.17    0.06
   3  16   8    0.10    0.06
   3 -16  -8    0.17    0.07
   3  16  -8    0.18    0.06
   0  16   9   -0.06    0.04
   1 -16  -9    0.25    0.06
   1  16   9    0.08    0.06
  -1  16   9    0.22    0.06
   2  16   9    1.12    0.11
   2 -16  -9    1.01    0.10
  -2  16   9    0.94    0.09
   0  16  10    2.23    0.14
   1  16  10    0.46    0.09
  -1  16  10    0.48    0.08
   0  17   0    0.00    0.04
  -1  17   0    0.64    0.08
   1  17   0    0.63    0.08
   2  17   0    4.53    0.19
  -2  17   0    4.13    0.18
   3 -17   0    2.17    0.14
  -3  17   0    2.19    0.13
   3  17   0    2.32    0.14
   4  17   0    0.12    0.06
   4 -17   0    0.21    0.07
   0  17   1    3.61    0.17
   0  17  -1    3.78    0.17
   1  17   1    1.90    0.12
  -1  17  -1    2.02    0.13
  -1  17   1    1.86    0.12
   1  17  -1    1.67    0.12
  -2  17  -1    0.10    0.05
   2  17   1    0.05    0.05
  -2  17   1    0.06    0.05
   2  17  -1    0.04    0.05
  -3  17  -1    0.86    0.09
   3  17   1    0.99    0.10
   3 -17  -1    0.99    0.10
   3  17  -1    0.89    0.09
  -3  17   1    1.02    0.09
   4 -17  -1    1.89    0.14
   4  17   1    1.94    0.13
   4 -17   1    1.90    0.14
   4  17  -1    1.85    0.13
   0  17  -2   -0.04    0.04
   0  17   2   -0.01    0.04
  -1  17  -2    1.21    0.10
   1  17   2    1.01    0.10
  -1  17   2    0.87    0.09
   1  17  -2    0.91    0.09
   2  17   2    3.24    0.16
  -2  17  -2    3.24    0.16
  -2  17   2    2.92    0.15
   2  17  -2    3.25    0.16
  -3  17  -2    1.15    0.10
   3  17   2    1.07    0.10
   3 -17  -2    1.33    0.12
  -3  17   2    0.88    0.09
   3  17  -2    1.03    0.10
   4 -17  -2    0.11    0.06
   4  17   2    0.13    0.06
   4  17  -2    0.17    0.07
   4 -17   2    0.08    0.06
   0  17   3    4.11    0.18
   0  17  -3    3.99    0.18
   1  17   3    1.02    0.10
  -1  17  -3    0.93    0.09
  -1  17   3    1.21    0.10
   1  17  -3    1.27    0.10
  -2  17  -3    0.23    0.06
   2  17   3    0.15    0.06
  -2  17   3    0.16    0.06
   2  17  -3    0.09    0.06
   3 -17  -3    0.80    0.10
  -3  17  -3    0.64    0.08
   3  17   3    0.58    0.08
   3  17  -3    0.62    0.09
   4  17   3    2.85    0.16
   4 -17  -3    2.43    0.16
   4 -17   3    2.70    0.17
   4  17  -3    2.45    0.15
   0  17  -4    0.05    0.05
   0  17   4   -0.04    0.05
  -1  17  -4    1.38    0.11
   1  17   4    1.64    0.12
  -1  17   4    1.50    0.11
   1  17  -4    1.36    0.11
   2 -17  -4    3.76    0.19
   2  17   4    3.85    0.19
  -2  17  -4    3.78    0.17
   2  17  -4    4.10    0.19
  -2  17   4    3.94    0.17
   3 -17  -4    0.83    0.10
  -3  17  -4    0.65    0.08
   3  17   4    0.92    0.10
   3  17  -4    0.81    0.09
   0  17  -5    4.94    0.20
   0  17   5    4.55    0.20
  -1  17  -5    0.16    0.06
   1  17   5    0.13    0.06
   1  17  -5    0.14    0.06
  -1  17   5    0.16    0.05
  -2  17  -5    0.34    0.07
   2  17   5    0.33    0.07
   2 -17  -5    0.36    0.08
  -2  17   5    0.27    0.06
   2  17  -5    0.23    0.07
   3 -17  -5    0.50    0.08
   3  17   5    0.41    0.08
   3  17  -5    0.54    0.08
   0  17   6   -0.02    0.05
   0  17  -6    0.01    0.05
   1 -17  -6    0.23    0.06
   1  17   6    0.16    0.06
  -1  17  -6    0.21    0.06
   1  17  -6    0.09    0.06
  -1  17   6    0.16    0.06
   2  17   6    0.85    0.10
   2 -17  -6    1.08    0.11
  -2  17   6    1.06    0.10
   2  17  -6    1.15    0.11
   3 -17  -6    0.09    0.06
   3  17   6    0.16    0.06
   3  17  -6    0.17    0.06
   0  17  -7    0.82    0.09
   0  17   7    0.96    0.10
   1 -17  -7   -0.03    0.04
   1  17   7   -0.04    0.05
   1  17  -7   -0.04    0.04
  -1  17   7    0.07    0.05
   2  17   7    0.02    0.05
   2 -17  -7    0.01    0.05
  -2  17   7    0.05    0.05
   2  17  -7    0.11    0.06
   0  17   8   -0.03    0.05
   0 -17  -8    0.00    0.04
   1 -17  -8    0.17    0.06
   1  17   8    0.11    0.06
   1  17  -8    0.05    0.06
  -1  17   8    0.12    0.06
   0  18   0    0.46    0.08
  -1  18   0    0.86    0.09
   1  18   0    0.90    0.10
   2  18   0    0.70    0.09
  -2  18   0    0.60    0.08
   3 -18   0    1.94    0.14
  -3  18   0    2.09    0.13
   3  18   0    1.83    0.13
   0  18   1    0.05    0.05
   0  18  -1    0.01    0.04
   1  18   1    2.63    0.15
  -1  18  -1    2.92    0.15
   1  18  -1    2.82    0.16
  -1  18   1    2.98    0.16
   2  18   1    0.02    0.05
  -2  18  -1    0.13    0.05
   2  18  -1   -0.01    0.04
  -2  18   1    0.06    0.05
   3  18   1    0.50    0.08
  -3  18  -1    0.51    0.08
   3 -18  -1    0.58    0.09
   3  18  -1    0.52    0.08
   0  18  -2    1.00    0.10
   0  18   2    1.01    0.10
   1  18   2    1.93    0.13
  -1  18  -2    1.95    0.13
   1  18  -2    1.94    0.14
  -1  18   2    2.04    0.13
   2  18   2    0.24    0.07
  -2  18  -2    0.20    0.06
   2  18  -2    0.24    0.07
  -2  18   2    0.29    0.06
  -3  18  -2    0.30    0.07
   3  18   2    0.42    0.08
   3 -18  -2    0.37    0.08
   3  18  -2    0.44    0.08
   0  18   3   -0.06    0.05
   0  18  -3    0.01    0.05
  -1  18  -3    1.66    0.12
   1  18   3    1.65    0.12
   1  18  -3    1.53    0.12
  -1  18   3    1.63    0.12
   2  18   3    0.44    0.08
  -2  18  -3    0.34    0.07
   2 -18  -3    0.31    0.07
   2  18  -3    0.47    0.08
  -2  18   3    0.37    0.07
   0  18  -4    0.33    0.07
   0  18   4    0.39    0.07
  -1  18  -4    2.35    0.14
   1  18   4    2.31    0.14
   1  18  -4    2.14    0.14
  -1  18   4    2.28    0.14
   2  18   4    0.06    0.06
  -2  18  -4    0.02    0.05
   2 -18  -4    0.11    0.06
   2  18  -4    0.10    0.06
  -2  18   4    0.06    0.05
   0  18  -5   -0.06    0.04
   0  18   5   -0.09    0.04
   1  18   5    2.64    0.16
  -1  18  -5    2.88    0.16
   1  18  -5    2.70    0.16
  -1  18   5    2.88    0.16
  -2  18  -5    0.15    0.06
   2 -18  -5    0.15    0.07
   2  18   5    0.18    0.06
  -2  18   5    0.17    0.06
   2  18  -5    0.19    0.06
   0  18  -6    0.45    0.08
   0  18   6    0.49    0.08
  -1  18  -6    2.54    0.15
   1 -18  -6    2.70    0.16
   1  18   6    2.39    0.15
  -1  18   6    2.56    0.15
   1  18  -6    2.32    0.15
   0  19   0   -0.03    0.04
   1  19   0    0.21    0.07
  -1  19   0    0.25    0.07
   0  19  -1    1.07    0.10
   0  19   1    1.09    0.10
  -1  19  -1    1.09    0.10
   1  19   1    0.83    0.10
  -1  19   1    1.14    0.10
   1  19  -1    1.10    0.11
   0  19   2   -0.04    0.04
   0  19  -2    0.02    0.05
   0   0   0    0.00    0.00
;
_shelx_hkl_checksum     86410
_shelx_res_file
;
TITL BNS-T-S6-14 IN PNA2(1)
CELL  0.71073  7.23260 14.34420 14.09400 90.00000 90.00000 90.00000
ZERR 4  0.00010  0.00020  0.00030  0.00000  0.00000  0.00000
LATT -1
SYMM -X, -Y, Z+ 0.50000
SYMM -X+ 0.50000, Y+ 0.50000, Z+ 0.50000
SYMM X+ 0.50000, -Y+ 0.50000, Z
SFAC C H N O S
UNIT 48 56 24 16 4
L.S. 9
FMAP 2
PLAN 20
ACTA
BOND $H
HTAB
EQIV $1 X-1, Y, Z
HTAB N1 O1W_$1
EQIV $2 -X+1/2, Y+1/2, Z+1/2
HTAB N1 O2_$2
EQIV $3 X, Y, Z+1
HTAB N2 O3_$3
HTAB N2 O1_$2
HTAB N5 N4
HTAB C12 O1
EQIV $4 -X+1, -Y+1, Z-1/2
HTAB O1W N3_$4
EQIV $5 -X+1, -Y+1, Z+1/2
HTAB O1W O3_$5
CONF
WGHT    0.039600    0.126300
EXTI    0.003913
FVAR       0.14793
S1    5    0.129546    0.372155    0.664387    11.00000    0.05811    0.02595 =
         0.03024    0.00250   -0.00400   -0.00098
O1    4    0.211245    0.324969    0.422745    11.00000    0.08508    0.03186 =
         0.04942   -0.00096    0.02048    0.00749
O2    4    0.451497    0.403814    0.137905    11.00000    0.07634    0.04765 =
         0.04698   -0.01219    0.00723    0.00823
O3    4    0.458606    0.536696    0.067086    11.00000    0.07651    0.07115 =
         0.03284    0.00221    0.01067   -0.00714
N1    3   -0.042648    0.699290    0.589978    11.00000    0.06919    0.03093 =
         0.04484   -0.00242   -0.01204    0.00722
H1A   2   -0.112440    0.675869    0.549514    11.00000    0.03856
H1B   2   -0.048589    0.756416    0.601487    11.00000    0.04752
N2    3    0.291182    0.628279    0.874028    11.00000    0.06442    0.03846 =
         0.03898   -0.00788   -0.00913   -0.00239
H2A   2    0.343351    0.587348    0.901830    11.00000    0.05158
H2B   2    0.302946    0.683237    0.890520    11.00000    0.05759
N3    3    0.201634    0.513546    0.770541    11.00000    0.04241    0.03312 =
         0.02833   -0.00169    0.00027   -0.00208
N4    3    0.036815    0.549476    0.628398    11.00000    0.04266    0.02775 =
         0.02780   -0.00066    0.00183   -0.00081
N5    3    0.132431    0.476124    0.448431    11.00000    0.05067    0.02881 =
         0.02869   -0.00201    0.00732    0.00178
H5    2    0.080700    0.511454    0.489912    11.00000    0.04976
N6    3    0.430821    0.487924    0.136781    11.00000    0.03936    0.04840 =
         0.03359   -0.00295   -0.00070   -0.00153
C1    1    0.037766    0.641582    0.653034    11.00000    0.04077    0.02973 =
         0.03486   -0.00084    0.00658    0.00076
C2    1    0.120862    0.672145    0.735505    11.00000    0.05173    0.02813 =
         0.03605   -0.00581    0.00362   -0.00359
AFIX  43
H2    2    0.120640    0.734881    0.752156    11.00000   -1.20000
AFIX   0
C3    1    0.204769    0.605669    0.792640    11.00000    0.03958    0.03622 =
         0.03198   -0.00377    0.00616   -0.00488
C4    1    0.119059    0.492975    0.688996    11.00000    0.03782    0.02852 =
         0.02900   -0.00067    0.00593   -0.00333
C5    1    0.009313    0.360336    0.552774    11.00000    0.04671    0.03192 =
         0.03216   -0.00087   -0.00082   -0.00775
AFIX  23
H5A   2   -0.034528    0.296715    0.546623    11.00000   -1.20000
H5B   2   -0.097899    0.400962    0.553166    11.00000   -1.20000
AFIX   0
C6    1    0.127768    0.383803    0.467633    11.00000    0.04455    0.03029 =
         0.03021   -0.00070   -0.00236   -0.00131
C7    1    0.225481    0.522999    0.375706    11.00000    0.03953    0.02945 =
         0.02918    0.00081   -0.00035   -0.00054
C8    1    0.244025    0.619341    0.384884    11.00000    0.05609    0.03174 =
         0.03759   -0.00352    0.00742    0.00052
AFIX  43
H8    2    0.202076    0.648756    0.439605    11.00000   -1.20000
AFIX   0
C9    1    0.323896    0.671377    0.313662    11.00000    0.06642    0.02802 =
         0.04686    0.00246    0.00835   -0.00153
AFIX  43
H9    2    0.336786    0.735469    0.321105    11.00000   -1.20000
AFIX   0
C10   1    0.384969    0.629251    0.231350    11.00000    0.04996    0.03499 =
         0.04039    0.00761    0.00779   -0.00078
AFIX  43
H10   2    0.436371    0.664014    0.182293    11.00000   -1.20000
AFIX   0
C11   1    0.367043    0.533903    0.224490    11.00000    0.03596    0.03694 =
         0.02881   -0.00020   -0.00005    0.00261
C12   1    0.290685    0.479073    0.294725    11.00000    0.03799    0.03010 =
         0.03108   -0.00031   -0.00106   -0.00060
AFIX  43
H12   2    0.283191    0.414691    0.287961    11.00000   -1.20000
AFIX   0
O1W   4    0.749377    0.615657    0.428594    11.00000    0.07063    0.06952 =
         0.04439   -0.01179   -0.00026   -0.00502
AFIX   3
H1WA  2    0.763657    0.588537    0.374814    11.00000   -1.50000
H1WB  2    0.637717    0.600307    0.452124    11.00000   -1.50000
AFIX   0
HKLF 4
REM  BNS-T-S6-14 IN PNA2(1)
REM R1 =  0.0271 for    3034 Fo > 4sig(Fo)  and  0.0304 for all    3265 data
REM    229 parameters refined using      1 restraints
END
WGHT      0.0392      0.1240
REM Instructions for potential hydrogen bonds
HTAB N1 O1W_$1
HTAB N1 O2_$2
HTAB N2 O3_$3
HTAB N2 O1_$2
HTAB N5 N4
HTAB C12 O1
HTAB O1W N3_$4
HTAB O1W O3_$5
REM Highest difference peak  0.159,  deepest hole -0.169,  1-sigma level  0.038
Q1    1   0.2681  0.4991  0.3425  11.00000  0.05    0.16
Q2    1   0.2377  0.5613  0.7732  11.00000  0.05    0.16
Q3    1   0.3336  0.5801  0.2225  11.00000  0.05    0.15
Q4    1   0.1982  0.5777  0.3673  11.00000  0.05    0.15
Q5    1   0.1406  0.4410  0.6647  11.00000  0.05    0.15
Q6    1   0.2157  0.6429  0.7469  11.00000  0.05    0.14
Q7    1   0.2059  0.3234  0.6575  11.00000  0.05    0.14
Q8    1   0.2522  0.6451  0.3433  11.00000  0.05    0.14
Q9    1   0.2781  0.2823  0.4404  11.00000  0.05    0.14
Q10   1  -0.0110  0.5820  0.6460  11.00000  0.05    0.13
Q11   1  -0.1238  0.7420  0.6192  11.00000  0.05    0.13
Q12   1   0.0515  0.6581  0.7019  11.00000  0.05    0.13
Q13   1   0.1721  0.4990  0.4043  11.00000  0.05    0.13
Q14   1   0.1986  0.4246  0.6746  11.00000  0.05    0.13
Q15   1   0.2514  0.3579  0.4546  11.00000  0.05    0.13
Q16   1   0.3029  0.4858  0.7782  11.00000  0.05    0.13
Q17   1   0.1139  0.3215  0.6994  11.00000  0.05    0.13
Q18   1   0.4798  0.3740  0.0965  11.00000  0.05    0.12
Q19   1  -0.0336  0.5230  0.6026  11.00000  0.05    0.12
Q20   1   0.6322  0.3777  0.1427  11.00000  0.05    0.12
;
_shelx_res_checksum     85241
_shelxl_version_number     2014/6
data_II
_audit_creation_method     SHELXL-2014/6
_database_code_depnum_ccdc_archive     'CCDC 1494258'
_chemical_name_systematic
;
<i>N</i>-(2-Chlorophenyl)-2-[(4,6-diaminopyrimidin-2-yl)sulfanyl]acetamide
;
_chemical_name_common     ?
_chemical_formula_moiety     'C12 H12 Cl N5 O S'
_chemical_formula_sum     'C12 H12 Cl N5 O S'
_chemical_formula_iupac     'C12 H12 Cl N5 O S'
_chemical_formula_weight     309.78
_chemical_melting_point     ?
_shelx_space_group_comment
;
The symmetry employed for this shelxl refinement is uniquely defined
by the following loop, which should always be used as a source of
symmetry information in preference to the above space-group names.
They are only intended as comments.
;
_space_group_crystal_system     triclinic
_space_group_name_H-M_alt     'P -1'
_space_group_name_Hall     '-P 1'
loop_
    _space_group_symop_operation_xyz
    'x, y, z'
    '-x, -y, -z'
_cell_length_a     7.2528(2)
_cell_length_b     7.6249(3)
_cell_length_c     13.0649(4)
_cell_angle_alpha     91.410(2)
_cell_angle_beta     105.924(2)
_cell_angle_gamma     94.647(2)
_cell_volume     691.68(4)
_cell_formula_units_Z     2
_cell_measurement_reflns_used     2822
_cell_measurement_theta_min     1.623
_cell_measurement_theta_max     26.434
_cell_measurement_temperature     293(2)
_exptl_crystal_description     block
_exptl_crystal_colour     colourless
_exptl_crystal_size_max     0.30
_exptl_crystal_size_mid     0.20
_exptl_crystal_size_min     0.15
_exptl_crystal_density_diffrn     1.487
_exptl_crystal_density_meas     ?
_exptl_crystal_density_method     ?
_exptl_crystal_F_000     320
_exptl_absorpt_coefficient_mu     0.430
_exptl_absorpt_correction_type     multi-scan
_exptl_absorpt_process_details
;
(<i>SADABS</i>; Bruker, 2008)
;
_shelx_estimated_absorpt_T_min     0.882
_shelx_estimated_absorpt_T_max     0.919
_exptl_absorpt_correction_T_min     0.785
_exptl_absorpt_correction_T_max     0.845
_diffrn_ambient_temperature     293(2)
_diffrn_radiation_type     MoK\a
_diffrn_radiation_wavelength     0.71073
_diffrn_measurement_device_type     'Bruker SMART APEXII area-detector'
_diffrn_measurement_method     '\w and \f scans'
_diffrn_detector_area_resol_mean     ?
_diffrn_reflns_number     10154
_diffrn_reflns_av_R_equivalents     0.0223
_diffrn_reflns_theta_min     1.623
_diffrn_reflns_theta_max     26.434
_diffrn_reflns_theta_full     25.242
_diffrn_measured_fraction_theta_max     0.989
_diffrn_measured_fraction_theta_full     0.998
_diffrn_reflns_limit_h_min     -9
_diffrn_reflns_limit_h_max     8
_diffrn_reflns_limit_k_min     -9
_diffrn_reflns_limit_k_max     9
_diffrn_reflns_limit_l_min     -16
_diffrn_reflns_limit_l_max     16
_refine_special_details     ?
_reflns_number_total     2822
_reflns_number_gt     2519
_reflns_threshold_expression     'I > 2\s(I)'
_refine_ls_structure_factor_coef     Fsqd
_refine_ls_matrix_type     full
_refine_ls_R_factor_all     0.0392
_refine_ls_R_factor_gt     0.0354
_refine_ls_wR_factor_gt     0.0957
_refine_ls_wR_factor_ref     0.0994
_refine_ls_goodness_of_fit_ref     1.037
_refine_ls_restrained_S_all     1.037
_refine_ls_number_reflns     2822
_refine_ls_number_parameters     201
_refine_ls_number_restraints     0
_refine_ls_hydrogen_treatment     mixed
_refine_ls_weighting_scheme     calc
_refine_ls_weighting_details
              'w=1/[\s^2^(Fo^2^)+(0.0515P)^2^+0.2692P] where P=(Fo^2^+2Fc^2^)/3'
_atom_sites_solution_hydrogens     mixed
_atom_sites_solution_primary     direct
_atom_sites_solution_secondary     difmap
_refine_ls_shift/su_max     0.000
_refine_ls_shift/su_mean     0.000
_refine_diff_density_max     0.499
_refine_diff_density_min     -0.496
_refine_ls_extinction_method     none
_refine_ls_extinction_coef     .
loop_
    _atom_type_symbol
    _atom_type_description
    _atom_type_scat_dispersion_real
    _atom_type_scat_dispersion_imag
    _atom_type_scat_source
    'C' 'C' 0.0033 0.0016
                         'International Tables Vol C Tables 4.2.6.8 and 6.1.1.4'
    'H' 'H' 0.0000 0.0000
                         'International Tables Vol C Tables 4.2.6.8 and 6.1.1.4'
    'N' 'N' 0.0061 0.0033
                         'International Tables Vol C Tables 4.2.6.8 and 6.1.1.4'
    'O' 'O' 0.0106 0.0060
                         'International Tables Vol C Tables 4.2.6.8 and 6.1.1.4'
    'S' 'S' 0.1246 0.1234
                         'International Tables Vol C Tables 4.2.6.8 and 6.1.1.4'
    'Cl' 'Cl' 0.1484 0.1585
                         'International Tables Vol C Tables 4.2.6.8 and 6.1.1.4'
_computing_data_collection
;
APEX2 (Bruker, 2008)
;
_computing_cell_refinement
;
SAINT (Bruker, 2008)
;
_computing_data_reduction
;
SAINT (Bruker, 2008)
;
_computing_structure_solution
;
SHELXS97 (Sheldrick, 2008)
;
_computing_structure_refinement
;
SHELXL2014 (Sheldrick, 2015)
;
_computing_molecular_graphics
;
Mercury (Macrae <i>et al.</i>,  2008) and PLATON (Spek, 2009)
;
_computing_publication_material
;
SHELXL2014 (Sheldrick, 2015) and PLATON (Spek, 2009)
;
loop_
    _atom_site_type_symbol
    _atom_site_label
    _atom_site_fract_x
    _atom_site_fract_y
    _atom_site_fract_z
    _atom_site_U_iso_or_equiv
    _atom_site_adp_type
    _atom_site_calc_flag
    _atom_site_occupancy
    _atom_site_disorder_assembly
    _atom_site_disorder_group
    Cl Cl1 -0.32045(7) 0.83502(8) 0.11080(5) 0.06488(18) Uani d 1 . .
    S S1 0.22688(6) 0.44103(6) 0.41282(3) 0.04714(15) Uani d 1 . .
    O O1 0.35760(17) 0.81194(17) 0.26781(10) 0.0503(3) Uani d 1 . .
    N N1 -0.2505(3) -0.0531(2) 0.40354(14) 0.0541(4) Uani d 1 . .
    H H1A -0.163(3) -0.091(3) 0.4537(18) 0.051(6) Uiso d 1 . .
    H H1B -0.361(3) -0.101(3) 0.3829(18) 0.058(6) Uiso d 1 . .
    N N2 -0.4671(2) 0.4665(2) 0.23211(16) 0.0576(5) Uani d 1 . .
    H H2A -0.437(3) 0.572(3) 0.2321(18) 0.062(7) Uiso d 1 . .
    H H2B -0.584(4) 0.428(3) 0.2221(19) 0.070(7) Uiso d 1 . .
    N N3 -0.03937(19) 0.19020(19) 0.40540(10) 0.0396(3) Uani d 1 . .
    N N4 -0.14840(18) 0.44884(18) 0.31711(10) 0.0371(3) Uani d 1 . .
    N N5 0.0527(2) 0.6847(2) 0.20471(11) 0.0416(3) Uani d 1 . .
    H H5 -0.040(3) 0.631(3) 0.2233(15) 0.045(5) Uiso d 1 . .
    C C1 -0.2221(2) 0.1113(2) 0.37325(12) 0.0383(3) Uani d 1 . .
    C C2 -0.3723(2) 0.1992(2) 0.31353(13) 0.0403(4) Uani d 1 . .
    H H2 -0.4970 0.1447 0.2910 0.048 Uiso calc 1 . .
    C C3 -0.3310(2) 0.3694(2) 0.28860(13) 0.0378(3) Uani d 1 . .
    C C4 -0.0176(2) 0.3525(2) 0.37342(11) 0.0353(3) Uani d 1 . .
    C C5 0.2110(3) 0.6742(2) 0.39173(13) 0.0453(4) Uani d 1 . .
    H H5A 0.0924 0.7068 0.4045 0.054 Uiso calc 1 . .
    H H5B 0.3169 0.7396 0.4442 0.054 Uiso calc 1 . .
    C C6 0.2155(2) 0.7302(2) 0.28193(12) 0.0359(3) Uani d 1 . .
    C C7 0.0187(2) 0.7245(2) 0.09613(12) 0.0375(3) Uani d 1 . .
    C C8 -0.1521(2) 0.7917(2) 0.04306(14) 0.0428(4) Uani d 1 . .
    C C9 -0.1897(3) 0.8314(3) -0.06301(15) 0.0545(5) Uani d 1 . .
    H H9 -0.3048 0.8763 -0.0976 0.065 Uiso calc 1 . .
    C C10 -0.0557(4) 0.8039(3) -0.11667(15) 0.0603(6) Uani d 1 . .
    H H10 -0.0795 0.8312 -0.1879 0.072 Uiso calc 1 . .
    C C11 0.1148(3) 0.7360(3) -0.06546(15) 0.0556(5) Uani d 1 . .
    H H11 0.2048 0.7168 -0.1024 0.067 Uiso calc 1 . .
    C C12 0.1516(3) 0.6965(2) 0.04065(14) 0.0454(4) Uani d 1 . .
    H H12 0.2665 0.6508 0.0748 0.055 Uiso calc 1 . .
loop_
    _atom_site_aniso_label
    _atom_site_aniso_U_11
    _atom_site_aniso_U_22
    _atom_site_aniso_U_33
    _atom_site_aniso_U_12
    _atom_site_aniso_U_13
    _atom_site_aniso_U_23
    Cl1 0.0473(3) 0.0730(4) 0.0803(4) 0.0106(2) 0.0244(2) 0.0255(3)
    S1 0.0309(2) 0.0609(3) 0.0435(2) -0.00578(18) 0.00128(17) 0.0193(2)
    O1 0.0404(6) 0.0548(7) 0.0492(7) -0.0158(5) 0.0072(5) 0.0071(6)
    N1 0.0440(9) 0.0474(9) 0.0579(10) -0.0079(7) -0.0061(8) 0.0187(7)
    N2 0.0319(8) 0.0501(10) 0.0858(13) 0.0021(7) 0.0066(8) 0.0271(9)
    N3 0.0339(7) 0.0466(8) 0.0349(7) -0.0005(6) 0.0043(5) 0.0105(6)
    N4 0.0318(6) 0.0431(7) 0.0360(7) -0.0010(5) 0.0094(5) 0.0082(5)
    N5 0.0339(7) 0.0515(8) 0.0360(7) -0.0097(6) 0.0072(6) 0.0099(6)
    C1 0.0388(8) 0.0418(8) 0.0307(7) -0.0015(7) 0.0052(6) 0.0049(6)
    C2 0.0314(8) 0.0458(9) 0.0390(8) -0.0034(6) 0.0037(6) 0.0068(7)
    C3 0.0322(8) 0.0447(9) 0.0364(8) 0.0017(6) 0.0097(6) 0.0070(6)
    C4 0.0315(7) 0.0469(9) 0.0262(7) -0.0018(6) 0.0073(6) 0.0049(6)
    C5 0.0447(9) 0.0511(10) 0.0343(8) -0.0120(7) 0.0062(7) -0.0025(7)
    C6 0.0355(8) 0.0324(7) 0.0376(8) -0.0031(6) 0.0082(6) 0.0013(6)
    C7 0.0398(8) 0.0337(8) 0.0350(8) -0.0089(6) 0.0069(6) 0.0043(6)
    C8 0.0405(9) 0.0384(8) 0.0446(9) -0.0071(7) 0.0061(7) 0.0053(7)
    C9 0.0582(11) 0.0472(10) 0.0447(10) -0.0083(8) -0.0049(8) 0.0103(8)
    C10 0.0873(15) 0.0526(11) 0.0325(9) -0.0121(10) 0.0073(9) 0.0031(8)
    C11 0.0761(14) 0.0496(10) 0.0447(10) -0.0064(9) 0.0269(10) -0.0024(8)
    C12 0.0486(10) 0.0421(9) 0.0456(9) -0.0015(7) 0.0145(8) 0.0029(7)
_geom_special_details
;
 All esds (except the esd in the dihedral angle between two l.s. planes)
 are estimated using the full covariance matrix.  The cell esds are taken
 into account individually in the estimation of esds in distances, angles
 and torsion angles; correlations between esds in cell parameters are only
 used when they are defined by crystal symmetry.  An approximate (isotropic)
 treatment of cell esds is used for estimating esds involving l.s. planes.
;
loop_
    _geom_bond_atom_site_label_1
    _geom_bond_atom_site_label_2
    _geom_bond_site_symmetry_2
    _geom_bond_distance
    _geom_bond_publ_flag
    Cl1 C8 . 1.7397(19) ?
    S1 C4 . 1.7753(15) ?
    S1 C5 . 1.8135(19) ?
    O1 C6 . 1.2207(19) ?
    N1 C1 . 1.340(2) ?
    N1 H1A . 0.85(2) ?
    N1 H1B . 0.83(2) ?
    N2 C3 . 1.346(2) ?
    N2 H2A . 0.81(3) ?
    N2 H2B . 0.85(3) ?
    N3 C4 . 1.327(2) ?
    N3 C1 . 1.359(2) ?
    N4 C4 . 1.318(2) ?
    N4 C3 . 1.360(2) ?
    N5 C6 . 1.340(2) ?
    N5 C7 . 1.417(2) ?
    N5 H5 . 0.85(2) ?
    C1 C2 . 1.386(2) ?
    C2 C3 . 1.375(2) ?
    C2 H2 . 0.9300 ?
    C5 C6 . 1.515(2) ?
    C5 H5A . 0.9700 ?
    C5 H5B . 0.9700 ?
    C7 C12 . 1.382(2) ?
    C7 C8 . 1.388(2) ?
    C8 C9 . 1.383(3) ?
    C9 C10 . 1.371(3) ?
    C9 H9 . 0.9300 ?
    C10 C11 . 1.382(3) ?
    C10 H10 . 0.9300 ?
    C11 C12 . 1.384(3) ?
    C11 H11 . 0.9300 ?
    C12 H12 . 0.9300 ?
loop_
    _geom_angle_atom_site_label_1
    _geom_angle_atom_site_label_2
    _geom_angle_atom_site_label_3
    _geom_angle_site_symmetry_1
    _geom_angle_site_symmetry_3
    _geom_angle
    _geom_angle_publ_flag
    C4 S1 C5 . . 103.22(8) ?
    C1 N1 H1A . . 118.4(15) ?
    C1 N1 H1B . . 116.7(16) ?
    H1A N1 H1B . . 123(2) ?
    C3 N2 H2A . . 116.6(17) ?
    C3 N2 H2B . . 118.0(17) ?
    H2A N2 H2B . . 120(2) ?
    C4 N3 C1 . . 115.11(13) ?
    C4 N4 C3 . . 114.72(13) ?
    C6 N5 C7 . . 125.63(14) ?
    C6 N5 H5 . . 116.8(13) ?
    C7 N5 H5 . . 117.5(13) ?
    N1 C1 N3 . . 117.08(15) ?
    N1 C1 C2 . . 121.83(15) ?
    N3 C1 C2 . . 121.08(14) ?
    C3 C2 C1 . . 117.94(14) ?
    C3 C2 H2 . . 121.0 ?
    C1 C2 H2 . . 121.0 ?
    N2 C3 N4 . . 115.59(15) ?
    N2 C3 C2 . . 122.48(15) ?
    N4 C3 C2 . . 121.90(15) ?
    N4 C4 N3 . . 129.18(14) ?
    N4 C4 S1 . . 118.71(12) ?
    N3 C4 S1 . . 112.10(11) ?
    C6 C5 S1 . . 115.29(12) ?
    C6 C5 H5A . . 108.5 ?
    S1 C5 H5A . . 108.5 ?
    C6 C5 H5B . . 108.5 ?
    S1 C5 H5B . . 108.5 ?
    H5A C5 H5B . . 107.5 ?
    O1 C6 N5 . . 124.20(15) ?
    O1 C6 C5 . . 121.24(15) ?
    N5 C6 C5 . . 114.56(14) ?
    C12 C7 C8 . . 118.68(15) ?
    C12 C7 N5 . . 121.45(15) ?
    C8 C7 N5 . . 119.87(15) ?
    C9 C8 C7 . . 121.22(18) ?
    C9 C8 Cl1 . . 118.54(15) ?
    C7 C8 Cl1 . . 120.20(13) ?
    C10 C9 C8 . . 119.36(19) ?
    C10 C9 H9 . . 120.3 ?
    C8 C9 H9 . . 120.3 ?
    C9 C10 C11 . . 120.31(17) ?
    C9 C10 H10 . . 119.8 ?
    C11 C10 H10 . . 119.8 ?
    C10 C11 C12 . . 120.09(19) ?
    C10 C11 H11 . . 120.0 ?
    C12 C11 H11 . . 120.0 ?
    C7 C12 C11 . . 120.34(18) ?
    C7 C12 H12 . . 119.8 ?
    C11 C12 H12 . . 119.8 ?
loop_
    _geom_torsion_atom_site_label_1
    _geom_torsion_atom_site_label_2
    _geom_torsion_atom_site_label_3
    _geom_torsion_atom_site_label_4
    _geom_torsion_site_symmetry_1
    _geom_torsion_site_symmetry_2
    _geom_torsion_site_symmetry_3
    _geom_torsion_site_symmetry_4
    _geom_torsion
    _geom_torsion_publ_flag
    C4 N3 C1 N1 . . . . 179.80(16) ?
    C4 N3 C1 C2 . . . . -1.4(2) ?
    N1 C1 C2 C3 . . . . 178.13(17) ?
    N3 C1 C2 C3 . . . . -0.6(3) ?
    C4 N4 C3 N2 . . . . 179.24(16) ?
    C4 N4 C3 C2 . . . . -2.5(2) ?
    C1 C2 C3 N2 . . . . -179.19(18) ?
    C1 C2 C3 N4 . . . . 2.7(3) ?
    C3 N4 C4 N3 . . . . 0.3(2) ?
    C3 N4 C4 S1 . . . . 178.72(11) ?
    C1 N3 C4 N4 . . . . 1.7(2) ?
    C1 N3 C4 S1 . . . . -176.86(11) ?
    C5 S1 C4 N4 . . . . 15.56(15) ?
    C5 S1 C4 N3 . . . . -165.73(12) ?
    C4 S1 C5 C6 . . . . -89.86(13) ?
    C7 N5 C6 O1 . . . . -0.6(3) ?
    C7 N5 C6 C5 . . . . 178.60(16) ?
    S1 C5 C6 O1 . . . . -106.66(16) ?
    S1 C5 C6 N5 . . . . 74.10(18) ?
    C6 N5 C7 C12 . . . . 47.4(2) ?
    C6 N5 C7 C8 . . . . -133.27(18) ?
    C12 C7 C8 C9 . . . . -0.5(2) ?
    N5 C7 C8 C9 . . . . -179.80(15) ?
    C12 C7 C8 Cl1 . . . . -178.14(12) ?
    N5 C7 C8 Cl1 . . . . 2.5(2) ?
    C7 C8 C9 C10 . . . . 0.0(3) ?
    Cl1 C8 C9 C10 . . . . 177.71(14) ?
    C8 C9 C10 C11 . . . . 0.5(3) ?
    C9 C10 C11 C12 . . . . -0.5(3) ?
    C8 C7 C12 C11 . . . . 0.5(2) ?
    N5 C7 C12 C11 . . . . 179.79(15) ?
    C10 C11 C12 C7 . . . . 0.0(3) ?
loop_
    _geom_hbond_atom_site_label_D
    _geom_hbond_atom_site_label_H
    _geom_hbond_atom_site_label_A
    _geom_hbond_site_symmetry_A
    _geom_hbond_distance_DH
    _geom_hbond_distance_HA
    _geom_hbond_distance_DA
    _geom_hbond_angle_DHA
    N5 H5 N4 . 0.85(2) 2.12(2) 2.898(2) 152(2)
    N2 H2A Cl1 . 0.81(3) 2.81(2) 3.493(2) 143(2)
    N1 H1A N3 2_556 0.85(2) 2.21(2) 3.058(2) 174(2)
    N1 H1B O1 1_445 0.83(2) 2.21(2) 2.992(2) 157(2)
    N2 H2A O1 1_455 0.81(3) 2.56(2) 3.095(2) 124(2)
    C2 H2 O1 1_445 0.93 2.64 3.353(2) 134
_shelx_hkl_file
;
  -1   0   0  167.04    4.55
  -1   0   0  188.23    4.19
  -1   0   0  186.46    4.42
  -1   0   0  181.83    4.41
  -1   0   0  170.72    4.07
   1   0   0  193.99    4.18
   1   0   0  186.01    4.60
   1   0   0  168.64    4.56
  -2   0   0  146.52    3.46
  -2   0   0  151.90    3.51
  -2   0   0  152.32    3.72
  -2   0   0  156.61    3.73
   2   0   0  153.43    3.87
   2   0   0  152.18    3.87
   2   0   0  159.31    3.50
  -3   0   0    9.83    0.25
  -3   0   0    9.61    0.27
  -3   0   0    9.85    0.26
  -3   0   0    9.80    0.24
  -3   0   0    9.59    0.27
   3   0   0    9.43    0.28
   3   0   0    9.97    0.28
  -4   0   0   12.05    0.33
  -4   0   0   12.06    0.34
  -4   0   0   11.98    0.30
  -4   0   0   12.03    0.34
  -4   0   0   12.32    0.31
   4   0   0   11.51    0.35
   4   0   0   12.21    0.34
  -5   0   0   10.00    0.28
  -5   0   0   10.32    0.31
  -5   0   0   10.47    0.32
  -5   0   0   10.38    0.27
  -5   0   0   10.48    0.30
   5   0   0   10.23    0.33
   5   0   0   10.27    0.26
  -6   0   0    7.31    0.21
  -6   0   0    7.63    0.24
  -6   0   0    7.35    0.25
  -6   0   0    6.94    0.22
   6   0   0    7.07    0.19
   6   0   0    7.20    0.27
  -7   0   0    8.85    0.26
  -7   0   0    8.77    0.28
  -7   0   0    8.75    0.31
  -7   0   0    8.48    0.26
   7   0   0    8.71    0.22
   7   0   0    8.62    0.32
  -8   0   0    0.05    0.04
  -8   0   0    0.04    0.04
  -8   0   0    0.05    0.06
   8   0   0    0.11    0.06
  -8   1   0    1.83    0.10
  -8   1   0    1.43    0.13
  -8   1   0    1.91    0.12
   7  -1   0    0.24    0.06
  -7   1   0    0.29    0.04
  -7   1   0    0.30    0.06
  -7   1   0    0.30    0.07
  -7   1   0    0.22    0.04
   6  -1   0    6.68    0.25
   6  -1   0    6.61    0.17
  -6   1   0    6.28    0.20
  -6   1   0    7.18    0.20
  -6   1   0    7.06    0.25
  -6   1   0    6.87    0.23
   5  -1   0   11.37    0.27
   5  -1   0   11.39    0.35
  -5   1   0   11.45    0.33
  -5   1   0   11.33    0.29
  -5   1   0   11.84    0.34
  -5   1   0   11.19    0.34
  -5   1   0   11.11    0.30
   4  -1   0    8.35    0.20
   4  -1   0    8.63    0.21
   4  -1   0    8.14    0.26
   4  -1   0    8.86    0.25
  -4   1   0    8.32    0.26
  -4   1   0    8.11    0.25
  -4   1   0    8.26    0.22
  -4   1   0    8.28    0.21
  -4   1   0    7.98    0.25
   3  -1   0    0.24    0.02
   3  -1   0    0.21    0.03
   3  -1   0    0.23    0.03
  -3   1   0    0.38    0.04
  -3   1   0    0.20    0.03
  -3   1   0    0.20    0.03
  -3   1   0    0.19    0.02
   2  -1   0   42.52    0.94
   2  -1   0   41.02    1.07
   2  -1   0   41.31    1.06
   2  -1   0   43.27    0.97
  -2   1   0   41.76    0.94
  -2   1   0   43.01    1.07
  -2   1   0   43.81    0.97
  -2   1   0   41.27    1.04
  -2   1   0   40.32    1.06
   1  -1   0   73.66    1.90
   1  -1   0   73.41    1.85
   1  -1   0   72.12    1.84
  -1   1   0   70.17    1.86
  -1   1   0   73.46    1.73
  -1   1   0   74.89    1.78
  -1   1   0   74.96    1.85
  -1   1   0   74.77    1.91
   0  -1   0   39.30    0.96
   0  -1   0   39.28    1.00
   0  -1   0   40.09    0.90
   0   1   0   39.43    1.00
   0   1   0   38.85    0.91
  -1  -1   0    4.35    0.11
  -1  -1   0    4.52    0.12
  -1  -1   0    4.25    0.12
  -1  -1   0    4.52    0.12
  -1  -1   0    4.33    0.11
  -1  -1   0    4.38    0.12
   1   1   0    4.32    0.11
   1   1   0    4.25    0.12
   1   1   0    4.38    0.12
  -2  -1   0    0.53    0.03
  -2  -1   0    0.54    0.03
  -2  -1   0    0.50    0.03
  -2  -1   0    0.45    0.03
  -2  -1   0    0.55    0.03
  -2  -1   0    0.46    0.03
   2   1   0    0.50    0.03
  -3  -1   0  169.63    3.85
  -3  -1   0  180.79    4.15
  -3  -1   0  169.29    4.15
  -3  -1   0  164.76    4.29
  -3  -1   0  174.24    3.94
   3   1   0  174.41    4.29
  -4  -1   0    5.77    0.16
  -4  -1   0    5.53    0.17
  -4  -1   0    5.60    0.19
  -4  -1   0    5.47    0.16
   4   1   0    5.78    0.19
   4   1   0    5.64    0.20
  -5  -1   0    1.36    0.08
  -5  -1   0    1.44    0.09
  -5  -1   0    1.26    0.09
  -5  -1   0    1.53    0.07
  -5  -1   0    1.49    0.07
   5   1   0    1.43    0.09
   5   1   0    1.41    0.06
  -6  -1   0   18.00    0.46
  -6  -1   0   19.25    0.50
  -6  -1   0   18.18    0.52
  -6  -1   0   17.20    0.46
   6   1   0   17.93    0.44
   6   1   0   18.03    0.54
  -7  -1   0    0.94    0.10
  -7  -1   0    0.81    0.08
  -7  -1   0    0.75    0.07
  -7  -1   0    0.68    0.07
   7   1   0    0.74    0.05
   7   1   0    0.67    0.09
  -8  -1   0    0.01    0.04
  -8  -1   0    0.00    0.04
  -8  -1   0    0.06    0.06
  -8   2   0    3.72    0.18
  -8   2   0    3.70    0.20
  -8   2   0    3.54    0.15
   7  -2   0   11.34    0.38
  -7   2   0   10.77    0.37
  -7   2   0   11.50    0.36
  -7   2   0   11.27    0.32
   6  -2   0   34.18    0.94
  -6   2   0   33.42    0.91
  -6   2   0   33.87    0.83
  -6   2   0   35.40    0.80
  -6   2   0   34.55    0.90
   5  -2   0    7.59    0.26
  -5   2   0    7.69    0.22
  -5   2   0    7.78    0.25
  -5   2   0    7.54    0.26
  -5   2   0    7.62    0.20
  -5   2   0    7.61    0.25
   4  -2   0   68.15    1.76
   4  -2   0   70.61    1.75
  -4   2   0   70.51    1.60
  -4   2   0   68.84    1.54
  -4   2   0   69.02    1.76
  -4   2   0   67.69    1.72
   3  -2   0   39.99    1.06
   3  -2   0   42.71    0.92
   3  -2   0   40.83    1.05
  -3   2   0   40.88    0.93
  -3   2   0   41.06    1.06
  -3   2   0   42.74    0.96
  -3   2   0   40.60    1.04
   2  -2   0    1.38    0.06
   2  -2   0    1.42    0.06
  -2   2   0    1.41    0.07
  -2   2   0    1.40    0.06
  -2   2   0    1.44    0.04
  -2   2   0    1.45    0.06
   1  -2   0    0.02    0.01
  -1   2   0    0.02    0.01
  -1   2   0    0.07    0.01
   0  -2   0  259.92    5.88
   0  -2   0  268.96    6.38
   0  -2   0  260.82    6.62
   0   2   0  255.93    5.87
   0   2   0  268.95    6.62
  -1  -2   0  359.89    8.49
  -1  -2   0  330.19    7.82
  -1  -2   0  322.02    8.76
  -1  -2   0  372.61    8.54
  -1  -2   0  366.50    8.04
   1   2   0  358.97    8.57
   1   2   0  336.71    8.76
  -2  -2   0   48.39    1.30
  -2  -2   0   50.23    1.25
  -2  -2   0   51.24    1.18
  -2  -2   0   54.87    1.26
  -2  -2   0   52.40    1.25
   2   2   0   50.35    1.26
   2   2   0   50.67    1.30
  -3  -2   0   85.58    1.99
  -3  -2   0   85.38    2.18
  -3  -2   0   89.68    2.10
  -3  -2   0   92.27    2.11
  -3  -2   0   85.38    2.11
  -3  -2   0   85.05    1.94
   3   2   0   82.43    2.11
  -4  -2   0    1.23    0.06
  -4  -2   0    1.38    0.08
  -4  -2   0    1.28    0.07
  -4  -2   0    1.22    0.06
  -4  -2   0    1.25    0.07
  -5  -2   0    5.11    0.19
  -5  -2   0    4.95    0.15
  -5  -2   0    5.25    0.17
  -5  -2   0    4.89    0.18
  -5  -2   0    4.95    0.16
   5   2   0    5.04    0.20
   5   2   0    5.00    0.15
  -6  -2   0    0.30    0.04
  -6  -2   0    0.34    0.04
  -6  -2   0    0.37    0.06
  -6  -2   0    0.35    0.05
  -6  -2   0    0.33    0.06
   6   2   0    0.36    0.03
   6   2   0    0.39    0.06
  -7  -2   0   10.78    0.32
  -7  -2   0   10.89    0.31
  -7  -2   0   11.01    0.36
  -7  -2   0   11.64    0.34
   7   2   0   10.75    0.29
  -8  -2   0    0.05    0.06
  -8  -2   0    0.07    0.04
  -8  -2   0    0.02    0.04
   8   2   0    0.02    0.03
  -8   3   0    0.03    0.06
  -8   3   0    0.07    0.06
  -8   3   0    0.07    0.04
   7  -3   0    0.22    0.06
  -7   3   0    0.31    0.07
  -7   3   0    0.30    0.07
  -7   3   0    0.22    0.04
   6  -3   0    1.83    0.11
  -6   3   0    1.67    0.08
  -6   3   0    1.68    0.11
   5  -3   0   15.62    0.46
  -5   3   0   16.42    0.41
  -5   3   0   15.58    0.46
   4  -3   0    3.55    0.14
   4  -3   0    3.90    0.14
  -4   3   0    3.67    0.15
  -4   3   0    3.60    0.10
  -4   3   0    3.92    0.12
  -4   3   0    3.80    0.14
   3  -3   0   15.67    0.41
   3  -3   0   14.55    0.42
  -3   3   0   14.98    0.42
  -3   3   0   14.96    0.42
  -3   3   0   15.58    0.37
   2  -3   0   15.44    0.42
   2  -3   0   15.43    0.41
  -2   3   0   15.24    0.42
  -2   3   0   15.44    0.36
   1  -3   0  185.83    4.20
   1  -3   0  181.82    4.68
   1  -3   0  186.68    4.51
   1  -3   0  191.09    4.72
  -1   3   0  186.86    4.20
  -1   3   0  191.95    4.32
  -1   3   0  187.61    4.52
   0  -3   0  112.13    2.53
   0  -3   0  111.66    2.82
   0  -3   0  114.16    2.73
   0   3   0  114.43    2.83
  -1  -3   0    2.70    0.09
  -1  -3   0    2.58    0.09
  -1  -3   0    2.71    0.08
   1   3   0    2.50    0.10
   1   3   0    2.75    0.08
  -2  -3   0    6.37    0.16
  -2  -3   0    6.50    0.17
  -2  -3   0    6.28    0.19
  -2  -3   0    6.16    0.19
  -2  -3   0    6.20    0.17
   2   3   0    6.30    0.17
  -3  -3   0    2.62    0.10
  -3  -3   0    2.66    0.10
  -3  -3   0    2.45    0.10
  -3  -3   0    2.53    0.10
  -3  -3   0    2.57    0.08
   3   3   0    2.53    0.08
  -4  -3   0    5.57    0.19
  -4  -3   0    5.74    0.18
  -4  -3   0    5.21    0.15
  -4  -3   0    5.26    0.19
  -4  -3   0    5.53    0.17
  -5  -3   0    4.20    0.17
  -5  -3   0    4.54    0.16
  -5  -3   0    4.23    0.16
  -5  -3   0    4.05    0.13
  -5  -3   0    4.23    0.15
   5   3   0    3.99    0.13
  -6  -3   0   20.54    0.53
  -6  -3   0   21.05    0.60
  -6  -3   0   19.76    0.57
  -6  -3   0   20.20    0.51
  -6  -3   0   20.60    0.55
   6   3   0   20.01    0.51
  -7  -3   0    7.17    0.26
  -7  -3   0    7.49    0.24
  -7  -3   0    7.13    0.22
   7   3   0    6.89    0.21
  -8  -3   0    1.38    0.12
  -8  -3   0    1.32    0.10
   8   3   0    1.37    0.08
  -8   4   0    4.06    0.16
  -8   4   0    3.57    0.19
  -8   4   0    3.50    0.20
  -7   4   0    0.49    0.08
  -7   4   0    0.45    0.05
  -7   4   0    0.45    0.08
   6  -4   0    4.96    0.20
  -6   4   0    5.06    0.17
  -6   4   0    4.82    0.21
   5  -4   0    0.16    0.04
  -5   4   0    0.10    0.03
  -5   4   0    0.12    0.05
   4  -4   0    0.10    0.03
  -4   4   0    0.19    0.03
  -4   4   0    0.16    0.05
   3  -4   0    0.02    0.02
   3  -4   0    0.04    0.02
  -3   4   0    0.07    0.04
  -3   4   0    0.03    0.01
   2  -4   0    4.65    0.15
   2  -4   0    4.66    0.15
  -2   4   0    4.88    0.12
  -2   4   0    4.80    0.17
   1  -4   0   32.81    0.82
   1  -4   0   32.43    0.74
   1  -4   0   31.99    0.84
  -1   4   0   32.65    0.84
  -1   4   0   33.83    0.76
   0  -4   0    0.02    0.02
   0  -4   0    0.02    0.02
   0  -4   0    0.03    0.02
   0   4   0    0.03    0.02
  -1  -4   0   85.45    2.07
  -1  -4   0   83.62    1.90
  -1  -4   0   85.74    2.14
   1   4   0   85.34    2.08
  -2  -4   0   54.51    1.38
  -2  -4   0   53.76    1.23
  -2  -4   0   53.79    1.33
   2   4   0   54.01    1.33
  -3  -4   0   45.82    1.08
  -3  -4   0   47.08    1.17
  -3  -4   0   46.46    1.21
  -3  -4   0   46.78    1.08
   3   4   0   47.23    1.16
  -4  -4   0    0.77    0.06
  -4  -4   0    0.72    0.04
  -4  -4   0    0.71    0.07
  -4  -4   0    0.78    0.06
  -5  -4   0    5.75    0.21
  -5  -4   0    5.76    0.19
  -5  -4   0    6.03    0.22
  -5  -4   0    5.75    0.16
   5   4   0    5.35    0.17
  -6  -4   0    1.08    0.08
  -6  -4   0    1.03    0.10
  -6  -4   0    1.13    0.09
  -6  -4   0    1.31    0.09
  -6  -4   0    1.13    0.06
   6   4   0    1.02    0.06
  -7  -4   0    1.59    0.12
  -7  -4   0    1.59    0.11
  -7  -4   0    1.63    0.08
   7   4   0    1.63    0.08
  -7   5   0    2.72    0.17
   6  -5   0   10.30    0.34
  -6   5   0   10.52    0.37
   5  -5   0    3.96    0.16
  -5   5   0    4.03    0.19
   4  -5   0    6.87    0.23
  -4   5   0    7.07    0.26
  -4   5   0    6.93    0.19
   3  -5   0    0.75    0.06
  -3   5   0    0.86    0.08
  -3   5   0    0.89    0.04
   2  -5   0    0.05    0.03
   2  -5   0    0.09    0.03
   2  -5   0    0.08    0.03
   2  -5   0    0.08    0.01
  -2   5   0    0.08    0.02
  -2   5   0    0.10    0.04
   1  -5   0    0.75    0.05
   1  -5   0    0.84    0.04
   1  -5   0    0.59    0.05
  -1   5   0    0.78    0.07
  -1   5   0    0.74    0.04
   0  -5   0    4.92    0.17
   0  -5   0    5.13    0.14
   0  -5   0    5.16    0.17
   0   5   0    5.13    0.16
   0   5   0    5.20    0.14
  -1  -5   0    7.70    0.21
  -1  -5   0    7.67    0.23
  -1  -5   0    7.48    0.23
   1   5   0    7.48    0.22
  -2  -5   0    0.66    0.06
  -2  -5   0    0.70    0.06
  -2  -5   0    0.61    0.05
   2   5   0    0.75    0.05
  -3  -5   0   34.02    0.87
  -3  -5   0   33.96    0.90
  -3  -5   0   32.99    0.80
   3   5   0   34.31    0.85
  -4  -5   0    1.92    0.11
  -4  -5   0    2.03    0.11
  -4  -5   0    1.81    0.09
  -4  -5   0    1.86    0.06
   4   5   0    1.84    0.08
  -5  -5   0    7.78    0.25
  -5  -5   0    8.30    0.29
  -5  -5   0    7.92    0.27
   5   5   0    7.94    0.23
  -6  -5   0    2.61    0.15
  -6  -5   0    2.52    0.13
  -6  -5   0    2.58    0.14
   6   5   0    2.38    0.11
  -7   6   0    0.24    0.07
  -6   6   0    0.29    0.07
   5  -6   0    1.27    0.09
  -5   6   0    1.09    0.10
   4  -6   0    6.56    0.22
  -4   6   0    6.15    0.25
   3  -6   0   13.75    0.39
  -3   6   0   13.43    0.42
   2  -6   0   21.55    0.58
   2  -6   0   21.24    0.57
  -2   6   0   21.35    0.60
   1  -6   0    0.04    0.03
   1  -6   0    0.06    0.03
   1  -6   0    0.10    0.02
  -1   6   0    0.06    0.02
  -1   6   0    0.01    0.04
   0  -6   0    5.54    0.19
   0  -6   0    5.66    0.16
   0  -6   0    5.58    0.19
   0   6   0    5.60    0.16
   0   6   0    5.70    0.18
  -1  -6   0    1.90    0.10
  -1  -6   0    1.85    0.10
   1   6   0    1.96    0.07
   1   6   0    2.11    0.09
  -2  -6   0    6.66    0.22
  -2  -6   0    6.47    0.22
  -2  -6   0    6.48    0.20
   2   6   0    6.69    0.20
   2   6   0    6.68    0.19
  -3  -6   0    3.77    0.16
  -3  -6   0    3.59    0.14
  -3  -6   0    3.77    0.15
   3   6   0    3.91    0.13
  -4  -6   0   -0.09    0.03
  -4  -6   0   -0.05    0.03
  -4  -6   0   -0.01    0.04
   4   6   0    0.02    0.02
  -5  -6   0    0.87    0.08
  -5  -6   0    0.93    0.09
  -5  -6   0    0.96    0.09
   5   6   0    0.97    0.07
  -6  -6   0    9.23    0.30
  -6  -6   0    9.32    0.32
  -6   7   0    0.12    0.06
  -5   7   0   -0.01    0.05
   4  -7   0    1.10    0.08
  -4   7   0    1.16    0.11
   3  -7   0   13.03    0.38
  -3   7   0   12.67    0.42
   2  -7   0    3.96    0.16
   2  -7   0    3.57    0.14
  -2   7   0    3.80    0.18
   1  -7   0    5.61    0.20
   1  -7   0    5.57    0.19
  -1   7   0    5.42    0.22
  -1   7   0    5.57    0.19
   0  -7   0    2.32    0.11
   0  -7   0    2.19    0.11
   0  -7   0    2.32    0.09
   0   7   0    2.40    0.11
  -1  -7   0    1.45    0.08
  -1  -7   0    1.40    0.09
  -1  -7   0    1.42    0.09
   1   7   0    1.49    0.07
   1   7   0    1.47    0.08
  -2  -7   0    3.71    0.16
  -2  -7   0    3.84    0.15
  -2  -7   0    4.01    0.14
   2   7   0    3.59    0.13
  -3  -7   0    1.13    0.09
  -3  -7   0    1.09    0.08
  -3  -7   0    1.14    0.08
   3   7   0    1.14    0.07
  -4  -7   0    1.26    0.10
  -4  -7   0    1.13    0.09
   4   7   0    1.24    0.07
  -5  -7   0   -0.09    0.05
  -5  -7   0   -0.02    0.05
   5   7   0    0.01    0.03
  -5   8   0    0.20    0.08
  -4   8   0    0.37    0.08
  -3   8   0    0.01    0.05
   2  -8   0    0.14    0.05
  -2   8   0    0.22    0.05
  -2   8   0    0.20    0.06
   1  -8   0   -0.02    0.04
   1  -8   0    0.07    0.04
  -1   8   0    0.10    0.04
  -1   8   0    0.08    0.06
   0  -8   0    9.75    0.32
   0  -8   0    9.88    0.32
   0   8   0   10.78    0.32
  -1  -8   0    2.20    0.12
  -2  -8   0    4.57    0.18
  -2  -8   0    4.52    0.16
   2   8   0    4.39    0.15
  -3  -8   0    0.31    0.06
  -3  -8   0    0.29    0.06
   3   8   0    0.37    0.05
  -4  -8   0    0.06    0.05
  -4  -8   0    0.01    0.05
   4   8   0    0.06    0.03
  -3   9   0    1.02    0.12
  -3   9   0    1.24    0.10
  -2   9   0    0.17    0.05
  -2   9   0    0.19    0.07
   1  -9   0    0.05    0.05
  -1   9   0   -0.01    0.06
   0  -9   0   -0.03    0.04
   0   9   0    0.04    0.06
  -1  -9   0    0.09    0.05
  -2  -9   0    0.08    0.05
   2   9  -1    0.40    0.05
  -2  -9   1    0.45    0.07
  -1  -9   1    0.11    0.05
   0   9  -1    1.24    0.12
   0  -9   1    1.32    0.10
  -1   9  -1    0.39    0.08
  -1   9  -1    0.43    0.06
   1  -9   1    0.42    0.07
  -2   9  -1    2.00    0.12
  -2   9  -1    2.05    0.15
  -3   9  -1    0.01    0.06
   4   8  -1    0.03    0.03
  -4  -8   1    0.03    0.05
  -4  -8   1    0.01    0.05
   3   8  -1   -0.02    0.03
  -3  -8   1   -0.03    0.04
  -3  -8   1   -0.02    0.04
   2   8  -1    0.22    0.04
  -2  -8   1    0.15    0.04
  -2  -8   1    0.18    0.05
   1   8  -1    0.17    0.03
  -1  -8   1    0.13    0.05
  -1  -8   1    0.21    0.05
   0   8  -1    2.41    0.15
   0   8  -1    2.33    0.12
   0  -8   1    2.35    0.12
   0  -8   1    2.42    0.12
  -1   8  -1    0.67    0.07
  -1   8  -1    0.83    0.09
   1  -8   1    0.59    0.07
   1  -8   1    0.72    0.07
  -2   8  -1    1.57    0.13
  -2   8  -1    1.76    0.11
  -3   8  -1    2.04    0.15
  -4   8  -1    0.67    0.10
  -5   8  -1    0.33    0.08
   5   7  -1    4.05    0.16
  -5  -7   1    4.20    0.18
  -5  -7   1    4.35    0.17
   4   7  -1    0.62    0.05
  -4  -7   1    0.57    0.07
  -4  -7   1    0.66    0.07
  -4  -7   1    0.71    0.07
   3   7  -1    2.24    0.10
  -3  -7   1    2.46    0.11
  -3  -7   1    2.48    0.12
  -3  -7   1    2.41    0.13
   2   7  -1    6.30    0.19
  -2  -7   1    6.19    0.19
  -2  -7   1    6.23    0.22
  -2  -7   1    6.26    0.21
   1   7  -1    1.83    0.08
   1   7  -1    1.90    0.10
  -1  -7   1    1.95    0.11
  -1  -7   1    1.82    0.10
  -1  -7   1    1.96    0.09
   0   7  -1    0.33    0.03
   0   7  -1    0.21    0.04
   0  -7   1    0.32    0.05
   0  -7   1    0.29    0.05
  -1   7  -1    0.11    0.04
  -1   7  -1    0.03    0.04
  -1   7  -1    0.01    0.02
   1  -7   1    0.01    0.03
   1  -7   1    0.04    0.03
  -2   7  -1    3.26    0.17
   2  -7   1    3.19    0.14
  -3   7  -1    3.39    0.17
   3  -7   1    3.21    0.14
  -4   7  -1    3.06    0.18
   4  -7   1    3.15    0.15
  -5   7  -1    1.52    0.13
  -6   7  -1    0.31    0.08
   6   6  -1    0.36    0.05
  -6  -6   1    0.29    0.06
  -6  -6   1    0.26    0.06
   5   6  -1    0.22    0.04
  -5  -6   1    0.29    0.06
  -5  -6   1    0.31    0.06
  -5  -6   1    0.22    0.05
   4   6  -1    0.02    0.02
  -4  -6   1    0.07    0.04
  -4  -6   1   -0.02    0.03
  -4  -6   1   -0.03    0.03
   3   6  -1    3.67    0.13
  -3  -6   1    3.70    0.16
  -3  -6   1    3.49    0.14
  -3  -6   1    3.75    0.15
   2   6  -1    3.05    0.11
   2   6  -1    3.03    0.12
  -2  -6   1    3.06    0.13
  -2  -6   1    2.92    0.12
  -2  -6   1    2.84    0.11
   1   6  -1    3.42    0.11
   1   6  -1    3.19    0.12
  -1  -6   1    3.24    0.11
  -1  -6   1    3.26    0.13
  -1  -6   1    3.29    0.13
   0   6  -1    5.20    0.15
   0   6  -1    4.98    0.17
   0  -6   1    4.98    0.14
   0  -6   1    4.83    0.17
   0  -6   1    4.80    0.17
  -1   6  -1    8.36    0.22
  -1   6  -1    7.94    0.25
  -1   6  -1    8.02    0.27
   1  -6   1    8.15    0.25
   1  -6   1    7.84    0.25
  -2   6  -1    2.99    0.10
  -2   6  -1    2.93    0.15
   2  -6   1    2.97    0.13
  -3   6  -1    6.78    0.19
  -3   6  -1    6.58    0.25
   3  -6   1    6.72    0.23
  -4   6  -1    0.67    0.08
   4  -6   1    0.36    0.06
  -5   6  -1   -0.08    0.04
   5  -6   1   -0.06    0.03
  -6   6  -1    1.61    0.13
  -7   6  -1    0.08    0.06
  -7  -5   1    1.75    0.08
  -7  -5   1    1.82    0.12
   6   5  -1    1.44    0.08
  -6  -5   1    1.50    0.10
  -6  -5   1    1.44    0.10
  -6  -5   1    1.42    0.07
  -6  -5   1    1.32    0.11
   5   5  -1    0.36    0.04
  -5  -5   1    0.32    0.03
  -5  -5   1    0.44    0.05
  -5  -5   1    0.40    0.06
  -5  -5   1    0.33    0.05
   4   5  -1    4.46    0.14
  -4  -5   1    4.73    0.18
  -4  -5   1    4.37    0.13
  -4  -5   1    4.61    0.17
  -4  -5   1    4.44    0.16
   3   5  -1   29.11    0.74
   3   5  -1   27.86    0.69
  -3  -5   1   29.68    0.78
  -3  -5   1   28.94    0.69
  -3  -5   1   28.85    0.74
  -3  -5   1   28.48    0.67
   2   5  -1   11.55    0.32
   2   5  -1   11.70    0.30
  -2  -5   1   12.02    0.33
  -2  -5   1   11.37    0.30
  -2  -5   1   11.62    0.34
   1   5  -1    8.05    0.21
   1   5  -1    7.88    0.23
  -1  -5   1    8.21    0.24
  -1  -5   1    7.78    0.25
  -1  -5   1    7.99    0.21
   0   5  -1    6.30    0.19
   0   5  -1    6.27    0.17
   0  -5   1    5.94    0.20
   0  -5   1    6.17    0.19
   0  -5   1    6.64    0.17
  -1   5  -1   55.60    1.41
  -1   5  -1   57.59    1.30
   1  -5   1   56.61    1.25
   1  -5   1   55.13    1.38
   1  -5   1   54.64    1.43
  -2   5  -1    7.57    0.26
  -2   5  -1    7.83    0.20
   2  -5   1    7.52    0.24
   2  -5   1    7.67    0.24
  -3   5  -1    1.94    0.08
  -3   5  -1    2.09    0.12
   3  -5   1    1.94    0.10
  -4   5  -1   -0.01    0.04
  -4   5  -1    0.06    0.02
   4  -5   1    0.02    0.03
  -5   5  -1   10.54    0.28
  -5   5  -1    9.50    0.34
   5  -5   1    9.64    0.32
  -6   5  -1    0.04    0.05
  -6   5  -1    0.00    0.03
   6  -5   1   -0.01    0.04
  -7   5  -1   -0.04    0.03
  -7   5  -1    0.02    0.05
   7   4  -1   13.96    0.38
  -7  -4   1   13.60    0.40
  -7  -4   1   14.16    0.43
  -7  -4   1   14.38    0.38
  -7  -4   1   14.43    0.43
   6   4  -1    2.77    0.11
  -6  -4   1    2.76    0.13
  -6  -4   1    2.69    0.14
  -6  -4   1    2.69    0.13
  -6  -4   1    2.75    0.15
  -6  -4   1    2.55    0.10
   5   4  -1   14.36    0.37
  -5  -4   1   13.69    0.36
  -5  -4   1   14.54    0.43
  -5  -4   1   14.04    0.38
  -5  -4   1   14.25    0.40
  -5  -4   1   14.35    0.41
   4   4  -1    3.23    0.11
   4   4  -1    3.26    0.11
  -4  -4   1    3.08    0.14
  -4  -4   1    3.27    0.13
  -4  -4   1    3.35    0.12
  -4  -4   1    3.22    0.10
   3   4  -1   27.22    0.66
   3   4  -1   28.10    0.70
  -3  -4   1   27.25    0.71
  -3  -4   1   27.72    0.65
  -3  -4   1   27.74    0.74
  -3  -4   1   27.71    0.66
   2   4  -1    2.03    0.08
   2   4  -1    1.94    0.07
  -2  -4   1    2.01    0.09
  -2  -4   1    1.89    0.06
  -2  -4   1    1.95    0.09
  -2  -4   1    1.82    0.08
   1   4  -1   22.02    0.57
   1   4  -1   22.91    0.53
  -1  -4   1   22.45    0.60
  -1  -4   1   22.92    0.53
  -1  -4   1   22.05    0.57
   0   4  -1   29.38    0.75
   0   4  -1   30.18    0.69
   0  -4   1   29.69    0.68
   0  -4   1   29.69    0.74
   0  -4   1   29.18    0.77
  -1   4  -1   60.65    1.38
  -1   4  -1   58.59    1.48
  -1   4  -1   60.43    1.33
   1  -4   1   59.92    1.46
   1  -4   1   59.11    1.52
   1  -4   1   59.78    1.33
  -2   4  -1    3.06    0.09
  -2   4  -1    3.20    0.13
   2  -4   1    3.13    0.12
   2  -4   1    3.12    0.12
  -3   4  -1    1.32    0.06
  -3   4  -1    1.21    0.08
   3  -4   1    1.25    0.07
   3  -4   1    1.42    0.07
  -4   4  -1   46.74    1.21
  -4   4  -1   49.10    1.11
   4  -4   1   45.52    1.23
  -5   4  -1    2.31    0.13
  -5   4  -1    2.26    0.09
   5  -4   1    2.27    0.12
  -6   4  -1    3.74    0.18
  -6   4  -1    3.92    0.14
   6  -4   1    3.59    0.17
  -7   4  -1    1.62    0.13
  -7   4  -1    1.65    0.09
  -8   4  -1    1.09    0.12
  -8   4  -1    1.39    0.12
  -8   4  -1    1.11    0.09
   8   3  -1    0.14    0.03
  -8  -3   1    0.11    0.06
  -8  -3   1    0.17    0.05
   7   3  -1    1.13    0.07
  -7  -3   1    1.28    0.10
  -7  -3   1    1.19    0.10
  -7  -3   1    1.15    0.08
  -7  -3   1    1.32    0.09
   6   3  -1    0.03    0.02
   6   3  -1    0.01    0.05
  -6  -3   1    0.09    0.04
  -6  -3   1    0.03    0.04
  -6  -3   1    0.03    0.04
  -6  -3   1   -0.05    0.03
  -6  -3   1    0.05    0.03
   5   3  -1   31.13    0.76
  -5  -3   1   32.00    0.86
  -5  -3   1   30.49    0.76
  -5  -3   1   31.38    0.76
  -5  -3   1   31.90    0.82
  -5  -3   1   32.85    0.82
   4   3  -1    0.69    0.05
   4   3  -1    0.61    0.04
  -4  -3   1    0.68    0.06
  -4  -3   1    0.75    0.05
  -4  -3   1    0.63    0.04
  -4  -3   1    0.69    0.06
  -4  -3   1    0.63    0.06
   3   3  -1   36.20    0.92
   3   3  -1   36.74    0.86
  -3  -3   1   36.90    0.85
  -3  -3   1   35.82    0.96
  -3  -3   1   38.37    0.92
  -3  -3   1   37.12    0.86
  -3  -3   1   36.40    0.92
   2   3  -1    1.37    0.05
   2   3  -1    1.53    0.07
   2   3  -1    1.38    0.06
  -2  -3   1    1.40    0.05
  -2  -3   1    1.41    0.07
  -2  -3   1    1.48    0.06
  -2  -3   1    1.44    0.06
   1   3  -1  102.10    2.47
   1   3  -1  101.98    2.32
   1   3  -1  102.97    2.54
  -1  -3   1   98.27    2.25
  -1  -3   1  101.51    2.32
  -1  -3   1  100.35    2.53
  -1  -3   1  100.83    2.44
   0   3  -1   36.87    0.91
   0   3  -1   35.44    0.81
   0   3  -1   34.63    0.87
   0  -3   1   35.17    0.87
   0  -3   1   35.02    0.79
   0  -3   1   34.03    0.90
  -1   3  -1   17.73    0.47
  -1   3  -1   17.61    0.40
  -1   3  -1   17.30    0.46
  -1   3  -1   17.50    0.41
   1  -3   1   17.07    0.46
   1  -3   1   17.40    0.45
   1  -3   1   17.51    0.47
   1  -3   1   17.30    0.40
  -2   3  -1    0.04    0.01
  -2   3  -1    0.02    0.02
   2  -3   1    0.07    0.02
   2  -3   1    0.03    0.02
  -3   3  -1    6.56    0.17
  -3   3  -1    6.42    0.21
  -3   3  -1    6.33    0.20
   3  -3   1    6.75    0.20
   3  -3   1    6.29    0.21
  -4   3  -1    7.53    0.21
  -4   3  -1    7.67    0.24
  -4   3  -1    7.49    0.18
  -4   3  -1    7.62    0.25
   4  -3   1    7.84    0.24
   4  -3   1    7.29    0.25
  -5   3  -1    0.88    0.06
  -5   3  -1    0.91    0.08
   5  -3   1    0.98    0.08
  -6   3  -1    3.67    0.17
  -6   3  -1    3.59    0.13
   6  -3   1    3.47    0.17
  -7   3  -1    3.21    0.16
  -7   3  -1    2.90    0.17
  -7   3  -1    3.13    0.13
   7  -3   1    3.27    0.17
  -8   3  -1    2.75    0.17
  -8   3  -1    2.98    0.16
  -8   3  -1    2.85    0.14
   8   2  -1   -0.01    0.02
  -8  -2   1   -0.02    0.03
  -8  -2   1    0.04    0.04
  -8  -2   1    0.05    0.05
   7   2  -1    3.88    0.20
   7   2  -1    4.29    0.13
  -7  -2   1    4.20    0.17
  -7  -2   1    4.18    0.16
  -7  -2   1    4.06    0.15
  -7  -2   1    3.86    0.18
   6   2  -1   10.71    0.36
   6   2  -1   10.14    0.27
  -6  -2   1   10.65    0.30
  -6  -2   1   10.76    0.32
  -6  -2   1   10.57    0.33
  -6  -2   1   10.50    0.29
   5   2  -1    0.18    0.02
  -5  -2   1    0.23    0.04
  -5  -2   1    0.19    0.04
  -5  -2   1    0.19    0.04
  -5  -2   1    0.20    0.03
  -5  -2   1    0.23    0.03
   4   2  -1    1.54    0.06
  -4  -2   1    1.62    0.07
  -4  -2   1    1.65    0.08
  -4  -2   1    1.61    0.08
  -4  -2   1    1.56    0.07
  -4  -2   1    1.58    0.08
   3   2  -1    0.94    0.06
   3   2  -1    0.77    0.04
   3   2  -1    0.67    0.04
  -3  -2   1    0.82    0.05
  -3  -2   1    0.80    0.05
  -3  -2   1    0.89    0.04
  -3  -2   1    0.86    0.05
  -3  -2   1    0.62    0.05
   2   2  -1   53.28    1.22
   2   2  -1   52.59    1.30
  -2  -2   1   53.49    1.29
  -2  -2   1   53.51    1.29
  -2  -2   1   53.98    1.19
  -2  -2   1   52.16    1.22
  -2  -2   1   50.73    1.34
   1   2  -1  177.59    4.10
   1   2  -1  180.93    4.34
  -1  -2   1  173.46    4.35
  -1  -2   1  189.16    4.09
  -1  -2   1  171.43    3.99
  -1  -2   1  177.55    4.32
  -1  -2   1  172.08    4.49
   0   2  -1  420.37    9.38
   0   2  -1  413.58    9.66
   0   2  -1  433.02   10.30
   0   2  -1  430.19   10.59
   0  -2   1  429.92   10.18
   0  -2   1  398.86    9.39
   0  -2   1  423.47   10.58
  -1   2  -1  209.73    4.92
  -1   2  -1  211.34    5.29
  -1   2  -1  211.84    5.10
  -1   2  -1  214.44    4.86
   1  -2   1  207.70    4.94
   1  -2   1  220.17    4.86
   1  -2   1  201.59    5.27
   1  -2   1  206.79    5.27
   1  -2   1  213.89    4.95
  -2   2  -1  250.10    5.94
  -2   2  -1  230.27    5.43
  -2   2  -1  231.55    6.01
  -2   2  -1  234.06    5.81
  -2   2  -1  249.74    5.49
   2  -2   1  235.94    6.03
   2  -2   1  245.51    5.48
   2  -2   1  236.46    5.42
   2  -2   1  233.89    5.96
  -3   2  -1    0.13    0.03
  -3   2  -1    0.15    0.02
  -3   2  -1    0.16    0.03
   3  -2   1    0.19    0.03
   3  -2   1    0.14    0.01
   3  -2   1    0.14    0.01
  -4   2  -1    0.00    0.01
  -4   2  -1    0.03    0.03
  -4   2  -1    0.01    0.01
  -4   2  -1    0.01    0.02
   4  -2   1    0.02    0.01
   4  -2   1   -0.03    0.02
   4  -2   1    0.02    0.02
  -5   2  -1    7.76    0.22
  -5   2  -1    7.65    0.20
  -5   2  -1    8.16    0.26
  -5   2  -1    7.66    0.26
   5  -2   1    7.89    0.27
   5  -2   1    7.46    0.19
  -6   2  -1    1.92    0.12
  -6   2  -1    2.01    0.09
  -6   2  -1    2.13    0.11
   6  -2   1    2.12    0.13
  -7   2  -1    1.20    0.08
  -7   2  -1    1.25    0.10
  -7   2  -1    0.97    0.10
   7  -2   1    1.14    0.11
  -8   2  -1    1.03    0.11
  -8   2  -1    1.06    0.09
   8   1  -1    2.39    0.16
  -8  -1   1    2.32    0.13
  -8  -1   1    2.15    0.14
  -8  -1   1    2.30    0.12
  -8  -1   1    2.23    0.12
   7   1  -1    2.55    0.15
   7   1  -1    2.63    0.09
  -7  -1   1    2.66    0.12
  -7  -1   1    2.60    0.14
  -7  -1   1    2.66    0.13
  -7  -1   1    2.72    0.12
   6   1  -1   11.71    0.38
   6   1  -1   12.18    0.30
  -6  -1   1   12.05    0.32
  -6  -1   1   12.61    0.36
  -6  -1   1   11.38    0.32
  -6  -1   1   12.00    0.36
   5   1  -1    0.90    0.04
   5   1  -1    0.84    0.07
  -5  -1   1    0.95    0.07
  -5  -1   1    0.85    0.05
  -5  -1   1    0.89    0.07
  -5  -1   1    0.99    0.06
  -5  -1   1    0.86    0.07
   4   1  -1    3.39    0.13
   4   1  -1    3.48    0.10
   4   1  -1    3.54    0.13
  -4  -1   1    3.43    0.11
  -4  -1   1    3.36    0.11
  -4  -1   1    3.46    0.12
  -4  -1   1    3.41    0.13
  -4  -1   1    3.28    0.13
   3   1  -1    7.00    0.17
   3   1  -1    6.70    0.21
  -3  -1   1    7.06    0.18
  -3  -1   1    6.75    0.21
  -3  -1   1    6.90    0.20
  -3  -1   1    6.92    0.20
  -3  -1   1    6.95    0.18
   2   1  -1    1.96    0.07
   2   1  -1    2.02    0.07
   2   1  -1    1.96    0.06
  -2  -1   1    2.11    0.07
  -2  -1   1    1.97    0.06
  -2  -1   1    1.91    0.06
  -2  -1   1    1.92    0.07
  -2  -1   1    2.03    0.07
   1   1  -1  107.31    2.57
   1   1  -1  107.43    2.83
   1   1  -1  107.59    2.48
   1   1  -1  115.65    2.57
   1   1  -1  112.03    2.73
  -1  -1   1  114.57    2.71
  -1  -1   1  115.04    2.58
  -1  -1   1  103.22    2.81
  -1  -1   1  113.02    2.73
  -1  -1   1  115.96    2.69
  -1  -1   1  113.32    2.57
   0   1  -1   22.26    0.53
   0   1  -1   22.90    0.51
   0   1  -1   22.15    0.56
   0   1  -1   23.10    0.52
   0  -1   1   22.42    0.56
   0  -1   1   22.59    0.52
   0  -1   1   23.92    0.52
   0  -1   1   22.72    0.52
   0  -1   1   21.55    0.58
   0  -1   1   22.57    0.56
  -1   1  -1  256.99    5.71
  -1   1  -1  249.46    6.01
  -1   1  -1  253.27    6.26
  -1   1  -1  234.11    6.21
  -1   1  -1  238.51    5.64
   1  -1   1  250.91    6.24
   1  -1   1  238.84    5.61
   1  -1   1  239.63    6.24
   1  -1   1  263.88    5.70
  -2   1  -1   13.75    0.33
  -2   1  -1   13.85    0.38
  -2   1  -1   14.49    0.39
  -2   1  -1   14.40    0.34
  -2   1  -1   14.29    0.38
   2  -1   1   14.98    0.34
   2  -1   1   14.73    0.33
   2  -1   1   14.17    0.38
   2  -1   1   13.79    0.39
  -3   1  -1   81.07    2.10
  -3   1  -1   90.82    2.11
  -3   1  -1   80.45    1.86
  -3   1  -1   82.55    2.04
  -3   1  -1   82.97    1.92
   3  -1   1   81.28    2.11
   3  -1   1   84.78    2.10
  -4   1  -1   19.02    0.47
  -4   1  -1   19.05    0.52
  -4   1  -1   19.21    0.50
  -4   1  -1   19.39    0.53
  -4   1  -1   18.68    0.45
   4  -1   1   19.95    0.52
   4  -1   1   18.48    0.53
  -5   1  -1    5.52    0.17
  -5   1  -1    5.60    0.16
  -5   1  -1    5.76    0.19
  -5   1  -1    5.69    0.21
  -5   1  -1    5.71    0.20
   5  -1   1    5.67    0.21
  -6   1  -1    5.81    0.23
  -6   1  -1    5.69    0.19
  -6   1  -1    6.06    0.18
  -6   1  -1    6.13    0.21
   6  -1   1    5.92    0.16
   6  -1   1    5.89    0.23
  -7   1  -1   -0.02    0.03
  -7   1  -1   -0.01    0.04
  -7   1  -1    0.03    0.05
   7  -1   1   -0.03    0.05
  -8   1  -1    0.01    0.06
  -8   1  -1    0.01    0.04
   8   0  -1    6.69    0.28
  -8   0   1    6.68    0.25
  -8   0   1    6.75    0.22
  -8   0   1    6.31    0.22
  -8   0   1    6.60    0.26
   7   0  -1    0.60    0.08
  -7   0   1    0.54    0.06
  -7   0   1    0.82    0.08
  -7   0   1    0.62    0.07
  -7   0   1    0.55    0.05
   6   0  -1   67.20    1.76
   6   0  -1   68.09    1.55
  -6   0   1   66.19    1.69
  -6   0   1   65.30    1.58
  -6   0   1   68.17    1.68
  -6   0   1   68.99    1.54
   5   0  -1    4.86    0.13
   5   0  -1    4.62    0.18
  -5   0   1    4.72    0.15
  -5   0   1    4.72    0.14
  -5   0   1    4.65    0.17
  -5   0   1    4.87    0.18
  -5   0   1    4.86    0.17
   4   0  -1   85.32    2.16
   4   0  -1   89.01    1.97
   4   0  -1   84.13    1.96
   4   0  -1   82.63    2.17
  -4   0   1   87.69    2.10
  -4   0   1   84.03    2.16
  -4   0   1   85.75    1.98
  -4   0   1   86.53    1.92
  -4   0   1   86.61    2.10
   3   0  -1    0.32    0.02
   3   0  -1    0.32    0.03
   3   0  -1    0.32    0.02
   3   0  -1    0.33    0.03
  -3   0   1    0.33    0.03
  -3   0   1    0.26    0.03
  -3   0   1    0.31    0.03
  -3   0   1    0.31    0.03
  -3   0   1    0.29    0.03
   2   0  -1  147.53    3.73
   2   0  -1  142.68    3.73
   2   0  -1  150.64    3.43
   2   0  -1  154.68    3.41
  -2   0   1  148.14    3.60
  -2   0   1  148.91    3.58
  -2   0   1  140.61    3.75
  -2   0   1  145.19    3.31
  -2   0   1  150.75    3.42
  -2   0   1  151.99    3.64
   1   0  -1    0.93    0.03
   1   0  -1    0.94    0.03
   1   0  -1    1.01    0.03
  -1   0   1    0.93    0.03
  -1   0   1    0.98    0.03
  -1   0   1    0.92    0.03
  -1   0   1    1.03    0.03
  -1   0   1    0.96    0.03
  -1   0   1    0.93    0.03
  -1   0   1    0.96    0.03
   0   0  -1    0.02    0.00
   0   0  -1    0.02    0.00
   0   0   1    0.01    0.00
   0   0   1    0.01    0.00
   0   0   1    0.01    0.00
  -1   0  -1   22.28    0.58
  -1   0  -1   23.30    0.57
  -1   0  -1   23.20    0.53
  -1   0  -1   22.38    0.52
  -1   0  -1   23.17    0.59
   1   0   1   22.96    0.52
   1   0   1   22.70    0.59
   1   0   1   23.35    0.53
  -2   0  -1    0.16    0.02
  -2   0  -1    0.16    0.02
  -2   0  -1    0.11    0.01
  -2   0  -1    0.19    0.02
  -2   0  -1    0.18    0.02
  -2   0  -1    0.18    0.02
   2   0   1    0.13    0.02
   2   0   1    0.17    0.02
  -3   0  -1   14.79    0.41
  -3   0  -1   15.37    0.37
  -3   0  -1   14.79    0.36
  -3   0  -1   14.95    0.40
   3   0   1   14.46    0.42
   3   0   1   15.00    0.41
  -4   0  -1   22.22    0.56
  -4   0  -1   21.08    0.59
  -4   0  -1   21.81    0.53
  -4   0  -1   21.39    0.52
  -4   0  -1   22.35    0.58
   4   0   1   22.42    0.59
   4   0   1   21.65    0.61
  -5   0  -1   54.36    1.33
  -5   0  -1   56.30    1.47
  -5   0  -1   57.37    1.43
  -5   0  -1   56.97    1.29
  -5   0  -1   58.15    1.41
   5   0   1   57.60    1.49
  -6   0  -1    0.01    0.02
  -6   0  -1    0.02    0.03
  -6   0  -1    0.00    0.04
  -6   0  -1   -0.04    0.03
   6   0   1   -0.06    0.02
   6   0   1   -0.06    0.04
  -7   0  -1   18.34    0.51
  -7   0  -1   18.37    0.55
  -7   0  -1   18.27    0.48
  -7   0  -1   18.15    0.47
   7   0   1   18.26    0.57
   7   0   1   18.23    0.45
  -8   0  -1    0.84    0.10
  -8   0  -1    1.01    0.08
  -8   1   1    0.30    0.05
  -8   1   1    0.31    0.07
  -8   1   1    0.30    0.06
   7  -1  -1    4.94    0.21
  -7   1   1    4.94    0.21
  -7   1   1    5.23    0.20
  -7   1   1    4.90    0.17
  -7   1   1    5.03    0.16
   6  -1  -1    0.01    0.05
  -6   1   1    0.11    0.05
  -6   1   1    0.15    0.04
  -6   1   1    0.09    0.05
  -6   1   1    0.09    0.03
   5  -1  -1   16.69    0.48
  -5   1   1   17.16    0.41
  -5   1   1   16.54    0.42
  -5   1   1   16.64    0.47
  -5   1   1   17.01    0.47
  -5   1   1   17.23    0.47
   4  -1  -1    6.01    0.18
   4  -1  -1    5.64    0.19
  -4   1   1    5.90    0.19
  -4   1   1    5.98    0.16
  -4   1   1    5.78    0.19
  -4   1   1    5.88    0.19
  -4   1   1    5.87    0.16
   3  -1  -1   79.76    1.96
   3  -1  -1   77.02    1.97
  -3   1   1   80.33    1.80
  -3   1   1   77.00    1.91
  -3   1   1   77.84    1.74
  -3   1   1   77.33    1.96
   2  -1  -1  210.21    4.52
   2  -1  -1  192.93    5.06
   2  -1  -1  199.28    5.09
  -2   1   1  188.04    5.08
  -2   1   1  210.25    5.06
  -2   1   1  213.30    4.70
  -2   1   1  192.49    4.53
  -2   1   1  201.14    4.89
  -2   1   1  208.96    4.72
   1  -1  -1    7.97    0.22
   1  -1  -1    8.15    0.19
   1  -1  -1    8.18    0.21
   1  -1  -1    7.89    0.21
  -1   1   1    8.02    0.21
  -1   1   1    7.97    0.19
  -1   1   1    7.86    0.21
  -1   1   1    8.11    0.19
  -1   1   1    8.45    0.22
   0  -1  -1  108.70    2.62
   0  -1  -1  109.86    2.81
   0   1   1  106.74    2.42
   0   1   1  104.40    2.77
  -1  -1  -1    9.93    0.26
  -1  -1  -1   10.21    0.27
  -1  -1  -1   10.08    0.24
  -1  -1  -1   10.16    0.25
  -1  -1  -1    9.81    0.26
  -1  -1  -1    9.54    0.24
   1   1   1   10.02    0.26
  -2  -1  -1   24.02    0.64
  -2  -1  -1   24.57    0.58
  -2  -1  -1   25.56    0.62
  -2  -1  -1   24.80    0.62
  -2  -1  -1   25.47    0.61
   2   1   1   24.38    0.64
  -3  -1  -1   17.63    0.44
  -3  -1  -1   19.32    0.46
  -3  -1  -1   18.39    0.48
  -3  -1  -1   18.04    0.49
  -3  -1  -1   18.26    0.43
   3   1   1   18.04    0.50
   3   1   1   17.86    0.49
  -4  -1  -1    1.83    0.07
  -4  -1  -1    1.83    0.08
  -4  -1  -1    1.84    0.09
  -4  -1  -1    1.76    0.09
   4   1   1    1.70    0.09
   4   1   1    2.11    0.10
  -5  -1  -1   18.96    0.52
  -5  -1  -1   18.68    0.53
  -5  -1  -1   18.19    0.46
  -5  -1  -1   18.50    0.46
   5   1   1   18.09    0.54
  -6  -1  -1    7.63    0.24
  -6  -1  -1    8.06    0.23
  -6  -1  -1    7.75    0.23
  -6  -1  -1    7.81    0.27
  -6  -1  -1    7.58    0.27
   6   1   1    7.84    0.29
  -7  -1  -1   20.71    0.60
  -7  -1  -1   21.24    0.53
  -7  -1  -1   20.75    0.54
   7   1   1   20.42    0.64
   7   1   1   20.57    0.51
  -8  -1  -1    2.39    0.15
  -8  -1  -1    2.54    0.12
  -8  -1  -1    2.53    0.13
   8   1   1    2.58    0.10
  -8   2   1    1.28    0.11
  -8   2   1    1.27    0.09
  -8   2   1    1.34    0.12
   7  -2  -1    0.47    0.07
  -7   2   1    0.51    0.05
  -7   2   1    0.49    0.07
  -7   2   1    0.49    0.07
   6  -2  -1    8.15    0.29
  -6   2   1    8.43    0.29
  -6   2   1    8.36    0.24
  -6   2   1    8.59    0.28
  -6   2   1    8.45    0.22
   5  -2  -1    8.37    0.27
  -5   2   1    8.28    0.27
  -5   2   1    8.48    0.27
  -5   2   1    8.53    0.27
  -5   2   1    8.71    0.22
  -5   2   1    8.39    0.23
   4  -2  -1    1.98    0.09
   4  -2  -1    2.11    0.09
  -4   2   1    2.11    0.07
  -4   2   1    1.92    0.10
  -4   2   1    2.06    0.09
  -4   2   1    2.04    0.07
   3  -2  -1   10.38    0.30
   3  -2  -1   10.97    0.25
   3  -2  -1   10.44    0.29
  -3   2   1   11.04    0.25
  -3   2   1   10.00    0.30
  -3   2   1   10.50    0.25
  -3   2   1   10.01    0.29
   2  -2  -1    0.37    0.02
   2  -2  -1    0.33    0.03
  -2   2   1    0.34    0.03
  -2   2   1    0.39    0.04
  -2   2   1    0.36    0.02
  -2   2   1    0.35    0.02
  -2   2   1    0.40    0.03
   1  -2  -1   32.39    0.74
   1  -2  -1   33.01    0.83
   1  -2  -1   33.07    0.81
   1  -2  -1   31.30    0.83
  -1   2   1   33.81    0.83
  -1   2   1   33.33    0.74
   0  -2  -1  109.50    2.79
   0  -2  -1  111.79    2.64
   0  -2  -1  108.24    2.48
   0   2   1  109.24    2.77
  -1  -2  -1  301.89    7.97
  -1  -2  -1  297.10    7.12
  -1  -2  -1  330.96    7.72
   1   2   1  341.01    7.88
   1   2   1  320.90    8.01
  -2  -2  -1    8.11    0.19
  -2  -2  -1    7.80    0.20
  -2  -2  -1    8.18    0.20
  -2  -2  -1    7.96    0.22
  -2  -2  -1    7.82    0.23
   2   2   1    7.49    0.20
   2   2   1    7.91    0.23
  -3  -2  -1   69.47    1.56
  -3  -2  -1   67.86    1.75
  -3  -2  -1   67.87    1.59
  -3  -2  -1   72.55    1.69
  -3  -2  -1   68.12    1.70
  -4  -2  -1   16.20    0.40
  -4  -2  -1   15.44    0.45
  -4  -2  -1   16.08    0.39
  -4  -2  -1   16.03    0.44
   4   2   1   15.59    0.46
  -5  -2  -1    1.36    0.09
  -5  -2  -1    1.29    0.07
  -5  -2  -1    1.36    0.09
  -5  -2  -1    1.39    0.08
   5   2   1    1.40    0.10
  -6  -2  -1    0.34    0.06
  -6  -2  -1    0.22    0.04
  -6  -2  -1    0.37    0.06
  -6  -2  -1    0.31    0.04
   6   2   1    0.27    0.06
  -7  -2  -1    0.23    0.06
  -7  -2  -1    0.20    0.04
  -7  -2  -1    0.18    0.05
   7   2   1    0.17    0.03
  -8  -2  -1    0.50    0.07
  -8  -2  -1    0.72    0.09
   8   2   1    0.67    0.05
  -8   3   1    4.65    0.21
  -8   3   1    4.24    0.17
  -8   3   1    3.99    0.21
   7  -3  -1    7.20    0.27
  -7   3   1    7.26    0.27
  -7   3   1    6.89    0.22
  -7   3   1    6.65    0.27
   6  -3  -1   20.54    0.60
  -6   3   1   21.38    0.53
  -6   3   1   20.83    0.60
  -6   3   1   21.44    0.60
   5  -3  -1    1.59    0.09
  -5   3   1    1.87    0.11
  -5   3   1    1.63    0.06
  -5   3   1    1.68    0.07
   4  -3  -1    0.02    0.01
   4  -3  -1    0.09    0.02
   4  -3  -1    0.03    0.02
  -4   3   1    0.07    0.01
  -4   3   1    0.04    0.01
  -4   3   1    0.08    0.02
  -4   3   1   -0.02    0.02
  -4   3   1    0.02    0.02
   3  -3  -1   20.03    0.55
   3  -3  -1   20.22    0.54
  -3   3   1   20.60    0.55
  -3   3   1   20.88    0.47
  -3   3   1   20.81    0.47
  -3   3   1   20.31    0.55
  -3   3   1   21.54    0.48
   2  -3  -1   56.88    1.40
   2  -3  -1   55.86    1.44
   2  -3  -1   58.55    1.44
  -2   3   1   56.96    1.29
  -2   3   1   58.62    1.29
  -2   3   1   55.96    1.41
   1  -3  -1    0.37    0.03
   1  -3  -1    0.36    0.02
   1  -3  -1    0.30    0.02
   1  -3  -1    0.31    0.03
  -1   3   1    0.34    0.02
   0  -3  -1  110.39    3.18
   0  -3  -1  131.52    2.76
   0  -3  -1  129.17    2.99
  -1  -3  -1    6.99    0.20
  -1  -3  -1    7.32    0.18
  -1  -3  -1    6.85    0.20
   1   3   1    7.19    0.19
  -2  -3  -1   10.64    0.30
  -2  -3  -1   10.44    0.29
  -2  -3  -1   10.65    0.25
  -2  -3  -1   10.61    0.27
   2   3   1   10.57    0.27
  -3  -3  -1   16.79    0.47
  -3  -3  -1   17.01    0.42
  -3  -3  -1   17.12    0.41
  -3  -3  -1   17.39    0.46
  -3  -3  -1   17.90    0.43
   3   3   1   16.02    0.43
  -4  -3  -1    6.69    0.21
  -4  -3  -1    6.77    0.20
  -4  -3  -1    5.62    0.19
  -4  -3  -1    6.79    0.22
  -4  -3  -1    6.76    0.18
  -5  -3  -1    1.06    0.06
  -5  -3  -1    1.09    0.08
  -5  -3  -1    1.14    0.07
  -5  -3  -1    0.90    0.08
  -6  -3  -1   -0.02    0.03
  -6  -3  -1   -0.03    0.04
  -6  -3  -1    0.04    0.04
  -6  -3  -1    0.01    0.02
   6   3   1   -0.01    0.02
  -7  -3  -1    2.23    0.10
  -7  -3  -1    2.27    0.13
  -7  -3  -1    2.57    0.15
   7   3   1    2.30    0.10
  -8   4   1    0.38    0.08
  -8   4   1    0.44    0.08
  -7   4   1    2.59    0.15
  -7   4   1    2.35    0.15
   6  -4  -1    0.71    0.07
  -6   4   1    0.59    0.08
   5  -4  -1   27.58    0.74
  -5   4   1   26.93    0.75
   4  -4  -1    1.41    0.08
   4  -4  -1    1.53    0.07
  -4   4   1    1.46    0.10
  -4   4   1    1.52    0.06
   3  -4  -1  104.37    2.56
   3  -4  -1  100.86    2.57
  -3   4   1   97.68    2.51
  -3   4   1  106.39    2.34
   2  -4  -1    1.13    0.06
   2  -4  -1    1.11    0.04
   2  -4  -1    1.08    0.06
   2  -4  -1    1.08    0.06
  -2   4   1    1.32    0.04
  -2   4   1    1.16    0.07
   1  -4  -1   39.65    0.97
   1  -4  -1   38.35    1.00
   1  -4  -1   39.54    0.88
   0  -4  -1   78.97    1.94
   0  -4  -1   79.28    2.00
   0  -4  -1   80.35    1.78
  -1  -4  -1   67.77    1.66
  -1  -4  -1   65.71    1.71
  -1  -4  -1   67.44    1.52
   1   4   1   69.83    1.66
  -2  -4  -1   20.24    0.49
  -2  -4  -1   20.03    0.53
  -2  -4  -1   19.98    0.55
   2   4   1   20.37    0.51
  -3  -4  -1    1.27    0.08
  -3  -4  -1    1.02    0.07
  -3  -4  -1    1.23    0.07
   3   4   1    1.21    0.05
  -4  -4  -1   18.25    0.52
  -4  -4  -1   18.30    0.47
  -4  -4  -1   18.53    0.51
  -4  -4  -1   18.36    0.44
  -5  -4  -1    0.00    0.04
  -5  -4  -1    0.00    0.02
  -5  -4  -1    0.02    0.03
  -5  -4  -1    0.03    0.03
  -6  -4  -1   13.04    0.41
  -6  -4  -1   12.48    0.36
  -6  -4  -1   12.49    0.39
  -6  -4  -1   12.75    0.32
   6   4   1   12.62    0.34
  -7  -4  -1    0.45    0.07
  -7  -4  -1    0.43    0.07
   7   4   1    0.35    0.05
  -7   5   1    1.42    0.12
   6  -5  -1    1.86    0.11
  -6   5   1    1.67    0.12
   5  -5  -1    0.03    0.03
  -5   5   1    0.02    0.04
   4  -5  -1    2.53    0.11
  -4   5   1    2.81    0.14
   3  -5  -1    3.96    0.14
   3  -5  -1    4.23    0.14
  -3   5   1    4.09    0.17
   2  -5  -1    1.57    0.07
   2  -5  -1    1.59    0.08
   2  -5  -1    1.51    0.07
   2  -5  -1    1.59    0.05
  -2   5   1    1.66    0.05
  -2   5   1    1.50    0.09
   1  -5  -1   39.32    1.00
   1  -5  -1   40.99    0.90
   1  -5  -1   39.19    1.02
   0  -5  -1    5.50    0.15
   0  -5  -1    5.28    0.17
   0  -5  -1    5.17    0.17
   0   5   1    5.42    0.16
  -1  -5  -1   43.94    1.00
  -1  -5  -1   42.30    1.12
  -1  -5  -1   44.97    1.10
   1   5   1   43.33    1.08
  -2  -5  -1    0.13    0.03
  -2  -5  -1    0.08    0.04
  -2  -5  -1    0.13    0.03
   2   5   1    0.14    0.02
  -3  -5  -1    3.30    0.14
  -3  -5  -1    3.27    0.14
  -3  -5  -1    3.23    0.13
  -4  -5  -1    2.98    0.14
  -4  -5  -1    2.87    0.12
  -4  -5  -1    2.81    0.13
  -5  -5  -1    4.42    0.18
  -5  -5  -1    4.69    0.19
  -5  -5  -1    4.40    0.17
   5   5   1    4.45    0.15
  -6  -5  -1    4.61    0.20
  -6  -5  -1    4.76    0.19
  -6  -5  -1    4.53    0.20
   6   5   1    4.38    0.16
  -7   6   1    0.30    0.08
  -6   6   1    0.08    0.06
   5  -6  -1    0.37    0.05
  -5   6   1    0.29    0.06
   4  -6  -1    0.03    0.03
  -4   6   1   -0.06    0.04
   3  -6  -1    1.01    0.07
  -3   6   1    1.04    0.10
   2  -6  -1    3.09    0.12
   2  -6  -1    3.26    0.13
  -2   6   1    2.94    0.15
   1  -6  -1    1.64    0.07
   1  -6  -1    1.54    0.09
   1  -6  -1    1.55    0.08
   0  -6  -1    5.59    0.18
   0  -6  -1    5.21    0.16
   0  -6  -1    5.04    0.17
   0   6   1    5.39    0.17
  -1  -6  -1   11.30    0.34
  -1  -6  -1   11.85    0.34
  -1  -6  -1   11.88    0.31
   1   6   1   11.86    0.32
  -2  -6  -1   48.19    1.13
  -2  -6  -1   48.84    1.27
  -2  -6  -1   49.65    1.24
  -3  -6  -1   22.59    0.57
  -3  -6  -1   22.95    0.64
  -3  -6  -1   22.94    0.62
  -4  -6  -1    0.44    0.06
  -4  -6  -1    0.50    0.06
  -4  -6  -1    0.41    0.06
   4   6   1    0.38    0.04
  -5  -6  -1    0.09    0.04
  -5  -6  -1    0.09    0.05
   5   6   1    0.03    0.03
  -6  -6  -1    2.78    0.15
  -6   7   1    2.81    0.18
  -5   7   1    0.95    0.10
   4  -7  -1    0.02    0.03
  -4   7   1   -0.03    0.05
   3  -7  -1   12.97    0.37
  -3   7   1   13.08    0.43
   2  -7  -1   -0.01    0.03
   2  -7  -1   -0.03    0.03
  -2   7   1    0.00    0.04
   1  -7  -1    1.75    0.10
   1  -7  -1    1.79    0.09
  -1   7   1    1.75    0.09
   0  -7  -1    0.96    0.07
   0  -7  -1    0.91    0.06
   0  -7  -1    0.99    0.08
   0   7   1    0.95    0.07
  -1  -7  -1    2.40    0.11
  -1  -7  -1    2.41    0.12
  -1  -7  -1    2.47    0.10
  -2  -7  -1    0.06    0.04
  -2  -7  -1    0.05    0.04
  -2  -7  -1    0.03    0.04
   2   7   1   -0.02    0.02
  -3  -7  -1    5.13    0.18
  -3  -7  -1    4.88    0.20
  -3  -7  -1    4.82    0.19
   3   7   1    5.02    0.16
  -4  -7  -1    1.10    0.09
  -4  -7  -1    0.99    0.08
   4   7   1    1.18    0.07
  -5  -7  -1    0.52    0.08
  -5  -7  -1    0.47    0.07
   5   7   1    0.62    0.06
  -5   8   1   -0.09    0.05
  -4   8   1    1.80    0.14
  -3   8   1   -0.07    0.04
   2  -8  -1    2.72    0.12
   2  -8  -1    2.45    0.13
  -2   8   1    2.47    0.15
   1  -8  -1    0.48    0.05
   1  -8  -1    0.48    0.07
  -1   8   1    0.49    0.08
  -1   8   1    0.46    0.06
   0  -8  -1    5.97    0.22
   0  -8  -1    6.43    0.21
  -1  -8  -1    0.66    0.07
  -2  -8  -1    0.08    0.05
  -2  -8  -1    0.14    0.05
  -3  -8  -1    0.40    0.07
  -3  -8  -1    0.67    0.08
   3   8   1    0.49    0.05
  -3   9   1    0.37    0.08
   2  -9  -1    0.08    0.05
  -2   9   1    0.08    0.06
  -2   9   1    0.10    0.04
   1  -9  -1    0.05    0.05
  -1   9   1   -0.05    0.05
   0  -9  -1    3.32    0.16
  -1  -9  -1    0.09    0.06
   2   9  -2    1.73    0.10
  -2  -9   2    2.07    0.12
   1   9  -2    0.17    0.04
   1   9  -2    0.15    0.07
  -1  -9   2    0.20    0.05
   0   9  -2   -0.05    0.04
   0   9  -2    0.02    0.05
   0  -9   2    0.08    0.05
  -1   9  -2   -0.04    0.04
  -1   9  -2   -0.05    0.05
   1  -9   2    0.01    0.04
  -2   9  -2    0.04    0.05
  -2   9  -2    0.07    0.06
  -3   9  -2    1.30    0.13
   4   8  -2    2.70    0.12
  -4  -8   2    2.93    0.14
  -4  -8   2    2.71    0.13
   3   8  -2    0.95    0.07
  -3  -8   2    1.21    0.09
  -3  -8   2    1.02    0.08
   2   8  -2    0.20    0.04
  -2  -8   2    0.17    0.05
  -2  -8   2    0.15    0.04
   1   8  -2    1.52    0.08
   1   8  -2    1.29    0.09
  -1  -8   2    1.53    0.09
  -1  -8   2    1.41    0.10
   0   8  -2    0.23    0.06
   0   8  -2    0.24    0.04
   0   8  -2    0.24    0.05
   0  -8   2    0.16    0.05
   0  -8   2    0.22    0.05
  -1   8  -2    0.30    0.07
  -1   8  -2    0.28    0.04
  -1   8  -2    0.29    0.05
   1  -8   2    0.32    0.05
   1  -8   2    0.26    0.05
  -2   8  -2    1.87    0.14
  -2   8  -2    1.78    0.11
  -3   8  -2   -0.03    0.04
  -3   8  -2   -0.04    0.04
  -4   8  -2    0.00    0.06
  -5   8  -2    0.43    0.09
   5   7  -2    0.15    0.04
  -5  -7   2    0.13    0.05
  -5  -7   2    0.16    0.05
   4   7  -2   -0.03    0.02
  -4  -7   2   -0.02    0.04
  -4  -7   2   -0.03    0.04
  -4  -7   2    0.01    0.04
   3   7  -2    0.27    0.04
  -3  -7   2    0.27    0.05
  -3  -7   2    0.21    0.04
  -3  -7   2    0.25    0.05
   2   7  -2    0.70    0.06
   2   7  -2    0.53    0.05
  -2  -7   2    0.74    0.06
  -2  -7   2    0.52    0.07
  -2  -7   2    0.65    0.06
   1   7  -2   17.71    0.46
   1   7  -2   18.63    0.50
  -1  -7   2   17.89    0.50
  -1  -7   2   18.16    0.52
  -1  -7   2   18.36    0.45
   0   7  -2    0.26    0.05
   0   7  -2    0.28    0.03
   0   7  -2    0.36    0.06
   0  -7   2    0.28    0.04
   0  -7   2    0.34    0.05
  -1   7  -2    6.89    0.23
  -1   7  -2    6.90    0.20
  -1   7  -2    7.16    0.26
   1  -7   2    6.77    0.24
   1  -7   2    6.79    0.23
  -2   7  -2    1.50    0.09
  -2   7  -2    1.51    0.12
  -2   7  -2    1.70    0.08
   2  -7   2    1.80    0.10
  -3   7  -2    0.37    0.04
  -3   7  -2    0.49    0.07
   3  -7   2    0.45    0.06
  -4   7  -2    1.62    0.13
   4  -7   2    1.62    0.11
  -5   7  -2    2.08    0.15
  -6   7  -2   -0.01    0.05
   6   6  -2    0.51    0.05
  -6  -6   2    0.36    0.07
  -6  -6   2    0.32    0.06
   5   6  -2   19.44    0.51
  -5  -6   2   19.67    0.55
  -5  -6   2   20.19    0.59
  -5  -6   2   20.03    0.52
   4   6  -2   -0.02    0.02
  -4  -6   2   -0.03    0.03
  -4  -6   2    0.05    0.04
  -4  -6   2   -0.01    0.03
  -4  -6   2    0.02    0.02
   3   6  -2    4.55    0.16
   3   6  -2    4.37    0.15
  -3  -6   2    4.54    0.16
  -3  -6   2    4.51    0.16
  -3  -6   2    4.56    0.18
   2   6  -2    0.33    0.04
   2   6  -2    0.26    0.03
  -2  -6   2    0.25    0.04
  -2  -6   2    0.31    0.04
  -2  -6   2    0.33    0.05
   1   6  -2    0.13    0.03
   1   6  -2    0.08    0.02
  -1  -6   2    0.07    0.03
  -1  -6   2    0.07    0.03
  -1  -6   2    0.09    0.03
   0   6  -2    2.14    0.10
   0   6  -2    2.10    0.12
   0   6  -2    2.02    0.08
   0  -6   2    2.20    0.10
   0  -6   2    2.16    0.08
   0  -6   2    2.16    0.10
  -1   6  -2    6.18    0.22
  -1   6  -2    6.26    0.20
  -1   6  -2    5.95    0.17
   1  -6   2    6.00    0.21
   1  -6   2    6.01    0.20
  -2   6  -2   36.74    0.98
  -2   6  -2   37.44    0.89
   2  -6   2   37.22    0.99
  -3   6  -2    3.66    0.18
  -3   6  -2    3.56    0.12
   3  -6   2    3.75    0.16
  -4   6  -2   10.17    0.35
  -4   6  -2   10.48    0.29
   4  -6   2   10.24    0.33
  -5   6  -2    5.54    0.19
  -5   6  -2    5.29    0.24
   5  -6   2    5.58    0.22
  -6   6  -2    2.92    0.13
  -6   6  -2    2.71    0.17
  -7  -5   2    1.96    0.09
  -7  -5   2    1.89    0.13
  -7  -5   2    1.88    0.12
   6   5  -2    0.46    0.05
  -6  -5   2    0.41    0.06
  -6  -5   2    0.46    0.06
  -6  -5   2    0.40    0.04
   5   5  -2   13.15    0.35
  -5  -5   2   13.59    0.37
  -5  -5   2   13.50    0.39
  -5  -5   2   13.16    0.34
  -5  -5   2   13.50    0.42
   4   5  -2   16.43    0.45
   4   5  -2   16.05    0.42
  -4  -5   2   16.40    0.43
  -4  -5   2   16.35    0.41
  -4  -5   2   16.87    0.49
  -4  -5   2   16.79    0.45
   3   5  -2   28.46    0.70
   3   5  -2   29.40    0.75
  -3  -5   2   29.38    0.69
  -3  -5   2   28.47    0.79
  -3  -5   2   28.97    0.70
  -3  -5   2   30.58    0.75
   2   5  -2    0.29    0.03
   2   5  -2    0.26    0.03
  -2  -5   2    0.29    0.04
  -2  -5   2    0.22    0.03
  -2  -5   2    0.23    0.02
  -2  -5   2    0.28    0.03
   1   5  -2    5.25    0.15
   1   5  -2    5.24    0.17
  -1  -5   2    5.41    0.15
  -1  -5   2    5.38    0.17
  -1  -5   2    5.24    0.18
   0   5  -2    2.36    0.10
   0   5  -2    2.48    0.08
   0  -5   2    2.43    0.08
   0  -5   2    2.50    0.11
   0  -5   2    2.39    0.10
  -1   5  -2    8.40    0.22
  -1   5  -2    8.24    0.27
  -1   5  -2    8.57    0.25
   1  -5   2    8.75    0.27
   1  -5   2    8.64    0.25
   1  -5   2    8.65    0.21
  -2   5  -2    5.74    0.21
  -2   5  -2    5.88    0.16
   2  -5   2    5.54    0.20
  -3   5  -2    0.17    0.05
  -3   5  -2    0.16    0.03
   3  -5   2    0.13    0.04
  -4   5  -2    0.83    0.06
  -4   5  -2    0.67    0.07
   4  -5   2    0.70    0.07
  -5   5  -2    1.66    0.08
  -5   5  -2    1.51    0.11
   5  -5   2    1.36    0.10
  -6   5  -2    0.24    0.04
  -6   5  -2    0.19    0.06
   6  -5   2    0.20    0.06
  -7   5  -2    0.04    0.04
  -7   5  -2    0.03    0.06
   7   4  -2    0.21    0.04
  -7  -4   2    0.26    0.06
  -7  -4   2    0.16    0.05
  -7  -4   2    0.17    0.04
  -7  -4   2    0.19    0.06
   6   4  -2    0.70    0.05
  -6  -4   2    0.69    0.07
  -6  -4   2    0.66    0.05
  -6  -4   2    0.73    0.08
  -6  -4   2    0.69    0.07
   5   4  -2   11.71    0.32
   5   4  -2   12.06    0.34
  -5  -4   2   11.92    0.32
  -5  -4   2   12.23    0.36
  -5  -4   2   12.58    0.34
  -5  -4   2   12.19    0.38
  -5  -4   2   12.08    0.35
   4   4  -2    0.29    0.04
   4   4  -2    0.23    0.03
  -4  -4   2    0.24    0.03
  -4  -4   2    0.32    0.05
  -4  -4   2    0.25    0.04
  -4  -4   2    0.37    0.04
  -4  -4   2    0.14    0.04
   3   4  -2    1.24    0.05
   3   4  -2    1.06    0.06
  -3  -4   2    1.13    0.05
  -3  -4   2    1.31    0.08
  -3  -4   2    1.09    0.06
  -3  -4   2    1.01    0.06
   2   4  -2   98.42    2.23
   2   4  -2   99.28    2.38
  -2  -4   2   91.72    2.44
  -2  -4   2   97.58    2.17
  -2  -4   2   97.89    2.35
  -2  -4   2   96.82    2.22
   1   4  -2   25.75    0.65
   1   4  -2   26.05    0.61
  -1  -4   2   25.97    0.65
  -1  -4   2   25.03    0.60
  -1  -4   2   25.70    0.59
  -1  -4   2   25.20    0.68
   0   4  -2   75.22    1.83
   0   4  -2   73.43    1.71
   0  -4   2   75.05    1.81
   0  -4   2   75.79    1.66
   0  -4   2   72.73    1.88
  -1   4  -2   25.19    0.65
  -1   4  -2   24.75    0.59
   1  -4   2   24.59    0.66
   1  -4   2   25.17    0.56
  -2   4  -2   27.77    0.72
  -2   4  -2   28.54    0.66
   2  -4   2   26.81    0.74
   2  -4   2   27.16    0.73
  -3   4  -2    0.99    0.05
  -3   4  -2    1.00    0.08
   3  -4   2    1.05    0.07
   3  -4   2    0.90    0.07
  -4   4  -2    0.25    0.03
  -4   4  -2    0.21    0.05
   4  -4   2    0.24    0.04
  -5   4  -2    4.06    0.19
  -5   4  -2    4.11    0.14
   5  -4   2    4.04    0.18
  -6   4  -2    0.71    0.08
  -6   4  -2    0.78    0.06
   6  -4   2    0.82    0.08
  -7   4  -2    0.94    0.10
  -7   4  -2    1.26    0.09
   8   3  -2    1.02    0.06
  -8  -3   2    0.87    0.09
  -8  -3   2    0.84    0.08
  -8  -3   2    0.86    0.09
   7   3  -2   10.89    0.29
  -7  -3   2   10.92    0.32
  -7  -3   2   11.45    0.35
  -7  -3   2   10.98    0.35
  -7  -3   2   10.68    0.31
   6   3  -2    1.83    0.08
  -6  -3   2    1.77    0.08
  -6  -3   2    1.87    0.10
  -6  -3   2    1.77    0.11
  -6  -3   2    2.01    0.11
   5   3  -2    6.96    0.22
   5   3  -2    7.60    0.21
  -5  -3   2    7.64    0.24
  -5  -3   2    7.29    0.21
  -5  -3   2    7.65    0.26
  -5  -3   2    7.51    0.22
  -5  -3   2    7.74    0.24
   4   3  -2    0.60    0.05
   4   3  -2    0.45    0.04
  -4  -3   2    0.58    0.05
  -4  -3   2    0.62    0.04
  -4  -3   2    0.60    0.05
  -4  -3   2    0.52    0.06
  -4  -3   2    0.52    0.05
   3   3  -2    1.70    0.07
   3   3  -2    1.77    0.07
   3   3  -2    1.96    0.09
  -3  -3   2    1.91    0.08
  -3  -3   2    1.73    0.08
  -3  -3   2    1.82    0.07
  -3  -3   2    2.30    0.09
  -3  -3   2    1.85    0.08
   2   3  -2    0.32    0.02
   2   3  -2    0.32    0.03
  -2  -3   2    0.26    0.02
  -2  -3   2    0.27    0.03
  -2  -3   2    0.28    0.03
  -2  -3   2    0.29    0.02
   1   3  -2   30.16    0.70
   1   3  -2   29.88    0.75
   1   3  -2   30.38    0.79
  -1  -3   2   29.89    0.74
  -1  -3   2   30.33    0.69
  -1  -3   2   30.10    0.70
  -1  -3   2   29.73    0.78
   0   3  -2   19.42    0.46
   0   3  -2   18.47    0.50
   0   3  -2   19.62    0.52
   0   3  -2   19.94    0.50
   0  -3   2   19.84    0.45
   0  -3   2   19.15    0.49
   0  -3   2   19.35    0.44
   0  -3   2   19.12    0.52
  -1   3  -2   52.81    1.34
  -1   3  -2   51.63    1.30
  -1   3  -2   53.39    1.21
  -1   3  -2   54.62    1.17
   1  -3   2   51.28    1.17
   1  -3   2   53.46    1.18
   1  -3   2   54.44    1.21
   1  -3   2   50.41    1.34
   1  -3   2   50.46    1.33
  -2   3  -2  178.20    4.08
  -2   3  -2  175.54    4.30
   2  -3   2  174.48    4.44
   2  -3   2  176.11    4.43
   2  -3   2  184.33    4.06
  -3   3  -2   11.05    0.26
  -3   3  -2   11.39    0.29
  -3   3  -2   11.19    0.33
  -3   3  -2   11.60    0.33
   3  -3   2   11.21    0.26
   3  -3   2   11.50    0.33
   3  -3   2   10.51    0.33
   3  -3   2   11.60    0.27
  -4   3  -2   39.30    0.87
  -4   3  -2   38.18    1.01
  -4   3  -2   38.91    0.92
  -4   3  -2   39.83    1.02
   4  -3   2   37.41    1.03
  -5   3  -2    0.02    0.04
  -5   3  -2   -0.02    0.02
   5  -3   2    0.02    0.04
  -6   3  -2    2.25    0.10
  -6   3  -2    2.23    0.14
   6  -3   2    2.36    0.14
  -7   3  -2    0.61    0.06
  -7   3  -2    0.75    0.08
  -7   3  -2    0.54    0.08
   7  -3   2    0.55    0.08
  -8   3  -2    1.05    0.11
   8   2  -2    1.60    0.13
  -8  -2   2    1.44    0.09
  -8  -2   2    1.57    0.11
  -8  -2   2    1.61    0.11
  -8  -2   2    1.59    0.10
   7   2  -2    5.21    0.23
   7   2  -2    5.28    0.15
  -7  -2   2    5.13    0.20
  -7  -2   2    5.47    0.21
  -7  -2   2    5.46    0.18
  -7  -2   2    5.13    0.18
   6   2  -2   40.70    0.96
   6   2  -2   41.59    1.11
  -6  -2   2   40.84    1.05
  -6  -2   2   39.57    0.98
  -6  -2   2   41.39    0.97
  -6  -2   2   40.83    1.05
   5   2  -2   10.43    0.27
  -5  -2   2   10.68    0.33
  -5  -2   2   10.28    0.31
  -5  -2   2   10.56    0.31
  -5  -2   2   10.64    0.28
  -5  -2   2   10.39    0.28
   4   2  -2   19.04    0.46
   4   2  -2   19.78    0.52
   4   2  -2   18.67    0.50
  -4  -2   2   18.56    0.52
  -4  -2   2   18.77    0.46
  -4  -2   2   18.51    0.46
  -4  -2   2   18.87    0.50
  -4  -2   2   18.86    0.50
   3   2  -2    0.04    0.02
   3   2  -2    0.05    0.02
  -3  -2   2    0.10    0.02
  -3  -2   2    0.02    0.02
  -3  -2   2    0.02    0.02
  -3  -2   2    0.05    0.02
  -3  -2   2    0.01    0.02
   2   2  -2    6.15    0.19
   2   2  -2    6.15    0.18
   2   2  -2    6.44    0.16
  -2  -2   2    6.22    0.17
  -2  -2   2    6.29    0.18
  -2  -2   2    6.25    0.16
  -2  -2   2    6.17    0.19
  -2  -2   2    6.41    0.16
   1   2  -2   19.05    0.44
   1   2  -2   19.78    0.47
   1   2  -2   15.66    0.49
  -1  -2   2   19.07    0.46
  -1  -2   2   18.71    0.49
  -1  -2   2   19.23    0.44
  -1  -2   2   18.88    0.43
   0   2  -2    0.12    0.02
   0   2  -2    0.09    0.02
   0   2  -2    0.12    0.02
   0   2  -2    0.07    0.01
   0   2  -2    0.10    0.01
   0  -2   2    0.14    0.02
   0  -2   2    0.11    0.01
   0  -2   2    0.11    0.01
   0  -2   2    0.16    0.01
   0  -2   2    0.08    0.01
  -1   2  -2    7.75    0.22
  -1   2  -2    7.85    0.19
  -1   2  -2    7.63    0.23
   1  -2   2    7.99    0.18
   1  -2   2    7.86    0.18
   1  -2   2    7.47    0.22
   1  -2   2    7.98    0.19
   1  -2   2    7.54    0.22
  -2   2  -2    5.80    0.19
  -2   2  -2    5.62    0.18
  -2   2  -2    5.80    0.18
  -2   2  -2    5.82    0.15
  -2   2  -2    5.54    0.14
   2  -2   2    5.84    0.15
   2  -2   2    5.69    0.18
   2  -2   2    5.82    0.14
   2  -2   2    5.83    0.18
  -3   2  -2   19.50    0.52
  -3   2  -2   19.26    0.44
  -3   2  -2   19.07    0.52
  -3   2  -2   19.75    0.47
   3  -2   2   19.40    0.52
   3  -2   2   18.83    0.53
  -4   2  -2    7.76    0.25
  -4   2  -2    7.64    0.25
  -4   2  -2    7.70    0.20
  -4   2  -2    7.41    0.21
   4  -2   2    8.12    0.24
   4  -2   2    7.31    0.25
  -5   2  -2   25.63    0.65
  -5   2  -2   26.62    0.62
  -5   2  -2   27.01    0.73
  -5   2  -2   27.47    0.73
   5  -2   2   26.20    0.74
  -6   2  -2    0.32    0.06
  -6   2  -2    0.36    0.05
  -6   2  -2    0.39    0.04
   6  -2   2    0.54    0.07
   6  -2   2    0.28    0.03
  -7   2  -2    6.03    0.22
  -7   2  -2    5.71    0.20
  -7   2  -2    5.54    0.24
   7  -2   2    6.08    0.25
  -8   2  -2    3.65    0.20
  -8   2  -2    3.62    0.16
   8   1  -2    1.77    0.14
  -8  -1   2    1.65    0.10
  -8  -1   2    1.80    0.12
  -8  -1   2    1.55    0.12
  -8  -1   2    1.74    0.10
   7   1  -2    5.91    0.25
  -7  -1   2    6.33    0.23
  -7  -1   2    6.40    0.23
  -7  -1   2    6.35    0.20
  -7  -1   2    5.97    0.20
   6   1  -2    0.06    0.02
   6   1  -2    0.04    0.04
  -6  -1   2    0.03    0.03
  -6  -1   2   -0.01    0.03
  -6  -1   2   -0.03    0.03
  -6  -1   2    0.09    0.04
   5   1  -2   25.88    0.73
   5   1  -2   26.73    0.63
  -5  -1   2   26.87    0.69
  -5  -1   2   27.12    0.69
  -5  -1   2   25.94    0.65
  -5  -1   2   26.41    0.72
  -5  -1   2   27.04    0.63
   4   1  -2   49.86    1.16
   4   1  -2   50.69    1.29
  -4  -1   2   50.59    1.15
  -4  -1   2   50.28    1.25
  -4  -1   2   50.48    1.18
  -4  -1   2   50.53    1.25
  -4  -1   2   49.50    1.29
   3   1  -2  246.56    6.08
   3   1  -2  263.91    5.72
   3   1  -2  243.24    6.29
   3   1  -2  249.08    5.74
  -3  -1   2  242.79    5.56
  -3  -1   2  237.28    6.28
  -3  -1   2  256.57    6.07
  -3  -1   2  249.78    6.01
  -3  -1   2  258.37    5.75
   2   1  -2  104.99    2.66
   2   1  -2  104.59    2.46
   2   1  -2  114.49    2.44
   2   1  -2  105.13    2.60
  -2  -1   2  103.88    2.66
  -2  -1   2  108.48    2.57
  -2  -1   2  103.41    2.37
  -2  -1   2  107.91    2.44
  -2  -1   2  106.11    2.57
   1   1  -2   35.34    0.88
   1   1  -2   36.05    0.83
   1   1  -2   34.48    0.91
   1   1  -2   36.45    0.83
  -1  -1   2   34.66    0.91
  -1  -1   2   37.12    0.88
  -1  -1   2   35.57    0.88
  -1  -1   2   34.89    0.80
  -1  -1   2   36.06    0.88
  -1  -1   2   35.87    0.83
  -1  -1   2   37.05    0.82
   0   1  -2   54.26    1.22
   0   1  -2   54.97    1.18
   0   1  -2   54.41    1.21
   0   1  -2   52.85    1.29
   0   1  -2   47.56    1.28
   0  -1   2   53.44    1.22
   0  -1   2   54.64    1.21
   0  -1   2   53.85    1.29
   0  -1   2   52.70    1.18
   0  -1   2   49.02    1.18
  -1   1  -2    0.54    0.03
  -1   1  -2    0.52    0.02
  -1   1  -2    0.47    0.02
  -1   1  -2    0.47    0.03
  -1   1  -2    0.48    0.03
   1  -1   2    0.47    0.03
   1  -1   2    0.47    0.03
   1  -1   2    0.50    0.02
   1  -1   2    0.50    0.02
  -2   1  -2   28.56    0.73
  -2   1  -2   27.79    0.64
  -2   1  -2   28.77    0.66
  -2   1  -2   28.35    0.71
   2  -1   2   27.89    0.74
  -3   1  -2   10.82    0.28
  -3   1  -2   10.68    0.31
  -3   1  -2   10.98    0.31
  -3   1  -2   10.69    0.26
   3  -1   2   11.51    0.31
   3  -1   2   10.58    0.32
  -4   1  -2    8.32    0.26
  -4   1  -2    8.36    0.26
  -4   1  -2    8.51    0.23
  -4   1  -2    8.30    0.22
   4  -1   2    8.40    0.27
   4  -1   2    8.65    0.26
  -5   1  -2   53.64    1.22
  -5   1  -2   52.62    1.26
  -5   1  -2   53.16    1.33
  -5   1  -2   55.19    1.36
  -5   1  -2   53.86    1.39
   5  -1   2   51.54    1.40
  -6   1  -2    4.85    0.20
  -6   1  -2    4.97    0.18
  -6   1  -2    5.06    0.16
  -6   1  -2    4.84    0.17
   6  -1   2    4.91    0.21
  -7   1  -2   10.49    0.37
  -7   1  -2   10.70    0.31
   7  -1   2   10.93    0.28
   7  -1   2   11.16    0.39
  -8   1  -2    0.01    0.04
  -8   1  -2    0.01    0.06
   8   0  -2   12.41    0.42
  -8   0   2   12.24    0.39
  -8   0   2   12.13    0.34
  -8   0   2   11.98    0.35
  -8   0   2   12.05    0.40
   7   0  -2    2.49    0.15
  -7   0   2    2.68    0.12
  -7   0   2    2.82    0.14
  -7   0   2    2.69    0.14
  -7   0   2    2.79    0.11
   6   0  -2    0.68    0.07
  -6   0   2    0.78    0.06
  -6   0   2    0.71    0.07
  -6   0   2    0.59    0.07
  -6   0   2    0.48    0.05
   5   0  -2    7.43    0.24
   5   0  -2    7.14    0.24
   5   0  -2    7.44    0.18
  -5   0   2    7.62    0.24
  -5   0   2    7.39    0.21
  -5   0   2    7.69    0.24
  -5   0   2    7.62    0.24
  -5   0   2    7.58    0.21
   4   0  -2   15.06    0.43
   4   0  -2   15.66    0.42
   4   0  -2   15.66    0.36
   4   0  -2   15.52    0.36
  -4   0   2   15.23    0.42
  -4   0   2   15.46    0.43
  -4   0   2   15.85    0.37
  -4   0   2   15.50    0.42
  -4   0   2   15.34    0.38
   3   0  -2   10.93    0.31
   3   0  -2   11.15    0.30
  -3   0   2   11.07    0.27
  -3   0   2   10.75    0.30
  -3   0   2   10.90    0.29
  -3   0   2   10.98    0.27
  -3   0   2   10.96    0.30
   2   0  -2    0.17    0.02
   2   0  -2    0.13    0.02
  -2   0   2    0.19    0.01
  -2   0   2    0.14    0.02
  -2   0   2    0.18    0.02
  -2   0   2    0.11    0.01
  -2   0   2    0.16    0.01
  -2   0   2    0.13    0.02
   1   0  -2   49.54    1.23
   1   0  -2   51.45    1.12
   1   0  -2   48.39    1.27
  -1   0   2   48.92    1.27
  -1   0   2   51.22    1.23
  -1   0   2   51.41    1.22
  -1   0   2   49.76    1.25
  -1   0   2   49.50    1.12
   0   0  -2    3.11    0.09
   0   0  -2    3.08    0.09
   0   0   2    3.10    0.09
   0   0   2    3.22    0.08
   0   0   2    3.38    0.09
  -1   0  -2  208.82    4.90
  -1   0  -2  208.92    4.64
  -1   0  -2  201.87    5.08
  -1   0  -2  207.72    4.62
  -1   0  -2  196.01    5.05
  -1   0  -2  193.40    4.52
   1   0   2  196.34    5.05
   1   0   2  192.84    5.06
  -2   0  -2  153.60    3.76
  -2   0  -2  143.99    3.35
  -2   0  -2  155.07    3.46
  -2   0  -2  142.53    3.76
  -2   0  -2  151.59    3.63
  -2   0  -2  151.83    3.63
   2   0   2  154.94    3.76
  -3   0  -2  130.65    3.08
  -3   0  -2  124.32    2.95
  -3   0  -2  118.38    2.72
  -3   0  -2  121.60    2.81
  -3   0  -2  123.22    2.97
  -3   0  -2  119.49    3.06
   3   0   2  123.97    3.06
   3   0   2  116.75    3.07
  -4   0  -2    0.15    0.03
  -4   0  -2    0.16    0.03
  -4   0  -2    0.17    0.03
  -4   0  -2    0.16    0.04
  -4   0  -2    0.19    0.03
   4   0   2    0.07    0.03
   4   0   2    0.10    0.03
  -5   0  -2    0.32    0.04
  -5   0  -2    0.42    0.04
  -5   0  -2    0.50    0.06
  -5   0  -2    0.45    0.04
  -5   0  -2    0.36    0.06
   5   0   2    0.41    0.06
  -6   0  -2    3.75    0.17
  -6   0  -2    3.96    0.14
  -6   0  -2    3.69    0.13
  -6   0  -2    3.25    0.14
   6   0   2    3.62    0.18
  -7   0  -2    0.11    0.06
  -7   0  -2    0.06    0.04
  -7   0  -2    0.03    0.04
   7   0   2    0.02    0.03
   7   0   2    0.02    0.06
  -8   0  -2    7.59    0.25
  -8   0  -2    7.98    0.31
  -8   1   2   15.41    0.43
  -8   1   2   15.14    0.48
  -8   1   2   15.68    0.47
   7  -1  -2    0.18    0.05
  -7   1   2    0.13    0.04
  -7   1   2    0.15    0.03
  -7   1   2    0.19    0.05
  -7   1   2    0.17    0.05
   6  -1  -2   85.37    2.23
  -6   1   2   87.58    2.16
  -6   1   2   87.56    2.16
  -6   1   2   87.01    2.03
  -6   1   2   88.24    1.96
   5  -1  -2    3.85    0.15
   5  -1  -2    3.83    0.14
  -5   1   2    3.86    0.15
  -5   1   2    3.91    0.15
  -5   1   2    3.93    0.12
  -5   1   2    3.95    0.12
  -5   1   2    3.63    0.15
   4  -1  -2   11.03    0.31
   4  -1  -2   10.71    0.32
  -4   1   2   11.17    0.31
  -4   1   2   11.35    0.27
  -4   1   2   10.73    0.31
  -4   1   2   10.61    0.31
  -4   1   2   11.32    0.27
   3  -1  -2    0.13    0.02
   3  -1  -2    0.16    0.02
  -3   1   2    0.14    0.02
  -3   1   2    0.21    0.03
  -3   1   2    0.16    0.01
  -3   1   2    0.13    0.03
   2  -1  -2   12.20    0.32
   2  -1  -2   11.58    0.32
  -2   1   2   12.05    0.32
  -2   1   2   12.27    0.32
  -2   1   2   12.22    0.28
  -2   1   2   13.05    0.32
   1  -1  -2  355.86    8.60
   1  -1  -2  359.80    7.94
  -1   1   2  342.56    7.94
  -1   1   2  362.60    7.93
   0  -1  -2  335.64    7.63
   0  -1  -2  279.87    8.27
   0  -1  -2  309.37    7.04
   0   1   2  323.07    7.99
   0   1   2  321.96    7.03
  -1  -1  -2  230.52    5.18
  -1  -1  -2  205.04    4.83
  -1  -1  -2  210.45    5.41
   1   1   2  211.85    5.41
  -2  -1  -2   31.15    0.79
  -2  -1  -2   31.69    0.77
  -2  -1  -2   31.12    0.73
  -2  -1  -2   31.04    0.72
  -2  -1  -2   30.02    0.81
   2   1   2   32.34    0.81
   2   1   2   32.05    0.82
  -3  -1  -2  159.39    3.66
  -3  -1  -2  153.38    3.68
  -3  -1  -2  150.16    3.47
  -3  -1  -2  159.92    3.69
  -3  -1  -2  144.87    3.79
  -3  -1  -2  145.29    3.38
   3   1   2  148.47    3.80
   3   1   2  153.42    3.79
  -4  -1  -2   22.28    0.60
  -4  -1  -2   22.42    0.54
  -4  -1  -2   22.02    0.61
  -4  -1  -2   23.23    0.57
  -4  -1  -2   22.06    0.54
   4   1   2   22.28    0.62
  -5  -1  -2   24.01    0.65
  -5  -1  -2   25.54    0.62
  -5  -1  -2   23.77    0.58
  -5  -1  -2   23.01    0.59
  -5  -1  -2   23.72    0.66
   5   1   2   23.33    0.68
  -6  -1  -2    1.47    0.10
  -6  -1  -2    1.44    0.10
  -6  -1  -2    1.55    0.08
  -6  -1  -2    1.47    0.08
   6   1   2    1.39    0.11
  -7  -1  -2    8.73    0.27
  -7  -1  -2    8.66    0.26
  -7  -1  -2    9.09    0.32
   7   1   2    8.86    0.24
  -8  -1  -2    4.42    0.18
  -8  -1  -2    4.53    0.21
   8   1   2    4.18    0.14
  -8   2   2    0.42    0.06
  -8   2   2    0.49    0.08
  -8   2   2    0.32    0.07
   7  -2  -2    6.62    0.25
  -7   2   2    6.28    0.20
  -7   2   2    6.55    0.24
  -7   2   2    6.16    0.24
   6  -2  -2   14.27    0.43
  -6   2   2   14.73    0.35
  -6   2   2   13.96    0.37
  -6   2   2   13.70    0.42
  -6   2   2   14.20    0.42
   5  -2  -2   43.76    1.18
   5  -2  -2   46.40    1.17
  -5   2   2   45.43    1.16
  -5   2   2   45.23    1.16
  -5   2   2   45.23    1.06
  -5   2   2   45.64    1.03
   4  -2  -2    0.86    0.05
   4  -2  -2    0.81    0.05
  -4   2   2    0.85    0.04
  -4   2   2    0.96    0.04
  -4   2   2    0.95    0.05
  -4   2   2    0.92    0.07
   3  -2  -2   28.39    0.72
   3  -2  -2   28.04    0.73
  -3   2   2   27.95    0.73
  -3   2   2   28.22    0.64
  -3   2   2   28.70    0.73
   2  -2  -2   86.36    2.26
   2  -2  -2   90.56    2.25
  -2   2   2   87.64    1.99
  -2   2   2   93.89    2.24
  -2   2   2   89.62    1.98
  -2   2   2   86.84    2.23
  -2   2   2   89.73    2.17
   1  -2  -2   13.18    0.32
   1  -2  -2   13.49    0.35
  -1   2   2   14.59    0.36
  -1   2   2   13.78    0.32
   0  -2  -2   25.07    0.62
   0  -2  -2   24.29    0.56
   0  -2  -2   23.63    0.61
   0   2   2   24.51    0.62
  -1  -2  -2  164.05    3.87
  -1  -2  -2  158.08    4.07
  -1  -2  -2  155.07    3.57
   1   2   2  165.33    4.05
  -2  -2  -2    4.49    0.13
  -2  -2  -2    4.53    0.15
  -2  -2  -2    4.41    0.14
  -3  -2  -2   45.53    1.08
  -3  -2  -2   49.08    1.14
  -3  -2  -2   47.32    1.14
  -3  -2  -2   45.31    1.20
  -3  -2  -2   45.92    1.07
  -3  -2  -2   46.51    1.17
  -4  -2  -2    0.05    0.03
  -4  -2  -2    0.03    0.03
  -4  -2  -2    0.02    0.02
  -4  -2  -2    0.02    0.02
   4   2   2    0.10    0.04
  -5  -2  -2   27.16    0.67
  -5  -2  -2   27.84    0.70
  -5  -2  -2   27.05    0.66
  -5  -2  -2   27.08    0.74
  -5  -2  -2   27.87    0.76
   5   2   2   27.97    0.77
  -6  -2  -2    5.25    0.21
  -6  -2  -2    5.28    0.18
  -6  -2  -2    4.88    0.16
  -6  -2  -2    4.88    0.20
  -7  -2  -2    3.56    0.13
  -7  -2  -2    3.59    0.15
  -7  -2  -2    3.62    0.18
   7   2   2    3.71    0.13
  -8   3   2    0.23    0.07
  -8   3   2    0.15    0.07
   7  -3  -2    0.63    0.07
  -7   3   2    0.55    0.08
  -7   3   2    0.57    0.08
   6  -3  -2    8.93    0.29
  -6   3   2    8.57    0.30
  -6   3   2    9.37    0.31
   5  -3  -2    0.33    0.05
  -5   3   2    0.42    0.03
  -5   3   2    0.39    0.04
  -5   3   2    0.31    0.05
   4  -3  -2    7.03    0.21
   4  -3  -2    6.54    0.21
  -4   3   2    6.98    0.21
  -4   3   2    7.35    0.17
  -4   3   2    6.70    0.23
  -4   3   2    7.03    0.17
   3  -3  -2   54.96    1.37
   3  -3  -2   54.05    1.38
  -3   3   2   53.92    1.22
  -3   3   2   54.22    1.38
  -3   3   2   54.12    1.36
  -3   3   2   56.42    1.22
   2  -3  -2   43.20    1.10
   2  -3  -2   43.69    1.10
   2  -3  -2   42.76    1.08
   2  -3  -2   42.96    0.98
  -2   3   2   44.64    0.98
  -2   3   2   43.02    1.09
  -2   3   2   44.12    1.10
  -2   3   2   44.75    0.98
   1  -3  -2    6.10    0.16
   1  -3  -2    6.47    0.17
   1  -3  -2    6.19    0.18
   1  -3  -2    6.23    0.17
   0  -3  -2   24.18    0.62
   0  -3  -2   24.68    0.57
   0  -3  -2   24.73    0.63
  -1  -3  -2   62.84    1.58
  -1  -3  -2   61.99    1.53
  -1  -3  -2   61.97    1.41
   1   3   2   63.31    1.53
  -2  -3  -2    1.08    0.07
  -2  -3  -2    1.26    0.06
  -2  -3  -2    1.26    0.06
  -3  -3  -2    1.07    0.07
  -3  -3  -2    0.99    0.03
  -3  -3  -2    0.85    0.06
  -3  -3  -2    0.99    0.06
  -4  -3  -2    7.30    0.24
  -4  -3  -2    7.21    0.22
  -4  -3  -2    7.35    0.24
  -4  -3  -2    7.33    0.19
  -5  -3  -2    0.04    0.04
  -5  -3  -2    0.04    0.03
  -5  -3  -2    0.01    0.03
  -5  -3  -2    0.12    0.03
  -5  -3  -2    0.02    0.02
  -6  -3  -2    0.67    0.08
  -6  -3  -2    0.65    0.07
  -6  -3  -2    0.71    0.05
  -6  -3  -2    0.70    0.08
  -7  -3  -2    3.74    0.18
  -7  -3  -2    3.98    0.17
  -7  -3  -2    3.76    0.13
   7   3   2    3.61    0.13
  -8   4   2    0.90    0.10
  -8   4   2    0.92    0.10
  -7   4   2    3.13    0.17
  -7   4   2    3.00    0.17
   6  -4  -2    0.02    0.03
  -6   4   2    0.02    0.05
   5  -4  -2    1.22    0.08
  -5   4   2    1.13    0.09
   4  -4  -2    4.45    0.16
   4  -4  -2    4.76    0.15
  -4   4   2    4.65    0.18
   3  -4  -2    2.29    0.09
   3  -4  -2    2.31    0.08
  -3   4   2    2.15    0.12
  -3   4   2    2.43    0.06
  -3   4   2    2.39    0.06
   2  -4  -2   32.27    0.73
   2  -4  -2   32.68    0.82
   2  -4  -2   32.38    0.82
   2  -4  -2   31.62    0.81
  -2   4   2   32.45    0.83
   1  -4  -2   11.59    0.27
   1  -4  -2   11.24    0.30
   1  -4  -2   10.93    0.30
   1  -4  -2   10.72    0.30
   0  -4  -2   43.46    0.97
   0  -4  -2   41.93    1.08
   0  -4  -2   42.59    1.06
  -1  -4  -2   85.98    1.90
  -1  -4  -2   83.46    2.13
  -1  -4  -2   84.13    2.07
   1   4   2   85.08    2.07
  -2  -4  -2   70.49    1.71
  -2  -4  -2   69.42    1.58
  -2  -4  -2   68.09    1.77
   2   4   2   70.35    1.70
  -3  -4  -2    2.67    0.12
  -3  -4  -2    2.55    0.12
  -3  -4  -2    2.67    0.11
  -4  -4  -2   24.23    0.68
  -4  -4  -2   24.88    0.66
  -4  -4  -2   24.18    0.60
  -5  -4  -2    7.51    0.26
  -5  -4  -2    7.87    0.24
  -5  -4  -2    7.70    0.27
  -6  -4  -2    2.30    0.14
  -6  -4  -2    2.53    0.13
  -6  -4  -2    2.24    0.14
  -7  -4  -2    1.33    0.10
  -7  -4  -2    1.33    0.11
  -8   5   2    0.00    0.06
  -8   5   2    0.06    0.06
  -7   5   2    1.39    0.12
   6  -5  -2    1.27    0.09
  -6   5   2    1.24    0.11
   5  -5  -2   14.95    0.41
  -5   5   2   13.89    0.44
   4  -5  -2    0.00    0.03
  -4   5   2   -0.04    0.04
   3  -5  -2   24.54    0.65
   3  -5  -2   25.94    0.65
  -3   5   2   24.02    0.68
   2  -5  -2    2.53    0.10
   2  -5  -2    2.35    0.09
   2  -5  -2    2.37    0.09
   2  -5  -2    2.29    0.08
  -2   5   2    2.32    0.12
   1  -5  -2    5.82    0.18
   1  -5  -2    6.00    0.19
   1  -5  -2    6.06    0.16
   0  -5  -2    1.71    0.09
   0  -5  -2    1.69    0.07
   0  -5  -2    1.70    0.07
  -1  -5  -2    7.05    0.22
  -1  -5  -2    7.10    0.20
  -1  -5  -2    7.29    0.23
   1   5   2    7.44    0.20
  -2  -5  -2    5.29    0.18
  -2  -5  -2    5.23    0.18
  -2  -5  -2    5.14    0.16
  -3  -5  -2   18.33    0.53
  -3  -5  -2   18.60    0.51
  -3  -5  -2   18.89    0.47
  -4  -5  -2   16.90    0.45
  -4  -5  -2   17.43    0.50
  -4  -5  -2   16.85    0.48
  -5  -5  -2    0.58    0.07
  -5  -5  -2    0.47    0.07
  -5  -5  -2    0.31    0.05
  -6  -5  -2    2.44    0.13
  -6  -5  -2    2.58    0.15
   6   5   2    2.65    0.11
  -7   6   2    0.05    0.06
  -6   6   2    3.59    0.19
   5  -6  -2    0.63    0.06
  -5   6   2    0.38    0.08
   4  -6  -2    2.05    0.09
  -4   6   2    1.90    0.13
   3  -6  -2    2.85    0.11
  -3   6   2    2.96    0.15
   2  -6  -2    5.16    0.16
   2  -6  -2    5.26    0.18
   2  -6  -2    5.34    0.17
  -2   6   2    5.28    0.21
   1  -6  -2    0.25    0.03
   1  -6  -2    0.24    0.04
   1  -6  -2    0.37    0.04
   1  -6  -2    0.25    0.03
   0  -6  -2    6.60    0.20
   0  -6  -2    6.54    0.22
   0  -6  -2    6.41    0.19
   0   6   2    6.60    0.20
  -1  -6  -2    1.10    0.08
  -1  -6  -2    1.03    0.07
  -1  -6  -2    1.08    0.07
   1   6   2    0.94    0.06
  -2  -6  -2   -0.03    0.04
  -2  -6  -2   -0.02    0.04
  -2  -6  -2    0.03    0.04
  -3  -6  -2    2.75    0.14
  -3  -6  -2    2.70    0.13
  -3  -6  -2    2.77    0.13
  -4  -6  -2    2.59    0.12
  -4  -6  -2    2.38    0.13
  -4  -6  -2    2.63    0.13
  -5  -6  -2    0.36    0.06
  -5  -6  -2    0.33    0.07
  -6   7   2    0.01    0.05
  -5   7   2    1.35    0.12
   4  -7  -2    3.43    0.12
  -4   7   2    3.12    0.18
   3  -7  -2    9.40    0.27
  -3   7   2    9.21    0.33
   2  -7  -2    0.12    0.04
   2  -7  -2    0.06    0.03
  -2   7   2    0.12    0.05
   1  -7  -2    1.10    0.08
   1  -7  -2    1.12    0.06
   0  -7  -2    3.07    0.12
   0  -7  -2    3.08    0.12
   0  -7  -2    3.00    0.13
   0   7   2    3.14    0.12
  -1  -7  -2    0.07    0.04
  -1  -7  -2    0.17    0.04
  -1  -7  -2    0.13    0.04
  -2  -7  -2    0.33    0.05
  -2  -7  -2    0.39    0.06
  -2  -7  -2    0.32    0.05
  -3  -7  -2    0.02    0.04
  -3  -7  -2    0.07    0.05
  -4  -7  -2    0.10    0.05
  -4  -7  -2    0.05    0.05
   4   7   2    0.07    0.03
  -5   8   2    0.19    0.07
  -4   8   2    0.61    0.10
  -3   8   2    0.40    0.08
   2  -8  -2    0.11    0.05
   2  -8  -2    0.07    0.03
  -2   8   2    0.14    0.06
   1  -8  -2    0.10    0.03
   1  -8  -2    0.15    0.05
  -1   8   2    0.10    0.04
   0  -8  -2    0.73    0.08
  -1  -8  -2    1.21    0.10
  -2  -8  -2    4.86    0.18
  -2  -8  -2    4.98    0.20
  -3  -8  -2   12.87    0.40
  -3  -8  -2   13.13    0.38
  -3   9   2    0.26    0.08
   2  -9  -2    0.53    0.08
  -2   9   2    0.78    0.10
   1  -9  -2   -0.01    0.05
  -1   9   2    0.03    0.06
   0  -9  -2    0.08    0.05
  -1  -9  -2   -0.07    0.04
   2   9  -3    0.43    0.05
  -2  -9   3    0.58    0.07
   1   9  -3    4.61    0.22
   1   9  -3    4.19    0.16
  -1  -9   3    4.30    0.18
   0   9  -3    0.00    0.04
   0   9  -3   -0.01    0.03
   0   9  -3    0.05    0.06
   0  -9   3    0.02    0.04
  -1   9  -3    0.99    0.08
  -1   9  -3    1.18    0.12
  -1   9  -3    1.14    0.10
  -2   9  -3    0.36    0.08
  -4  -8   3    4.64    0.18
   3   8  -3   -0.02    0.03
  -3  -8   3   -0.04    0.04
  -3  -8   3   -0.01    0.04
   2   8  -3    1.90    0.10
  -2  -8   3    1.94    0.12
  -2  -8   3    2.07    0.11
   1   8  -3    1.30    0.08
   1   8  -3    1.30    0.11
   1   8  -3    1.31    0.09
  -1  -8   3    1.47    0.09
  -1  -8   3    1.35    0.10
   0   8  -3    0.40    0.04
   0   8  -3    0.28    0.07
   0   8  -3    0.43    0.06
   0  -8   3    0.42    0.06
   0  -8   3    0.44    0.06
  -1   8  -3    0.03    0.03
  -1   8  -3    0.06    0.05
  -1   8  -3    0.01    0.05
   1  -8   3    0.05    0.04
  -2   8  -3    3.45    0.14
  -2   8  -3    3.40    0.16
  -2   8  -3    3.31    0.18
  -3   8  -3    3.23    0.19
  -3   8  -3    3.53    0.17
  -3   8  -3    3.61    0.14
  -4   8  -3    2.83    0.18
   5   7  -3    0.62    0.06
  -5  -7   3    0.66    0.07
   4   7  -3    0.14    0.03
  -4  -7   3    0.21    0.04
  -4  -7   3    0.13    0.04
  -4  -7   3    0.16    0.05
   3   7  -3    0.48    0.05
  -3  -7   3    0.53    0.06
  -3  -7   3    0.50    0.05
  -3  -7   3    0.49    0.06
   2   7  -3    3.02    0.12
   2   7  -3    3.29    0.14
  -2  -7   3    3.28    0.16
  -2  -7   3    3.32    0.12
  -2  -7   3    3.30    0.13
   1   7  -3   10.42    0.30
   1   7  -3   11.28    0.34
  -1  -7   3   11.23    0.33
  -1  -7   3   11.50    0.35
  -1  -7   3   10.74    0.29
   0   7  -3    1.68    0.10
   0   7  -3    1.74    0.11
   0   7  -3    1.61    0.08
   0  -7   3    1.65    0.10
   0  -7   3    1.64    0.09
  -1   7  -3    0.15    0.03
  -1   7  -3    0.18    0.04
  -1   7  -3    0.14    0.05
   1  -7   3    0.12    0.04
  -2   7  -3    0.04    0.04
  -2   7  -3   -0.01    0.04
   2  -7   3    0.03    0.04
  -3   7  -3    0.30    0.04
  -3   7  -3    0.18    0.05
  -3   7  -3    0.26    0.06
   3  -7   3    0.28    0.05
  -4   7  -3    0.83    0.07
  -4   7  -3    0.98    0.10
  -5   7  -3    0.82    0.07
  -5   7  -3    0.64    0.09
   6   6  -3    5.36    0.18
  -6  -6   3    5.17    0.20
  -6  -6   3    5.28    0.16
   5   6  -3    0.67    0.06
  -5  -6   3    0.69    0.08
  -5  -6   3    0.59    0.07
  -5  -6   3    0.62    0.05
  -5  -6   3    0.63    0.07
   4   6  -3    2.57    0.10
  -4  -6   3    2.57    0.12
  -4  -6   3    2.43    0.11
  -4  -6   3    2.50    0.13
  -4  -6   3    2.49    0.09
   3   6  -3    7.12    0.23
   3   6  -3    6.62    0.21
  -3  -6   3    6.98    0.21
  -3  -6   3    7.04    0.25
  -3  -6   3    7.29    0.22
  -3  -6   3    7.08    0.18
   2   6  -3   26.15    0.69
   2   6  -3   25.18    0.63
  -2  -6   3   25.79    0.62
  -2  -6   3   26.76    0.67
  -2  -6   3   26.02    0.72
   1   6  -3    2.96    0.11
   1   6  -3    3.07    0.13
  -1  -6   3    3.02    0.11
  -1  -6   3    3.02    0.13
  -1  -6   3    2.98    0.12
   0   6  -3    3.44    0.12
   0   6  -3    3.58    0.15
   0   6  -3    3.64    0.14
   0  -6   3    3.55    0.15
   0  -6   3    3.62    0.11
   0  -6   3    3.80    0.14
  -1   6  -3    5.53    0.19
  -1   6  -3    5.77    0.21
  -1   6  -3    5.38    0.17
   1  -6   3    5.63    0.20
  -2   6  -3   30.01    0.81
  -2   6  -3   29.70    0.73
  -2   6  -3   29.91    0.79
   2  -6   3   30.36    0.82
  -3   6  -3    0.05    0.04
  -3   6  -3    0.06    0.03
   3  -6   3    0.03    0.04
  -4   6  -3   -0.02    0.02
  -4   6  -3   -0.04    0.04
   4  -6   3    0.01    0.04
  -5   6  -3    0.13    0.04
  -5   6  -3    0.13    0.06
   5  -6   3    0.14    0.06
  -6   6  -3    0.91    0.10
  -6   6  -3    0.78    0.07
   7   5  -3   13.16    0.35
  -7  -5   3   12.83    0.35
  -7  -5   3   12.97    0.38
   6   5  -3    0.01    0.03
  -6  -5   3    0.00    0.03
  -6  -5   3    0.02    0.04
  -6  -5   3    0.03    0.04
   5   5  -3    1.68    0.08
  -5  -5   3    1.56    0.10
  -5  -5   3    1.60    0.08
  -5  -5   3    1.55    0.11
  -5  -5   3    1.58    0.09
   4   5  -3    9.94    0.29
   4   5  -3    9.17    0.26
  -4  -5   3    9.21    0.25
  -4  -5   3    9.88    0.32
  -4  -5   3   10.01    0.28
  -4  -5   3    9.18    0.27
   3   5  -3    0.01    0.03
   3   5  -3    0.07    0.02
  -3  -5   3   -0.06    0.03
  -3  -5   3   -0.03    0.03
  -3  -5   3    0.06    0.02
  -3  -5   3    0.09    0.04
   2   5  -3    0.00    0.02
   2   5  -3    0.04    0.02
  -2  -5   3    0.01    0.03
  -2  -5   3    0.03    0.02
  -2  -5   3    0.02    0.02
  -2  -5   3    0.02    0.02
   1   5  -3    8.99    0.24
   1   5  -3    9.17    0.27
  -1  -5   3    8.99    0.23
  -1  -5   3    8.95    0.25
  -1  -5   3    8.93    0.28
   0   5  -3    5.06    0.17
   0   5  -3    5.00    0.18
   0   5  -3    4.95    0.15
   0  -5   3    5.36    0.16
   0  -5   3    5.16    0.14
   0  -5   3    5.22    0.18
  -1   5  -3    0.03    0.03
  -1   5  -3    0.04    0.02
  -1   5  -3    0.04    0.03
   1  -5   3    0.02    0.01
   1  -5   3    0.09    0.03
  -2   5  -3   48.41    1.22
  -2   5  -3   48.23    1.13
   2  -5   3   46.76    1.25
  -3   5  -3    3.48    0.16
  -3   5  -3    3.55    0.12
   3  -5   3    3.52    0.15
  -4   5  -3    2.54    0.14
  -4   5  -3    2.61    0.11
   4  -5   3    2.75    0.14
  -5   5  -3    0.66    0.06
  -5   5  -3    0.54    0.08
   5  -5   3    0.66    0.08
  -6   5  -3    0.58    0.06
  -6   5  -3    0.69    0.09
   6  -5   3    0.75    0.09
  -7   5  -3    0.12    0.07
  -7   5  -3    0.12    0.05
   7   4  -3    7.51    0.22
  -7  -4   3    7.83    0.26
  -7  -4   3    7.38    0.25
  -7  -4   3    7.69    0.27
  -7  -4   3    7.65    0.23
   6   4  -3    2.48    0.10
  -6  -4   3    2.59    0.11
  -6  -4   3    2.56    0.12
  -6  -4   3    2.65    0.12
  -6  -4   3    2.49    0.13
   5   4  -3    9.42    0.26
   5   4  -3    9.94    0.29
  -5  -4   3    9.74    0.27
  -5  -4   3    9.47    0.30
  -5  -4   3    9.85    0.32
  -5  -4   3    9.83    0.28
  -5  -4   3    9.82    0.29
   4   4  -3   51.42    1.28
   4   4  -3   49.83    1.19
  -4  -4   3   51.46    1.26
  -4  -4   3   49.81    1.18
  -4  -4   3   51.62    1.28
  -4  -4   3   50.02    1.19
  -4  -4   3   52.03    1.33
   3   4  -3    2.03    0.09
   3   4  -3    2.07    0.08
  -3  -4   3    1.98    0.07
  -3  -4   3    1.91    0.08
  -3  -4   3    1.89    0.08
  -3  -4   3    2.01    0.10
   2   4  -3    8.78    0.23
   2   4  -3    8.99    0.26
  -2  -4   3    8.86    0.23
  -2  -4   3    8.88    0.27
  -2  -4   3    8.82    0.24
  -2  -4   3    8.93    0.23
   1   4  -3   29.97    0.70
   1   4  -3   29.57    0.75
  -1  -4   3   29.05    0.78
  -1  -4   3   29.46    0.73
  -1  -4   3   29.37    0.68
  -1  -4   3   29.25    0.69
   0   4  -3   25.43    0.61
   0   4  -3   25.73    0.66
   0   4  -3   25.70    0.66
   0  -4   3   25.51    0.58
   0  -4   3   25.33    0.68
   0  -4   3   24.82    0.64
  -1   4  -3    2.39    0.08
  -1   4  -3    2.41    0.11
  -1   4  -3    2.44    0.10
   1  -4   3    2.64    0.07
   1  -4   3    2.31    0.07
   1  -4   3    2.32    0.11
  -2   4  -3    2.78    0.13
  -2   4  -3    2.77    0.10
   2  -4   3    2.86    0.07
   2  -4   3    2.77    0.12
   2  -4   3    3.03    0.08
   2  -4   3    2.88    0.07
   2  -4   3    2.86    0.12
  -3   4  -3    3.71    0.16
  -3   4  -3    3.75    0.12
   3  -4   3    3.58    0.15
  -4   4  -3    4.92    0.20
  -4   4  -3    5.18    0.16
   4  -4   3    4.85    0.19
  -5   4  -3   21.36    0.55
  -5   4  -3   21.87    0.62
   5  -4   3   21.48    0.63
  -6   4  -3    5.33    0.18
  -6   4  -3    5.15    0.23
   6  -4   3    5.33    0.23
  -7   4  -3    1.30    0.09
  -7   4  -3    1.33    0.12
  -8  -3   3    0.93    0.09
  -8  -3   3    0.85    0.08
   7   3  -3    5.64    0.25
   7   3  -3    5.60    0.17
  -7  -3   3    5.77    0.22
  -7  -3   3    5.18    0.20
  -7  -3   3    5.65    0.21
  -7  -3   3    5.53    0.19
   6   3  -3    0.91    0.05
  -6  -3   3    0.89    0.08
  -6  -3   3    1.05    0.07
  -6  -3   3    0.96    0.06
  -6  -3   3    0.86    0.07
   5   3  -3   12.03    0.31
   5   3  -3   12.48    0.35
  -5  -3   3   11.75    0.32
  -5  -3   3   12.44    0.35
  -5  -3   3   12.24    0.36
  -5  -3   3   11.80    0.37
  -5  -3   3   12.38    0.33
   4   3  -3   68.21    1.72
   4   3  -3   71.81    1.79
   4   3  -3   68.64    1.61
  -4  -3   3   69.93    1.70
  -4  -3   3   71.32    1.78
  -4  -3   3   69.16    1.72
  -4  -3   3   67.86    1.61
  -4  -3   3   69.26    1.58
   3   3  -3    1.46    0.07
   3   3  -3    1.48    0.08
   3   3  -3    1.43    0.06
  -3  -3   3    1.44    0.07
  -3  -3   3    1.39    0.08
  -3  -3   3    1.47    0.06
  -3  -3   3    1.44    0.08
  -3  -3   3    1.40    0.06
   2   3  -3   50.47    1.18
   2   3  -3   52.19    1.31
   2   3  -3   50.54    1.26
  -2  -3   3   51.06    1.15
  -2  -3   3   50.59    1.30
  -2  -3   3   50.87    1.24
  -2  -3   3   50.54    1.18
   1   3  -3   20.43    0.49
   1   3  -3   20.66    0.53
  -1  -3   3   20.71    0.51
  -1  -3   3   20.73    0.48
  -1  -3   3   20.22    0.55
  -1  -3   3   20.54    0.49
   0   3  -3    0.08    0.02
   0  -3   3    0.08    0.01
   0  -3   3    0.13    0.02
  -1   3  -3    6.70    0.18
  -1   3  -3    6.72    0.20
  -1   3  -3    6.66    0.20
  -1   3  -3    6.88    0.22
   1  -3   3    6.70    0.21
   1  -3   3    6.52    0.21
   1  -3   3    6.69    0.16
   1  -3   3    7.08    0.17
  -2   3  -3    0.62    0.04
  -2   3  -3    0.60    0.06
   2  -3   3    0.68    0.03
   2  -3   3    0.65    0.05
   2  -3   3    0.64    0.05
  -3   3  -3    0.01    0.01
  -3   3  -3    0.01    0.02
  -3   3  -3    0.03    0.02
  -3   3  -3    0.06    0.03
   3  -3   3    0.00    0.02
   3  -3   3    0.01    0.02
  -4   3  -3    0.99    0.08
  -4   3  -3    0.87    0.08
  -4   3  -3    0.89    0.06
  -4   3  -3    0.94    0.04
   4  -3   3    0.87    0.08
  -5   3  -3   25.34    0.70
  -5   3  -3   24.27    0.62
   5  -3   3   25.27    0.71
  -6   3  -3    1.74    0.09
  -6   3  -3    1.80    0.12
   6  -3   3    1.76    0.13
  -7   3  -3    5.26    0.24
  -7   3  -3    5.00    0.19
   7  -3   3    5.34    0.24
   8   2  -3    9.91    0.36
  -8  -2   3    9.53    0.29
  -8  -2   3    9.75    0.30
  -8  -2   3    9.52    0.32
  -8  -2   3    9.52    0.32
   7   2  -3    1.54    0.12
   7   2  -3    1.53    0.06
  -7  -2   3    1.63    0.11
  -7  -2   3    1.42    0.08
  -7  -2   3    1.48    0.09
  -7  -2   3    1.39    0.10
   6   2  -3    4.46    0.13
  -6  -2   3    4.39    0.17
  -6  -2   3    4.32    0.16
  -6  -2   3    4.41    0.15
  -6  -2   3    4.63    0.17
   5   2  -3    2.07    0.07
  -5  -2   3    2.23    0.10
  -5  -2   3    2.11    0.11
  -5  -2   3    2.09    0.10
  -5  -2   3    2.22    0.09
  -5  -2   3    2.01    0.09
   4   2  -3    3.63    0.13
   4   2  -3    3.69    0.14
   4   2  -3    3.57    0.11
  -4  -2   3    3.69    0.12
  -4  -2   3    3.83    0.14
  -4  -2   3    3.77    0.13
  -4  -2   3    3.52    0.12
  -4  -2   3    3.44    0.14
   3   2  -3    1.86    0.08
   3   2  -3    2.13    0.09
   3   2  -3    1.86    0.06
  -3  -2   3    1.90    0.07
  -3  -2   3    1.85    0.07
  -3  -2   3    1.77    0.08
  -3  -2   3    1.92    0.07
  -3  -2   3    1.90    0.08
   2   2  -3    0.25    0.02
   2   2  -3    0.21    0.03
   2   2  -3    0.20    0.02
  -2  -2   3    0.22    0.02
  -2  -2   3    0.24    0.02
  -2  -2   3    0.16    0.02
  -2  -2   3    0.19    0.02
   1   2  -3  132.19    3.04
   1   2  -3  131.35    3.28
   1   2  -3  136.50    3.20
  -1  -2   3  130.17    3.20
  -1  -2   3  129.03    3.28
  -1  -2   3  128.57    2.92
  -1  -2   3  130.54    3.03
   0   2  -3   10.15    0.27
   0   2  -3   10.53    0.29
   0   2  -3   10.47    0.25
   0  -2   3   10.16    0.29
   0  -2   3   10.38    0.24
   0  -2   3   10.12    0.25
  -1   2  -3   21.00    0.50
  -1   2  -3   21.15    0.53
  -1   2  -3   20.89    0.54
  -1   2  -3   20.75    0.48
   1  -2   3   21.06    0.48
   1  -2   3   20.64    0.56
   1  -2   3   21.02    0.48
   1  -2   3   20.69    0.55
  -2   2  -3   56.71    1.31
  -2   2  -3   56.09    1.26
  -2   2  -3   57.19    1.43
  -2   2  -3   56.24    1.39
   2  -2   3   56.02    1.43
   2  -2   3   55.27    1.44
  -3   2  -3    0.42    0.03
  -3   2  -3    0.36    0.04
   3  -2   3    0.44    0.05
   3  -2   3    0.48    0.05
  -4   2  -3    9.92    0.31
  -4   2  -3   10.09    0.27
  -4   2  -3   10.22    0.31
  -4   2  -3   10.09    0.25
   4  -2   3    9.79    0.32
   4  -2   3   10.64    0.31
  -5   2  -3    4.99    0.20
  -5   2  -3    4.73    0.16
  -5   2  -3    5.19    0.15
  -5   2  -3    5.01    0.20
   5  -2   3    5.16    0.21
  -6   2  -3    0.60    0.06
  -6   2  -3    0.49    0.07
  -6   2  -3    0.59    0.06
   6  -2   3    0.66    0.08
  -7   2  -3   -0.07    0.05
  -7   2  -3   -0.01    0.03
   7  -2   3    0.00    0.05
  -8   2  -3    1.62    0.14
   8   1  -3    5.91    0.25
  -8  -1   3    5.51    0.20
  -8  -1   3    5.64    0.23
  -8  -1   3    6.08    0.23
  -8  -1   3    6.11    0.20
   7   1  -3    7.88    0.29
  -7  -1   3    7.61    0.24
  -7  -1   3    7.83    0.24
  -7  -1   3    8.13    0.27
  -7  -1   3    7.76    0.27
   6   1  -3   23.96    0.69
   6   1  -3   24.74    0.57
  -6  -1   3   24.10    0.61
  -6  -1   3   24.81    0.60
  -6  -1   3   24.47    0.65
  -6  -1   3   24.45    0.66
   5   1  -3   -0.01    0.03
  -5  -1   3    0.01    0.03
  -5  -1   3   -0.03    0.02
  -5  -1   3    0.00    0.02
  -5  -1   3    0.00    0.02
  -5  -1   3   -0.03    0.02
   4   1  -3   45.29    1.17
   4   1  -3   45.65    1.07
   4   1  -3   47.83    1.20
   4   1  -3   48.13    1.08
  -4  -1   3   44.73    1.20
  -4  -1   3   46.78    1.06
  -4  -1   3   46.72    1.16
  -4  -1   3   46.61    1.15
  -4  -1   3   47.66    1.09
   3   1  -3   16.37    0.37
   3   1  -3   15.26    0.43
   3   1  -3   15.85    0.37
   3   1  -3   16.39    0.42
  -3  -1   3   15.26    0.42
  -3  -1   3   15.86    0.38
  -3  -1   3   15.50    0.40
  -3  -1   3   15.98    0.38
  -3  -1   3   15.43    0.42
   2   1  -3   24.90    0.56
   2   1  -3   24.48    0.56
   2   1  -3   24.02    0.61
   2   1  -3   23.28    0.62
  -2  -1   3   24.07    0.61
  -2  -1   3   24.51    0.57
  -2  -1   3   23.29    0.62
  -2  -1   3   23.53    0.56
  -2  -1   3   25.14    0.59
   1   1  -3    3.12    0.10
   1   1  -3    3.03    0.08
   1   1  -3    3.31    0.08
   1   1  -3    3.19    0.09
   1   1  -3    3.14    0.08
   1   1  -3    3.06    0.10
  -1  -1   3    3.15    0.09
  -1  -1   3    3.06    0.10
  -1  -1   3    3.11    0.08
  -1  -1   3    3.10    0.10
  -1  -1   3    3.13    0.08
   0   1  -3    0.26    0.02
   0   1  -3    0.26    0.02
   0   1  -3    0.28    0.02
   0   1  -3    0.31    0.02
   0   1  -3    0.31    0.02
   0   1  -3    0.33    0.02
   0  -1   3    0.26    0.02
   0  -1   3    0.28    0.02
   0  -1   3    0.27    0.03
   0  -1   3    0.28    0.02
  -1   1  -3  126.73    3.15
  -1   1  -3  133.26    3.20
  -1   1  -3  127.77    2.96
  -1   1  -3  125.11    3.19
  -1   1  -3  124.55    2.86
  -1   1  -3  130.05    3.09
   1  -1   3  128.55    3.20
  -2   1  -3   34.76    0.92
  -2   1  -3   35.54    0.84
  -2   1  -3   36.07    0.90
  -2   1  -3   37.16    0.93
  -2   1  -3   34.49    0.81
   2  -1   3   36.36    0.92
   2  -1   3   36.18    0.93
  -3   1  -3   43.94    1.04
  -3   1  -3   44.04    1.01
  -3   1  -3   46.37    1.16
  -3   1  -3   43.60    1.11
  -3   1  -3   43.79    1.14
   3  -1   3   42.84    1.15
   3  -1   3   45.49    1.14
  -4   1  -3    0.58    0.05
  -4   1  -3    0.51    0.06
  -4   1  -3    0.60    0.05
  -4   1  -3    0.57    0.04
  -4   1  -3    0.59    0.04
   4  -1   3    0.59    0.06
  -5   1  -3   48.06    1.10
  -5   1  -3   49.24    1.20
  -5   1  -3   46.28    1.14
  -5   1  -3   48.52    1.26
  -5   1  -3   46.67    1.23
   5  -1   3   47.83    1.27
  -6   1  -3   10.49    0.30
  -6   1  -3   10.41    0.35
  -6   1  -3   11.10    0.29
   6  -1   3   10.78    0.37
  -7   1  -3    8.33    0.26
  -7   1  -3    8.35    0.32
   7  -1   3    8.78    0.34
  -8   1  -3    0.61    0.10
  -9   0   3    0.39    0.07
  -9   0   3    0.41    0.08
   8   0  -3    0.10    0.06
  -8   0   3    0.08    0.04
  -8   0   3    0.05    0.05
  -8   0   3    0.06    0.06
  -8   0   3   -0.03    0.04
   7   0  -3    2.57    0.14
  -7   0   3    2.77    0.12
  -7   0   3    2.90    0.14
  -7   0   3    2.75    0.14
  -7   0   3    2.80    0.11
   6   0  -3    3.32    0.15
  -6   0   3    3.34    0.12
  -6   0   3    3.15    0.12
  -6   0   3    3.31    0.15
  -6   0   3    3.31    0.14
   5   0  -3   41.40    1.10
   5   0  -3   42.01    1.09
  -5   0   3   41.72    0.97
  -5   0   3   43.37    1.10
  -5   0   3   42.91    0.99
  -5   0   3   40.79    1.07
  -5   0   3   42.04    1.06
   4   0  -3  119.23    3.00
   4   0  -3  121.17    2.99
  -4   0   3  118.63    2.66
  -4   0   3  121.56    2.90
  -4   0   3  123.26    2.74
  -4   0   3  118.90    2.91
  -4   0   3  114.29    2.99
   3   0  -3   83.52    2.08
   3   0  -3   76.59    2.03
  -3   0   3   83.29    2.02
  -3   0   3   86.98    1.90
  -3   0   3   84.37    1.85
  -3   0   3   84.09    2.01
  -3   0   3   81.23    2.08
   2   0  -3    7.72    0.22
   2   0  -3    7.81    0.21
  -2   0   3    7.89    0.19
  -2   0   3    8.00    0.21
  -2   0   3    7.73    0.20
  -2   0   3    7.76    0.22
   1   0  -3    0.47    0.02
   1   0  -3    0.41    0.03
   1   0  -3    0.42    0.02
  -1   0   3    0.42    0.02
  -1   0   3    0.37    0.03
  -1   0   3    0.54    0.03
  -1   0   3    0.43    0.02
   0   0  -3  141.85    3.73
   0   0  -3  145.43    3.30
   0   0  -3  152.11    3.65
   0   0   3  148.94    3.69
   0   0   3  146.00    3.61
   0   0   3  148.70    3.63
  -1   0  -3   15.12    0.40
  -1   0  -3   14.86    0.38
  -1   0  -3   14.83    0.35
  -1   0  -3   15.05    0.39
  -1   0  -3   14.80    0.39
  -1   0  -3   15.48    0.35
   1   0   3   14.97    0.39
   1   0   3   14.51    0.40
  -2   0  -3  101.92    2.28
  -2   0  -3  100.35    2.41
  -2   0  -3   94.95    2.21
  -2   0  -3   96.90    2.49
  -2   0  -3  101.65    2.49
  -2   0  -3   99.40    2.40
   2   0   3  100.42    2.49
   2   0   3   98.04    2.50
  -3   0  -3    3.08    0.12
  -3   0  -3    2.73    0.09
  -3   0  -3    2.78    0.11
  -3   0  -3    3.17    0.09
  -3   0  -3    2.71    0.09
   3   0   3    2.72    0.12
  -4   0  -3   23.67    0.57
  -4   0  -3   23.66    0.64
  -4   0  -3   24.28    0.58
  -4   0  -3   23.89    0.65
  -4   0  -3   24.07    0.61
   4   0   3   23.79    0.67
  -5   0  -3    0.30    0.05
  -5   0  -3    0.27    0.06
  -5   0  -3    0.37    0.04
  -5   0  -3    0.29    0.04
  -5   0  -3    0.32    0.04
   5   0   3    0.43    0.06
  -6   0  -3   -0.06    0.04
  -6   0  -3    0.00    0.03
  -6   0  -3    0.02    0.03
   6   0   3    0.01    0.04
  -7   0  -3    0.88    0.09
  -7   0  -3    0.80    0.07
  -7   0  -3    0.91    0.08
  -8   0  -3    6.88    0.29
   8   0   3    6.95    0.20
  -9   1   3    0.82    0.10
  -9   1   3    0.72    0.08
  -9   1   3    0.74    0.09
  -8   1   3    5.01    0.18
  -8   1   3    5.29    0.22
  -8   1   3    5.17    0.22
   7  -1  -3    0.22    0.05
  -7   1   3    0.12    0.05
  -7   1   3    0.09    0.05
  -7   1   3    0.16    0.03
  -7   1   3    0.16    0.03
   6  -1  -3    0.17    0.05
  -6   1   3    0.18    0.05
  -6   1   3    0.18    0.03
  -6   1   3    0.11    0.04
  -6   1   3    0.18    0.05
   5  -1  -3    6.02    0.21
   5  -1  -3    6.31    0.20
  -5   1   3    6.23    0.17
  -5   1   3    5.84    0.20
  -5   1   3    6.15    0.17
  -5   1   3    6.07    0.20
  -5   1   3    6.03    0.20
   4  -1  -3    0.80    0.05
  -4   1   3    0.72    0.06
  -4   1   3    0.82    0.04
  -4   1   3    0.78    0.04
  -4   1   3    0.87    0.06
  -4   1   3    0.83    0.05
   3  -1  -3   44.88    1.15
   3  -1  -3   45.47    1.16
  -3   1   3   45.67    1.03
  -3   1   3   45.55    1.13
  -3   1   3   45.75    1.13
  -3   1   3   46.19    1.15
   2  -1  -3    6.22    0.17
   2  -1  -3    6.14    0.17
  -2   1   3    6.48    0.18
  -2   1   3    6.25    0.16
  -2   1   3    6.24    0.17
  -2   1   3    6.19    0.18
   1  -1  -3  919.14   21.20
   1  -1  -3 1000.00   22.04
  -1   1   3  831.95   23.07
  -1   1   3  858.41   20.99
   0  -1  -3   30.09    0.75
   0  -1  -3   30.67    0.77
   0  -1  -3   31.78    0.75
   0  -1  -3   29.58    0.69
   0   1   3   29.88    0.77
   0   1   3   30.66    0.77
   0   1   3   29.87    0.75
  -1  -1  -3  159.80    3.66
  -1  -1  -3  162.55    4.11
  -1  -1  -3  167.33    3.97
  -1  -1  -3  177.04    4.15
   1   1   3  165.30    4.13
   1   1   3  157.48    4.16
  -2  -1  -3   27.98    0.68
  -2  -1  -3   27.14    0.65
  -2  -1  -3   27.63    0.71
  -2  -1  -3   27.63    0.72
  -2  -1  -3   27.25    0.65
  -2  -1  -3   29.64    0.64
   2   1   3   27.59    0.73
   2   1   3   27.94    0.72
  -3  -1  -3   16.50    0.40
  -3  -1  -3   16.96    0.41
  -3  -1  -3   15.99    0.45
  -3  -1  -3   16.18    0.40
  -3  -1  -3   16.49    0.44
   3   1   3   15.81    0.46
  -4  -1  -3    1.67    0.08
  -4  -1  -3    1.80    0.10
  -4  -1  -3    1.85    0.07
  -4  -1  -3    1.68    0.07
  -4  -1  -3    1.74    0.09
   4   1   3    1.70    0.10
  -5  -1  -3    1.94    0.08
  -5  -1  -3    1.78    0.09
  -5  -1  -3    1.70    0.11
  -5  -1  -3    1.80    0.11
   5   1   3    1.81    0.12
  -6  -1  -3    7.69    0.23
  -6  -1  -3    7.55    0.27
  -6  -1  -3    7.74    0.24
  -6  -1  -3    7.79    0.28
  -7  -1  -3    1.09    0.09
  -7  -1  -3    1.01    0.11
  -7  -1  -3    1.02    0.07
  -8   2   3    1.90    0.10
  -8   2   3    1.97    0.13
  -8   2   3    1.95    0.14
   7  -2  -3    1.32    0.10
  -7   2   3    1.24    0.08
  -7   2   3    1.39    0.10
  -7   2   3    1.35    0.11
   6  -2  -3    0.64    0.07
  -6   2   3    0.72    0.07
  -6   2   3    0.77    0.08
  -6   2   3    0.62    0.05
  -6   2   3    0.79    0.06
   5  -2  -3    8.44    0.25
   5  -2  -3    7.84    0.25
  -5   2   3    8.31    0.21
  -5   2   3    8.53    0.22
  -5   2   3    7.95    0.26
  -5   2   3    8.18    0.27
   4  -2  -3    0.22    0.03
   4  -2  -3    0.29    0.03
  -4   2   3    0.28    0.04
  -4   2   3    0.25    0.02
  -4   2   3    0.30    0.03
  -4   2   3    0.31    0.03
   3  -2  -3   17.27    0.45
   3  -2  -3   17.28    0.45
  -3   2   3   17.69    0.45
  -3   2   3   16.95    0.40
  -3   2   3   17.78    0.46
   2  -2  -3    0.58    0.04
   2  -2  -3    0.57    0.03
  -2   2   3    0.62    0.03
  -2   2   3    0.57    0.04
  -2   2   3    0.60    0.03
  -2   2   3    0.68    0.03
   1  -2  -3   67.98    1.66
   1  -2  -3   66.17    1.53
  -1   2   3   71.64    1.81
   0  -2  -3    0.67    0.03
   0  -2  -3    0.60    0.03
   0  -2  -3    0.65    0.04
   0   2   3    0.69    0.03
   0   2   3    0.69    0.03
  -1  -2  -3   16.73    0.44
  -1  -2  -3   17.17    0.40
  -1  -2  -3   16.84    0.44
  -2  -2  -3   24.20    0.62
  -2  -2  -3   24.16    0.57
  -2  -2  -3   23.39    0.63
  -3  -2  -3    8.45    0.25
  -3  -2  -3    7.68    0.25
  -3  -2  -3    8.16    0.22
  -3  -2  -3    7.96    0.22
  -3  -2  -3    8.10    0.20
   3   2   3    8.01    0.26
  -4  -2  -3   25.62    0.64
  -4  -2  -3   25.18    0.62
  -4  -2  -3   25.42    0.61
  -4  -2  -3   25.22    0.70
  -4  -2  -3   26.02    0.68
   4   2   3   25.98    0.71
  -5  -2  -3    1.22    0.06
  -5  -2  -3    1.31    0.10
  -5  -2  -3    1.23    0.08
  -5  -2  -3    1.24    0.09
  -6  -2  -3    1.80    0.08
  -6  -2  -3    1.55    0.10
  -6  -2  -3    1.67    0.11
  -6  -2  -3    1.82    0.12
  -7  -2  -3    0.10    0.05
  -7  -2  -3    0.04    0.03
  -7  -2  -3    0.20    0.06
  -8   3   3    2.86    0.16
  -8   3   3    2.58    0.16
   7  -3  -3    3.70    0.17
  -7   3   3    3.88    0.18
  -7   3   3    4.01    0.19
   6  -3  -3    1.51    0.09
  -6   3   3    1.49    0.11
  -6   3   3    1.36    0.10
   5  -3  -3   47.43    1.26
   5  -3  -3   49.96    1.25
  -5   3   3   48.24    1.25
  -5   3   3   50.44    1.11
   4  -3  -3   10.77    0.29
   4  -3  -3   10.25    0.29
  -4   3   3   10.51    0.25
  -4   3   3   10.68    0.30
  -4   3   3   10.73    0.32
   3  -3  -3    9.45    0.25
   3  -3  -3    9.73    0.26
  -3   3   3    9.39    0.28
  -3   3   3    9.64    0.23
  -3   3   3    9.39    0.26
   2  -3  -3   21.03    0.54
   2  -3  -3   21.13    0.49
  -2   3   3   21.48    0.49
  -2   3   3   21.21    0.56
   1  -3  -3    0.13    0.02
   1  -3  -3    0.15    0.02
   0  -3  -3    1.05    0.04
   0  -3  -3    1.07    0.05
   0  -3  -3    1.07    0.06
  -1  -3  -3   16.47    0.44
  -1  -3  -3   16.78    0.40
  -1  -3  -3   16.36    0.44
   1   3   3   16.76    0.42
  -2  -3  -3   40.02    1.02
  -2  -3  -3   39.39    0.92
  -2  -3  -3   39.22    0.99
  -3  -3  -3    1.75    0.09
  -3  -3  -3    1.74    0.09
  -3  -3  -3    1.88    0.09
  -4  -3  -3   12.65    0.30
  -4  -3  -3   12.25    0.37
  -4  -3  -3   12.58    0.37
  -4  -3  -3   12.55    0.34
  -5  -3  -3    0.16    0.05
  -5  -3  -3    0.20    0.05
  -5  -3  -3    0.15    0.04
  -5  -3  -3    0.14    0.02
  -6  -3  -3    0.79    0.09
  -6  -3  -3    0.91    0.05
  -6  -3  -3    0.90    0.09
  -6  -3  -3    0.82    0.07
  -7  -3  -3    0.02    0.05
  -7  -3  -3    0.06    0.05
  -8   4   3    1.57    0.13
  -8   4   3    1.91    0.14
  -7   4   3    0.01    0.05
  -7   4   3    0.04    0.05
   6  -4  -3    3.83    0.15
  -6   4   3    3.80    0.18
   5  -4  -3    6.30    0.20
  -5   4   3    6.28    0.24
   4  -4  -3   22.60    0.59
   4  -4  -3   22.62    0.58
  -4   4   3   21.44    0.61
  -4   4   3   22.86    0.51
   3  -4  -3    0.20    0.02
   3  -4  -3    0.23    0.02
  -3   4   3    0.25    0.05
  -3   4   3    0.21    0.02
   2  -4  -3   57.51    1.41
   2  -4  -3   53.38    1.36
   2  -4  -3   54.31    1.24
  -2   4   3   54.88    1.38
   1  -4  -3   13.21    0.32
   1  -4  -3   12.45    0.33
   1  -4  -3   13.11    0.34
   1  -4  -3   12.67    0.35
   0  -4  -3   20.45    0.54
   0  -4  -3   21.10    0.50
   0  -4  -3   21.02    0.54
  -1  -4  -3    4.51    0.15
  -1  -4  -3    4.56    0.14
  -1  -4  -3    4.78    0.16
   1   4   3    4.73    0.13
  -2  -4  -3    0.64    0.06
  -2  -4  -3    0.76    0.06
  -2  -4  -3    0.51    0.05
  -3  -4  -3   13.63    0.36
  -3  -4  -3   13.00    0.39
  -3  -4  -3   13.58    0.39
  -4  -4  -3    3.09    0.14
  -4  -4  -3    3.10    0.13
  -4  -4  -3    3.00    0.14
  -5  -4  -3    3.28    0.14
  -5  -4  -3    3.05    0.15
  -5  -4  -3    3.01    0.15
  -6  -4  -3    3.38    0.17
  -6  -4  -3    3.41    0.15
  -6  -4  -3    3.48    0.18
  -8   5   3   -0.02    0.05
  -8   5   3   -0.05    0.05
  -7   5   3    0.41    0.08
   6  -5  -3    1.37    0.08
  -6   5   3    1.31    0.11
   5  -5  -3    4.43    0.15
  -5   5   3    3.88    0.19
   3  -5  -3    0.70    0.07
   3  -5  -3    0.70    0.04
   3  -5  -3    0.65    0.04
  -3   5   3    0.81    0.08
  -3   5   3    0.71    0.04
   2  -5  -3   22.21    0.56
   2  -5  -3   22.10    0.51
   2  -5  -3   21.88    0.56
   2  -5  -3   21.29    0.57
  -2   5   3   21.68    0.60
   1  -5  -3    2.89    0.09
   1  -5  -3    2.79    0.10
   1  -5  -3    2.73    0.09
   1  -5  -3    2.85    0.11
   0  -5  -3    0.72    0.06
   0  -5  -3    0.72    0.05
   0  -5  -3    0.76    0.05
  -1  -5  -3    0.04    0.03
  -1  -5  -3    0.00    0.03
   1   5   3    0.02    0.02
  -2  -5  -3   34.82    0.83
  -2  -5  -3   34.75    0.92
  -2  -5  -3   35.33    0.90
  -3  -5  -3   11.25    0.31
  -3  -5  -3   10.85    0.33
  -3  -5  -3   10.73    0.33
  -4  -5  -3    1.69    0.11
  -4  -5  -3    1.77    0.11
  -4  -5  -3    1.60    0.10
  -5  -5  -3    1.83    0.12
  -5  -5  -3    1.79    0.12
  -5  -5  -3    1.81    0.11
  -6  -5  -3    0.21    0.06
  -6  -5  -3    0.28    0.07
  -7   6   3    2.81    0.18
  -6   6   3    3.38    0.19
   5  -6  -3    0.22    0.03
  -5   6   3    0.18    0.06
   4  -6  -3   10.55    0.29
  -4   6   3   10.19    0.35
   3  -6  -3    5.54    0.16
   3  -6  -3    5.75    0.16
   3  -6  -3    5.34    0.20
  -3   6   3    5.63    0.22
   2  -6  -3    0.42    0.05
   2  -6  -3    0.54    0.04
   2  -6  -3    0.54    0.04
  -2   6   3    0.54    0.07
   1  -6  -3    0.03    0.03
   1  -6  -3    0.01    0.02
   1  -6  -3   -0.01    0.02
   1  -6  -3    0.01    0.03
   0  -6  -3   -0.01    0.02
   0  -6  -3   -0.02    0.03
   0  -6  -3   -0.01    0.03
   0   6   3   -0.01    0.02
  -1  -6  -3    1.02    0.08
  -1  -6  -3    1.21    0.07
  -1  -6  -3    1.07    0.07
  -2  -6  -3   40.32    0.96
  -2  -6  -3   40.55    1.06
  -2  -6  -3   41.13    1.05
  -3  -6  -3   -0.05    0.03
  -3  -6  -3   -0.02    0.03
  -3  -6  -3   -0.07    0.03
  -4  -6  -3   13.37    0.42
  -4  -6  -3   14.10    0.39
  -5  -6  -3    3.10    0.15
  -5  -6  -3    3.01    0.16
  -6   7   3    0.52    0.09
   5  -7  -3    0.91    0.05
  -5   7   3    0.78    0.10
   4  -7  -3    2.87    0.10
  -4   7   3    2.77    0.17
   3  -7  -3   11.92    0.31
   3  -7  -3   11.43    0.35
  -3   7   3   10.86    0.38
   2  -7  -3    0.07    0.04
   2  -7  -3   -0.06    0.02
  -2   7   3   -0.02    0.04
   1  -7  -3    0.09    0.04
   1  -7  -3    0.04    0.02
   0  -7  -3    0.05    0.03
   0  -7  -3    0.05    0.04
   0  -7  -3    0.07    0.03
  -1  -7  -3    1.26    0.08
  -1  -7  -3    0.95    0.09
  -1  -7  -3    1.02    0.07
  -2  -7  -3    7.83    0.25
  -2  -7  -3    8.13    0.26
  -2  -7  -3    8.06    0.27
  -3  -7  -3    2.10    0.11
  -3  -7  -3    2.00    0.12
  -4  -7  -3    0.63    0.08
  -4  -7  -3    0.66    0.08
  -5   8   3    0.09    0.07
  -4   8   3    4.85    0.24
   3  -8  -3    9.18    0.24
   3  -8  -3    8.82    0.30
  -3   8   3    8.75    0.34
   2  -8  -3    0.25    0.05
   2  -8  -3    0.23    0.03
  -2   8   3    0.22    0.07
   1  -8  -3    0.26    0.06
   1  -8  -3    0.27    0.04
   0  -8  -3    0.01    0.04
  -1  -8  -3    2.15    0.13
  -1  -8  -3    2.29    0.11
  -2  -8  -3    3.53    0.17
  -2  -8  -3    3.53    0.15
  -3  -8  -3    0.94    0.09
  -3  -8  -3    1.12    0.10
   3  -9  -3    0.09    0.06
  -3   9   3    0.07    0.07
   2  -9  -3    0.07    0.05
  -2   9   3    0.17    0.07
   1  -9  -3    0.71    0.08
   0  -9  -3    0.78    0.09
  -1  -9  -3    1.24    0.11
   1   9  -4    1.30    0.12
   1   9  -4    1.25    0.09
   1   9  -4    1.35    0.11
  -1  -9   4    1.39    0.10
   0   9  -4    0.08    0.06
   0   9  -4    0.17    0.06
   0   9  -4    0.14    0.04
  -1   9  -4    2.53    0.14
  -1   9  -4    2.44    0.12
  -1   9  -4    2.54    0.17
  -2   9  -4    2.43    0.17
  -2   9  -4    2.16    0.12
  -4  -8   4    0.11    0.05
   3   8  -4    5.38    0.19
  -3  -8   4    5.53    0.19
   2   8  -4    0.78    0.06
   2   8  -4    0.81    0.08
  -2  -8   4    0.72    0.07
  -2  -8   4    0.74    0.08
   1   8  -4    5.02    0.18
   1   8  -4    5.41    0.21
   1   8  -4    5.46    0.23
  -1  -8   4    5.31    0.22
  -1  -8   4    5.37    0.19
   0   8  -4    0.66    0.07
   0   8  -4    0.65    0.06
   0   8  -4    0.67    0.08
   0  -8   4    0.55    0.07
   0  -8   4    0.64    0.07
  -1   8  -4    4.61    0.16
  -1   8  -4    4.30    0.19
  -1   8  -4    4.62    0.21
   1  -8   4    4.50    0.20
  -2   8  -4    1.32    0.08
  -2   8  -4    1.33    0.10
  -2   8  -4    1.42    0.12
  -3   8  -4    0.39    0.08
  -3   8  -4    0.26    0.06
  -3   8  -4    0.40    0.05
  -4   8  -4    1.00    0.08
  -4   8  -4    0.96    0.11
   5   7  -4    0.04    0.03
  -5  -7   4   -0.02    0.04
   4   7  -4    0.79    0.06
  -4  -7   4    0.97    0.10
  -4  -7   4    0.80    0.08
   3   7  -4    0.01    0.02
   3   7  -4    0.00    0.03
  -3  -7   4   -0.02    0.03
  -3  -7   4    0.05    0.04
  -3  -7   4    0.00    0.04
   2   7  -4    0.05    0.03
   2   7  -4    0.08    0.04
  -2  -7   4    0.10    0.03
  -2  -7   4    0.11    0.04
  -2  -7   4    0.05    0.04
   1   7  -4    7.74    0.24
   1   7  -4    8.24    0.27
   1   7  -4    8.42    0.28
  -1  -7   4    8.01    0.23
  -1  -7   4    8.16    0.25
  -1  -7   4    8.28    0.28
   0   7  -4    2.08    0.12
   0   7  -4    2.16    0.09
   0   7  -4    2.13    0.12
   0  -7   4    2.07    0.10
   0  -7   4    2.13    0.12
  -1   7  -4   -0.02    0.02
  -1   7  -4    0.04    0.04
  -1   7  -4    0.05    0.05
   1  -7   4    0.02    0.04
  -2   7  -4    7.15    0.25
  -2   7  -4    7.17    0.22
  -2   7  -4    7.33    0.28
   2  -7   4    7.64    0.27
  -3   7  -4    0.91    0.08
  -3   7  -4    1.08    0.07
  -3   7  -4    1.01    0.10
   3  -7   4    1.09    0.10
  -4   7  -4    0.03    0.05
  -4   7  -4    0.04    0.03
  -4   7  -4   -0.03    0.05
  -5   7  -4    2.53    0.17
  -5   7  -4    2.63    0.13
   6   6  -4    2.22    0.10
  -6  -6   4    2.13    0.12
  -6  -6   4    2.16    0.09
  -5  -6   4    0.69    0.05
  -5  -6   4    0.78    0.07
   4   6  -4    3.01    0.13
   4   6  -4    2.92    0.11
  -4  -6   4    2.78    0.14
  -4  -6   4    2.87    0.12
  -4  -6   4    2.83    0.10
  -4  -6   4    2.88    0.12
   3   6  -4    1.79    0.09
   3   6  -4    1.71    0.08
  -3  -6   4    1.70    0.07
  -3  -6   4    1.81    0.11
  -3  -6   4    1.78    0.09
  -3  -6   4    1.85    0.09
   2   6  -4    1.45    0.09
   2   6  -4    1.44    0.07
  -2  -6   4    1.37    0.08
  -2  -6   4    1.56    0.10
  -2  -6   4    1.44    0.08
   1   6  -4    0.35    0.05
   1   6  -4    0.42    0.05
   1   6  -4    0.41    0.04
[truncated: 185,538 more chars]
