# Supplementary material for: Crystal structures of 2-[(4,6-di­amino­pyrimidin-2-yl)sulfan­yl]-N-(3-nitro­phen­yl)acetamide monohydrate and N-(2-chloro­phen­yl)-2-[(4,6-di­amino­pyrimidin-2-yl)sulfan­yl]acetamide
Source: Acta Crystallogr E Crystallogr Commun. 2016 Jul 22;72(Pt 8):1171–5. doi: 10.1107/S2056989016011658 (PMC4971865; doi:10.1107/S2056989016011658)
Supplement: Supplementary file 2 [file e-72-01171-Isup2.hkl]

data_I                                                                          
_shelx_title ' BNS-T-S6-14 IN PNA2(1)'                                          
_shelx_refln_list_code          4                                               
_shelx_F_calc_maximum      222.30                                               
_exptl_crystal_F_000       704.00                                               
_reflns_d_resolution_high  0.7492                                               
                                                                                
loop_                                                                           
 _space_group_symop_operation_xyz                                               
 'x, y, z'                                                                      
 '-x, -y, z+1/2'                                                                
 '-x+1/2, y+1/2, z+1/2'                                                         
 'x+1/2, -y+1/2, z'                                                             
                                                                                
_cell_length_a     7.2326                                                       
_cell_length_b    14.3442                                                       
_cell_length_c    14.0940                                                       
_cell_angle_alpha  90.000                                                       
_cell_angle_beta   90.000                                                       
_cell_angle_gamma  90.000                                                       
                                                                                
_shelx_F_squared_multiplier     1.000                                           
                                                                                
loop_                                                                           
 _refln_index_h                                                                 
 _refln_index_k                                                                 
 _refln_index_l                                                                 
 _refln_F_squared_calc                                                          
 _refln_F_squared_meas                                                          
 _refln_F_squared_sigma                                                         
 _refln_observed_status                                                         
   5   1 -15          0.40         -0.46         1.94 o                         
   5   2 -15         32.92         39.49         3.23 o                         
   4   3 -15        102.40        117.90         6.85 o                         
   5   3 -15         51.21         55.20         3.71 o                         
   5   4 -15         10.49         13.25         3.66 o                         
   4   0 -14        364.29        370.24        12.34 o                         
   6   0 -14          2.51          0.46         2.74 o                         
   3   1 -14         12.05         12.34         2.74 o                         
   4   1 -14          2.08         -0.46         1.83 o                         
   5   1 -14         95.85        102.24         4.68 o                         
   6   1 -14         17.07         18.08         2.91 o                         
   3   2 -14        193.36        196.52         7.77 o                         
   4   2 -14          2.73          1.37         1.62 o                         
   5   2 -14         76.98         78.16         4.20 o                         
   6   2 -14          0.57         -1.60         1.94 o                         
   3   3 -14         41.65         41.58         4.11 o                         
   4   3 -14          0.25         -2.06         2.06 o                         
   5   3 -14         30.62         32.22         2.91 o                         
   6   3 -14         44.92         58.40         4.03 o                         
   4   4 -14        124.39        131.01         5.00 o                         
   5   4 -14          8.75          7.63         2.08 o                         
   6   4 -14          4.14          4.80         2.26 o                         
   4   5 -14         43.79         44.32         4.11 o                         
   5   5 -14          4.34         -1.83         2.28 o                         
   4   6 -14         17.87         16.45         3.20 o                         
   5   6 -14        152.55        145.78         7.77 o                         
   5   7 -14         45.23         53.92         5.03 o                         
   5   8 -14          4.68          0.91         2.28 o                         
   2   0 -13        205.10        208.41         7.31 o                         
   4   0 -13        120.05        122.02         6.40 o                         
   6   0 -13        243.74        244.05        10.51 o                         
   3   1 -13        172.96        185.55         5.17 o                         
   4   1 -13         71.24         76.68         3.71 o                         
   5   1 -13         15.97         17.63         2.41 o                         
   6   1 -13          0.39         -2.28         2.28 o                         
   3   2 -13        102.42         99.88         5.03 o                         
   4   2 -13         49.24         52.55         3.23 o                         
   5   2 -13         40.29         40.14         3.06 o                         
   6   2 -13         26.48         20.60         2.91 o                         
   3   3 -13         38.98         41.20         3.88 o                         
   4   3 -13         37.39         34.84         2.73 o                         
   5   3 -13         39.18         38.29         3.06 o                         
   6   3 -13          0.17         -1.26         3.43 o                         
   3   4 -13         12.58         12.34         2.28 o                         
   4   4 -13          8.17          6.40         1.76 o                         
   5   4 -13          9.91         11.81         2.08 o                         
   6   4 -13          6.36          8.44         2.41 o                         
   3   5 -13         68.29         71.74         4.57 o                         
   4   5 -13        129.50        140.30         6.85 o                         
   5   5 -13         22.96         26.65         2.73 o                         
   6   5 -13          1.40          0.65         1.86 o                         
   3   6 -13        122.51        122.02         5.94 o                         
   4   6 -13          4.75          3.20         2.28 o                         
   5   6 -13         25.69         26.05         3.66 o                         
   6   6 -13          6.01          3.66         2.74 o                         
   3   7 -13        101.48         98.25         5.48 o                         
   4   7 -13         97.02         96.88         5.48 o                         
   5   7 -13          1.07          0.91         1.83 o                         
   6   7 -13          1.38          0.91         2.74 o                         
   4   8 -13         48.55         51.18         4.57 o                         
   5   8 -13         52.68         54.38         4.57 o                         
   4   9 -13         92.97        100.53         5.94 o                         
   5   9 -13          3.13          0.91         2.74 o                         
   4  10 -13          2.70          3.66         2.28 o                         
   4  11 -13         28.87         31.07         4.11 o                         
   4   0 -12        258.09        262.81         9.60 o                         
   6   0 -12          7.14         10.97         3.20 o                         
   1   1 -12        314.02        310.83         8.68 o                         
   2   1 -12        198.22        155.39         6.40 o                         
   3   1 -12        161.54        164.39         4.85 o                         
   4   1 -12         44.22         44.58         2.91 o                         
   5   1 -12         49.31         55.62         3.38 o                         
   6   1 -12         18.96         15.66         2.74 o                         
   7   1 -12          7.68          9.35         2.41 o                         
   2   2 -12        142.89        143.96         5.94 o                         
   3   2 -12         60.07         59.33         2.97 o                         
   4   2 -12         35.77         34.62         2.58 o                         
   5   2 -12         28.63         34.73         2.91 o                         
   6   2 -12         11.02          8.00         2.26 o                         
   7   2 -12         13.97         10.47         2.58 o                         
   2   3 -12        168.66        175.50         6.86 o                         
   3   3 -12        105.95        110.82         3.88 o                         
   4   3 -12          5.89          8.42         1.76 o                         
   5   3 -12          8.18          4.24         1.76 o                         
   6   3 -12         22.15         20.26         3.20 o                         
   7   3 -12         20.62         15.04         2.73 o                         
   3   4 -12          2.86          3.40         1.43 o                         
   4   4 -12        247.29        243.86         6.46 o                         
   5   4 -12          3.02          2.06         1.62 o                         
   6   4 -12         13.34         16.15         2.41 o                         
   7   4 -12          2.27         -0.07         3.88 o                         
   3   5 -12        104.02         94.60         5.03 o                         
   4   5 -12         31.13         30.01         5.94 o                         
   5   5 -12         36.48         35.40         2.91 o                         
   6   5 -12        172.89        184.43         6.44 o                         
   2   6 -12         29.41         25.13         2.74 o                         
   3   6 -12        178.40        170.92         6.86 o                         
   4   6 -12          2.28          0.46         1.83 o                         
   5   6 -12        116.46        116.53         6.40 o                         
   6   6 -12          3.17          5.03         2.26 o                         
   2   7 -12         60.36         60.32         4.11 o                         
   3   7 -12        150.13        152.64         6.86 o                         
   4   7 -12          4.11          1.83         1.83 o                         
   5   7 -12         21.25         22.85         3.20 o                         
   6   7 -12        127.95        152.63         8.23 o                         
   2   8 -12        102.57        103.73         5.03 o                         
   3   8 -12        121.81        127.50         5.94 o                         
   4   8 -12        120.80        120.64         6.40 o                         
   5   8 -12         11.45          9.60         2.74 o                         
   6   8 -12          1.83          1.37         2.28 o                         
   3   9 -12         15.67         16.91         2.74 o                         
   4   9 -12          5.79          1.37         2.28 o                         
   5   9 -12         14.42         11.88         3.20 o                         
   3  10 -12          6.47          4.57         2.28 o                         
   4  10 -12         21.83         25.13         3.66 o                         
   5  10 -12          8.69         17.82         3.66 o                         
   3  11 -12        118.78        124.30         6.40 o                         
   4  11 -12          6.73         12.34         2.74 o                         
   3  12 -12         27.79         42.50         4.11 o                         
   4  12 -12         48.25         51.18         5.03 o                         
   2   0 -11       1031.67       1004.71        22.88 o                         
   4   0 -11        278.79        264.64         9.60 o                         
   6   0 -11         81.17         72.66         5.48 o                         
   1   1 -11        588.87        588.15         9.86 o                         
   2   1 -11          6.61          4.92         1.60 o                         
   3   1 -11         97.59        106.25         3.88 o                         
   4   1 -11         99.26        107.86         4.20 o                         
   5   1 -11         36.49         36.65         2.91 o                         
   6   1 -11         11.22         12.01         2.26 o                         
   7   1 -11         27.79         25.53         3.06 o                         
   1   2 -11        117.67        112.42         4.57 o                         
   2   2 -11         73.85         66.12         2.73 o                         
   3   2 -11        454.03        458.48         9.21 o                         
   4   2 -11         41.62         43.13         2.91 o                         
   5   2 -11         48.06         47.56         3.23 o                         
   6   2 -11         12.55         13.03         2.26 o                         
   7   2 -11         56.54         58.65         4.03 o                         
   1   3 -11         73.81         77.23         3.66 o                         
   2   3 -11        193.42        197.92         5.71 o                         
   3   3 -11        662.48        643.57        11.80 o                         
   4   3 -11         67.37         66.31         3.23 o                         
   5   3 -11         57.54         56.21         3.38 o                         
   6   3 -11          9.72          7.94         2.08 o                         
   7   3 -11          4.51          4.57         2.26 o                         
   1   4 -11          0.96          0.00         0.91 o                         
   2   4 -11        733.84        684.17        16.46 o                         
   3   4 -11        138.17        142.19         4.35 o                         
   4   4 -11         22.81         21.12         2.08 o                         
   5   4 -11          0.03         -0.46         2.06 o                         
   6   4 -11        126.60        117.72         5.00 o                         
   7   4 -11          1.07          0.95         2.08 o                         
   1   5 -11        106.79        111.96         4.57 o                         
   2   5 -11         97.33        102.82         4.57 o                         
   3   5 -11        131.86        119.28         5.48 o                         
   4   5 -11        373.30        348.99         8.06 o                         
   5   5 -11         21.51         23.20         2.41 o                         
   6   5 -11          1.27          1.29         1.76 o                         
   7   5 -11         24.27         26.46         3.06 o                         
   1   6 -11        363.54        359.30         9.60 o                         
   2   6 -11         15.03         10.51         1.83 o                         
   3   6 -11        294.43        295.27         9.60 o                         
   4   6 -11         17.64         15.08         2.74 o                         
   5   6 -11         10.60         13.98         2.28 o                         
   6   6 -11          6.33          6.54         2.08 o                         
   7   6 -11         17.86         16.55         3.43 o                         
   1   7 -11        376.34        384.44        10.51 o                         
   2   7 -11        236.40        236.75         7.77 o                         
   3   7 -11         68.59         68.09         4.57 o                         
   4   7 -11        145.14        148.52         6.85 o                         
   5   7 -11          0.73          1.37         2.28 o                         
   6   7 -11          6.61          6.40         2.74 o                         
   2   8 -11        314.13        342.36        10.06 o                         
   3   8 -11         26.51         35.18         3.20 o                         
   4   8 -11          0.90          2.28         1.83 o                         
   5   8 -11         14.60         17.82         3.20 o                         
   6   8 -11         10.46          7.31         2.74 o                         
   2   9 -11         20.36         20.11         2.74 o                         
   3   9 -11        113.73        106.02         5.48 o                         
   4   9 -11         41.83         40.67         3.66 o                         
   5   9 -11         14.08         10.05         2.74 o                         
   6   9 -11         23.48         22.85         4.11 o                         
   2  10 -11         55.78         57.12         4.11 o                         
   3  10 -11         59.16         58.49         4.57 o                         
   4  10 -11         17.20         17.36         3.20 o                         
   5  10 -11         79.83         86.37         5.94 o                         
   2  11 -11         18.95         23.30         3.20 o                         
   3  11 -11          8.14         10.05         2.74 o                         
   4  11 -11         24.04         23.76         3.66 o                         
   5  11 -11         60.37         65.80         5.48 o                         
   2  12 -11        222.59        238.57         9.14 o                         
   3  12 -11         13.41         19.19         3.20 o                         
   4  12 -11          4.53          7.77         2.74 o                         
   2  13 -11          8.84          5.03         2.28 o                         
   3  13 -11          0.46          4.57         2.28 o                         
   4  13 -11         76.85         79.97         5.94 o                         
   3  14 -11         75.65         81.80         5.94 o                         
   0   0 -10       1716.15       1749.33        35.73 o                         
   2   0 -10        910.99        917.27        21.04 o                         
   4   0 -10        195.30        190.58         7.31 o                         
   6   0 -10         10.84          9.14         3.20 o                         
   8   0 -10         27.63         33.81         5.03 o                         
   1   1 -10        388.72        410.65         7.27 o                         
   2   1 -10        210.78        205.69         4.85 o                         
   3   1 -10        797.66        796.94        13.74 o                         
   4   1 -10        134.99        131.63         4.52 o                         
   5   1 -10        100.42         93.28         4.20 o                         
   6   1 -10         78.69         76.58         3.88 o                         
   7   1 -10         48.07         51.00         3.88 o                         
   8   1 -10          7.35          2.06         2.26 o                         
   0   2 -10        290.98        319.53         7.77 o                         
   1   2 -10        408.97        407.88         7.27 o                         
   2   2 -10        631.41        630.51        10.83 o                         
   3   2 -10       1168.48       1156.33        18.93 o                         
   4   2 -10         22.11         21.97         1.94 o                         
   5   2 -10        561.18        550.56        11.47 o                         
   6   2 -10          0.20         -0.81         1.43 o                         
   7   2 -10         30.76         28.13         3.06 o                         
   8   2 -10          7.98          2.04         3.20 o                         
   1   3 -10        484.80        488.33        11.43 o                         
   2   3 -10        467.08        464.28        10.97 o                         
   3   3 -10        106.98         99.50         3.71 o                         
   4   3 -10        115.93        121.17         4.35 o                         
   5   3 -10         76.07         67.08         3.71 o                         
   6   3 -10         15.54         19.04         2.74 o                         
   7   3 -10         94.06         89.57         4.68 o                         
   8   3 -10         11.47         10.82         6.17 o                         
   0   4 -10        628.75        659.91        14.18 o                         
   1   4 -10         41.53         42.04         2.74 o                         
   2   4 -10        164.80        152.19         5.48 o                         
   3   4 -10         51.69         54.97         3.43 o                         
   4   4 -10        322.80        314.07         7.27 o                         
   5   4 -10          7.49          4.11         1.76 o                         
   6   4 -10         22.56         24.67         2.58 o                         
   7   4 -10          0.34          0.34         1.86 o                         
   1   5 -10        161.92        175.96         5.48 o                         
   2   5 -10        148.80        154.47         5.48 o                         
   3   5 -10         40.34         54.83         3.66 o                         
   4   5 -10        132.58        131.07         4.35 o                         
   5   5 -10        128.93        124.35         4.81 o                         
   6   5 -10        139.00        138.69         5.46 o                         
   7   5 -10         45.75         47.31         7.31 o                         
   0   6 -10         50.41         53.92         2.74 o                         
   1   6 -10        369.11        334.63         9.14 o                         
   2   6 -10         19.85         18.28         2.28 o                         
   3   6 -10        212.26        206.13         7.31 o                         
   4   6 -10         58.85         54.38         4.11 o                         
   5   6 -10        124.50        114.53         4.49 o                         
   6   6 -10          0.41         -0.91         1.62 o                         
   7   6 -10         23.25         21.01         4.57 o                         
   2   7 -10        301.49        304.88         9.14 o                         
   3   7 -10        132.28        123.85         5.94 o                         
   4   7 -10        236.15        230.81         8.68 o                         
   5   7 -10         68.40         66.72         5.03 o                         
   6   7 -10         24.99         19.19         3.20 o                         
   7   7 -10         15.83         18.73         3.66 o                         
   0   8 -10       1800.60       1787.57        38.46 o                         
   1   8 -10         52.85         61.69         3.66 o                         
   2   8 -10        253.46        244.07         8.23 o                         
   3   8 -10         64.37         63.06         4.11 o                         
   4   8 -10        102.75         96.42         5.48 o                         
   5   8 -10         66.37         61.23         5.03 o                         
   6   8 -10         22.68         29.70         4.11 o                         
   7   8 -10          2.06          6.40         3.20 o                         
   1   9 -10        577.37        575.18        15.09 o                         
   2   9 -10        274.00        273.78         8.68 o                         
   3   9 -10         59.90         59.40         4.57 o                         
   4   9 -10          7.08          9.14         2.74 o                         
   5   9 -10         14.38         14.17         3.20 o                         
   6   9 -10         25.22         24.67         3.66 o                         
   1  10 -10         80.36         73.12         4.11 o                         
   2  10 -10         14.63         13.71         2.28 o                         
   3  10 -10        327.46        339.61        10.97 o                         
   4  10 -10          3.17          2.28         2.28 o                         
   5  10 -10        206.35        221.20         9.60 o                         
   6  10 -10          6.14          5.94         2.74 o                         
   1  11 -10        231.80        243.14         8.23 o                         
   2  11 -10        139.42        145.32         6.40 o                         
   3  11 -10        119.74        119.73         6.40 o                         
   4  11 -10         83.83         88.19         5.94 o                         
   5  11 -10         53.48         56.66         5.03 o                         
   6  11 -10         24.01         33.81         4.57 o                         
   1  12 -10         72.08         75.40         4.57 o                         
   2  12 -10         11.06         11.88         2.74 o                         
   3  12 -10         26.70         30.62         3.66 o                         
   4  12 -10         77.72         92.76         5.94 o                         
   5  12 -10         37.65         53.01         5.03 o                         
   1  13 -10          4.31          4.11         1.83 o                         
   2  13 -10        157.70        167.72         7.77 o                         
   3  13 -10         96.11        115.16         6.40 o                         
   4  13 -10         87.38         85.45         6.40 o                         
   1  14 -10        100.92        111.96         5.94 o                         
   2  14 -10          3.66          8.22         2.74 o                         
   3  14 -10        105.00        124.75         6.85 o                         
   4  14 -10         31.03         39.75         4.57 o                         
   2  15 -10         47.09         58.49         5.03 o                         
   3  15 -10          6.31          8.68         2.74 o                         
   2   0  -9        757.58        781.31        18.30 o                         
   4   0  -9        646.73        661.25        17.38 o                         
   6   0  -9         23.51         21.93         3.66 o                         
   8   0  -9         38.53         22.39         4.57 o                         
   0   1  -9        616.14        652.68        14.18 o                         
   1   1  -9        710.58        767.03        13.49 o                         
   2   1  -9        142.30        138.71         3.71 o                         
   3   1  -9        459.00        471.34         9.37 o                         
   4   1  -9         79.01         79.57         4.80 o                         
   5   1  -9        509.28        504.65        10.50 o                         
   6   1  -9          0.09          1.37         1.62 o                         
   7   1  -9        103.65         97.70         4.68 o                         
   8   1  -9         35.43         34.07         3.38 o                         
   1   2  -9       1262.23       1307.50        27.47 o                         
   2   2  -9        177.48        184.50         5.26 o                         
   3   2  -9        590.73        605.99        10.83 o                         
   4   2  -9        117.08        118.12         4.03 o                         
   5   2  -9        247.69        238.25         7.31 o                         
   6   2  -9          3.46          3.49         1.83 o                         
   7   2  -9        148.98        139.65         5.65 o                         
   8   2  -9         10.49          7.28         2.41 o                         
   0   3  -9       1053.39       1085.11        22.88 o                         
   1   3  -9        441.08        456.32        10.97 o                         
   2   3  -9        530.65        548.52         9.53 o                         
   3   3  -9        145.02        136.27         4.03 o                         
   4   3  -9         98.59         93.47         3.71 o                         
   5   3  -9         32.81         28.33         2.41 o                         
   6   3  -9          1.35          2.95         2.74 o                         
   7   3  -9         14.94          8.11         2.51 o                         
   8   3  -9         21.24         23.99         3.06 o                         
   1   4  -9         26.64         25.93         1.10 o                         
   2   4  -9        126.01        120.18         3.51 o                         
   3   4  -9         65.04         67.68         3.88 o                         
   4   4  -9         21.01         21.15         2.08 o                         
   5   4  -9         40.59         38.70         2.73 o                         
   6   4  -9         52.37         61.91         3.66 o                         
   7   4  -9          3.85          2.51         2.97 o                         
   8   4  -9         20.38         13.71         3.43 o                         
   0   5  -9         61.03         57.58         2.74 o                         
   1   5  -9        357.32        393.61         9.14 o                         
   2   5  -9        275.04        273.34         8.23 o                         
   3   5  -9        168.80        177.20         4.68 o                         
   4   5  -9        147.29        136.59         4.49 o                         
   5   5  -9         56.38         57.33         3.38 o                         
   6   5  -9         10.87          9.14         2.08 o                         
   7   5  -9          8.65          8.09         2.19 o                         
   8   5  -9         36.25         35.48         3.55 o                         
   1   6  -9        188.01        180.99         5.03 o                         
   2   6  -9         31.58         34.27         2.74 o                         
   3   6  -9        120.93        122.48         5.48 o                         
   4   6  -9          2.99          2.28         1.83 o                         
   5   6  -9         58.64         53.58         3.06 o                         
   6   6  -9         15.86         15.45         2.51 o                         
   7   6  -9         28.82         25.12         5.48 o                         
   0   7  -9         38.30         39.75         2.74 o                         
   1   7  -9        409.98        384.61         7.09 o                         
   2   7  -9        120.61        125.67         5.48 o                         
   3   7  -9        374.66        345.59        10.51 o                         
   4   7  -9        163.95        169.55         7.31 o                         
   5   7  -9         75.68         75.86         5.03 o                         
   6   7  -9         26.31         21.93         3.66 o                         
   7   7  -9         18.04         20.63         2.73 o                         
   1   8  -9        154.99        146.70         3.71 o                         
   2   8  -9        718.58        698.32        17.38 o                         
   3   8  -9        158.69        146.70         6.40 o                         
   4   8  -9         36.82         31.53         3.20 o                         
   5   8  -9          2.84          1.83         1.83 o                         
   6   8  -9         40.68         47.98         4.57 o                         
   7   8  -9         13.93         11.88         3.66 o                         
   0   9  -9        306.73        309.00        10.51 o                         
   1   9  -9        568.01        571.53         8.59 o                         
   2   9  -9         47.99         46.15         3.66 o                         
   3   9  -9        316.48        324.53        10.51 o                         
   4   9  -9         35.55         39.30         3.66 o                         
   5   9  -9         78.17         79.06         5.48 o                         
   6   9  -9          5.56          4.57         2.74 o                         
   7   9  -9          1.37         -2.28         2.28 o                         
   1  10  -9        304.93        302.41         7.22 o                         
   2  10  -9         30.61         31.07         3.20 o                         
   3  10  -9        287.64        285.21        10.06 o                         
   4  10  -9         38.18         39.75         4.11 o                         
   5  10  -9         48.97         52.55         5.03 o                         
   6  10  -9         10.30         12.34         3.20 o                         
   0  11  -9         47.05         48.90         2.73 o                         
   1  11  -9         79.29         86.92         3.71 o                         
   2  11  -9         14.76         13.25         2.74 o                         
   3  11  -9        208.94        212.06         8.68 o                         
   4  11  -9         71.73         82.71         5.48 o                         
   5  11  -9        118.21        127.95         7.31 o                         
   6  11  -9          4.43          4.11         2.74 o                         
   1  12  -9         52.36         54.83         4.11 o                         
   2  12  -9        143.96        151.27         6.85 o                         
   3  12  -9         78.01         78.60         5.48 o                         
   4  12  -9         12.20         16.91         3.20 o                         
   5  12  -9         20.60         22.85         3.66 o                         
   0  13  -9        115.80        122.93         5.94 o                         
   1  13  -9         26.01         19.65         2.74 o                         
   2  13  -9         66.86         75.40         5.03 o                         
   3  13  -9         66.83         68.09         5.03 o                         
   4  13  -9         99.83        116.98         6.85 o                         
   5  13  -9        108.58        128.41         7.31 o                         
   1  14  -9        118.31        123.39         6.40 o                         
   2  14  -9         41.25         40.21         4.11 o                         
   3  14  -9         39.15         50.72         4.57 o                         
   4  14  -9          1.83          8.68         3.20 o                         
   1  15  -9         69.77         82.25         5.48 o                         
   2  15  -9          3.80          4.57         2.28 o                         
   3  15  -9         42.93         49.35         4.57 o                         
   1  16  -9          7.94         11.42         2.74 o                         
   2  16  -9         49.71         46.15         4.57 o                         
   0   0  -8       2960.84       3042.61        60.63 o                         
   2   0  -8        535.63        538.73        13.26 o                         
   4   0  -8        407.48        432.94        12.34 o                         
   6   0  -8         64.58         77.68         5.48 o                         
   8   0  -8         58.09         43.87         5.03 o                         
   1   1  -8        412.31        445.37        10.97 o                         
   2   1  -8        449.00        431.65         7.92 o                         
   3   1  -8        383.45        390.04         7.76 o                         
   4   1  -8        131.74        122.81         4.03 o                         
   5   1  -8        289.13        293.03         7.27 o                         
   6   1  -8        111.07        109.24         4.52 o                         
   7   1  -8         59.29         57.67         3.88 o                         
   8   1  -8         11.25          9.25         2.74 o                         
   0   2  -8        304.76        317.28         7.77 o                         
   1   2  -8       2312.26       2431.07        50.69 o                         
   2   2  -8          8.44         14.18         3.88 o                         
   3   2  -8        278.11        283.84         5.97 o                         
   4   2  -8        359.64        364.91         7.91 o                         
   5   2  -8        197.14        201.61         5.79 o                         
   6   2  -8         20.41         19.47         2.97 o                         
   7   2  -8        111.34        106.85         4.85 o                         
   8   2  -8         59.83         55.27         4.11 o                         
   1   3  -8        385.76        365.52        29.49 o                         
   2   3  -8        250.84        275.70         5.82 o                         
   3   3  -8        193.48        177.48         5.03 o                         
   4   3  -8        263.06        263.20         7.54 o                         
   5   3  -8        384.36        373.90         8.56 o                         
   6   3  -8         43.90         46.82         4.80 o                         
   7   3  -8         44.68         37.36         3.23 o                         
   8   3  -8         15.37         10.96         2.41 o                         
   0   4  -8       1563.75       1615.64        32.52 o                         
   1   4  -8        115.05        123.85         3.20 o                         
   2   4  -8         67.18         69.92         2.97 o                         
   3   4  -8        114.10        112.44         4.34 o                         
   4   4  -8         58.76         57.96         2.97 o                         
   5   4  -8         82.17         78.25         3.51 o                         
   6   4  -8         18.17         13.75         2.08 o                         
   7   4  -8          6.59          4.60         2.08 o                         
   8   4  -8         36.27         38.07         3.51 o                         
   1   5  -8        409.22        422.94         7.09 o                         
   2   5  -8        690.65        707.11        16.92 o                         
   3   5  -8         63.43         64.21         4.11 o                         
   4   5  -8        136.89        135.90         5.48 o                         
   5   5  -8        138.32        128.13         4.49 o                         
   6   5  -8         98.56         93.68         4.16 o                         
   7   5  -8         16.29         18.07         2.51 o                         
   8   5  -8          0.21          0.69         1.86 o                         
   0   6  -8        281.51        294.38         7.77 o                         
   1   6  -8        157.38        147.87         3.38 o                         
   2   6  -8         77.93         74.94         3.66 o                         
   3   6  -8        166.48        158.59         5.94 o                         
   4   6  -8         24.64         17.85         1.86 o                         
   5   6  -8         46.84         42.82         2.73 o                         
   6   6  -8         22.93         22.06         2.41 o                         
   7   6  -8         18.36         19.30         5.71 o                         
   8   6  -8         10.77         12.70         2.74 o                         
   1   7  -8        831.17        807.21        11.05 o                         
   2   7  -8        439.12        456.34         8.41 o                         
   3   7  -8         24.53         22.39         2.74 o                         
   4   7  -8          7.13          4.57         1.83 o                         
   5   7  -8         80.13         67.17         4.57 o                         
   6   7  -8         67.33         64.78         3.71 o                         
   7   7  -8         36.05         40.03         3.38 o                         
   0   8  -8       1300.10       1232.59        31.12 o                         
   1   8  -8        512.20        519.24         8.15 o                         
   2   8  -8        157.63        155.39         5.94 o                         
   3   8  -8          2.77          0.46         1.37 o                         
   4   8  -8        104.55         96.42         5.48 o                         
   5   8  -8         17.48         18.73         2.74 o                         
   6   8  -8         14.42         16.45         3.20 o                         
   7   8  -8         10.00         11.88         3.20 o                         
   1   9  -8        639.65        612.81        11.72 o                         
   2   9  -8         94.43         89.57         4.57 o                         
   3   9  -8        109.55        110.13         5.48 o                         
   4   9  -8         36.09         42.95         3.66 o                         
   5   9  -8         38.67         39.30         4.11 o                         
   6   9  -8         19.27         15.99         3.20 o                         
   7   9  -8          5.33          7.77         2.74 o                         
   0  10  -8          9.89         10.78         1.62 o                         
   1  10  -8        745.54        766.82        11.72 o                         
   2  10  -8        142.05        143.53         4.82 o                         
   3  10  -8        132.78        135.73         6.40 o                         
   4  10  -8         10.15          9.14         2.28 o                         
   5  10  -8         40.67         43.87         4.11 o                         
   6  10  -8          2.53          1.37         2.28 o                         
   7  10  -8         24.15         28.79         4.11 o                         
   1  11  -8        550.65        587.50         9.63 o                         
   2  11  -8        161.92        171.48         5.17 o                         
   3  11  -8         99.44        101.10         6.17 o                         
   4  11  -8         24.82         23.34         2.26 o                         
   5  11  -8         61.30         74.03         5.48 o                         
   6  11  -8         28.78         35.64         4.11 o                         
   0  12  -8         21.53         21.81         2.08 o                         
   1  12  -8        128.98        129.33         5.94 o                         
   2  12  -8        101.90         98.25         3.88 o                         
   3  12  -8         82.45         78.47         4.57 o                         
   4  12  -8         38.54         37.27         2.73 o                         
   5  12  -8         32.48         32.90         4.11 o                         
   6  12  -8          0.68          0.91         2.28 o                         
   1  13  -8          8.51          9.60         2.51 o                         
   2  13  -8        216.32        225.43         8.46 o                         
   3  13  -8        106.53        104.50         4.35 o                         
   4  13  -8         50.99         43.82         4.11 o                         
   5  13  -8          6.15         10.03         2.08 o                         
   0  14  -8         60.15         64.89         4.57 o                         
   1  14  -8         51.03         51.04         3.20 o                         
   2  14  -8         79.02         82.11         5.03 o                         
   3  14  -8         33.05         40.51         5.48 o                         
   4  14  -8         56.16         61.45         5.25 o                         
   5  14  -8         86.43        107.02         4.81 o                         
   1  15  -8        152.80        159.08         5.49 o                         
   2  15  -8         42.00         45.71         3.23 o                         
   3  15  -8         37.19         36.19         2.91 o                         
   4  15  -8          7.51          6.63         1.94 o                         
   0  16  -8         67.25         68.54         5.03 o                         
   1  16  -8         28.70         41.00         2.91 o                         
   2  16  -8          9.29          9.89         1.94 o                         
   3  16  -8          4.85          8.01         2.08 o                         
   1  17  -8          4.98          5.03         2.74 o                         
   2   0  -7        818.96        809.94        17.85 o                         
   4   0  -7        100.94         91.40         5.03 o                         
   6   0  -7        646.27        614.09        17.83 o                         
   8   0  -7         10.49          4.11         2.74 o                         
   0   1  -7       2248.78       2432.62        34.56 o                         
   2   1  -7        241.96        250.76         5.17 o                         
   3   1  -7         81.26         83.21         2.91 o                         
   4   1  -7        268.82        263.59         6.14 o                         
   5   1  -7          4.43          0.36         1.43 o                         
   6   1  -7         40.78         41.00         2.91 o                         
   7   1  -7         63.69         65.60         4.11 o                         
   8   1  -7          8.54          8.07         2.41 o                         
   1   2  -7        855.02        867.14        13.08 o                         
   2   2  -7        199.71        207.52         4.52 o                         
   3   2  -7         16.60         16.03         2.06 o                         
   4   2  -7         78.33         77.82         3.23 o                         
   5   2  -7        711.02        690.91        13.09 o                         
   6   2  -7        286.45        271.92         7.27 o                         
   7   2  -7        144.46        135.41         5.32 o                         
   8   2  -7         71.17         56.39         4.03 o                         
   0   3  -7       2159.16       2461.77        50.01 o                         
   1   3  -7         53.67         49.35         1.83 o                         
   2   3  -7       1083.34       1041.46        16.34 o                         
   3   3  -7        407.45        407.24         7.92 o                         
   4   3  -7        120.21        117.75         4.03 o                         
   5   3  -7         30.49         26.33         2.74 o                         
   6   3  -7         12.96         10.32         3.20 o                         
   7   3  -7         34.08         30.04         2.85 o                         
   8   3  -7          9.84          6.52         2.41 o                         
   1   4  -7        182.36        173.13         3.51 o                         
   2   4  -7        804.48        790.26        13.10 o                         
   3   4  -7          5.42          4.57         1.10 o                         
   4   4  -7         61.45         62.86         3.06 o                         
   5   4  -7         34.86         38.96         9.37 o                         
   6   4  -7         94.28         95.39         4.16 o                         
   7   4  -7          1.94         -1.27         1.43 o                         
   8   4  -7         41.24         34.12         3.38 o                         
   0   5  -7       3215.07       3447.62        69.83 o                         
   1   5  -7       1268.56       1388.80        20.88 o                         
   2   5  -7        209.59        222.21         4.68 o                         
   3   5  -7          3.69          3.00         1.10 o                         
   4   5  -7        272.02        265.61         6.44 o                         
   5   5  -7         72.36         73.55         3.66 o                         
   6   5  -7         34.37         36.58         2.73 o                         
   7   5  -7         48.19         49.77         3.38 o                         
   8   5  -7         21.72         21.38         2.91 o                         
   1   6  -7         29.03         30.43         1.62 o                         
   2   6  -7         82.23         83.69         2.53 o                         
   3   6  -7        325.22        322.28         9.60 o                         
   4   6  -7          3.31          1.37         2.28 o                         
   5   6  -7        244.21        247.68         6.62 o                         
   6   6  -7         44.05         41.00         2.91 o                         
   7   6  -7         70.69         73.22         4.16 o                         
   8   6  -7          4.36          7.07         2.41 o                         
   0   7  -7       1827.99       1771.20       101.02 o                         
   1   7  -7        105.44         95.55         3.02 o                         
   2   7  -7        214.81        206.32         4.68 o                         
   3   7  -7        205.89        196.53         6.86 o                         
   4   7  -7         36.16         36.56         3.20 o                         
   5   7  -7         33.73         38.84         3.66 o                         
   6   7  -7          1.96          0.61         1.43 o                         
   7   7  -7         28.31         28.99         3.06 o                         
   8   7  -7         13.06         12.98         2.73 o                         
   1   8  -7         87.87         87.90         3.06 o                         
   2   8  -7        625.40        627.98         8.14 o                         
   3   8  -7         92.39         83.02         3.23 o                         
   4   8  -7        109.49        105.61         3.71 o                         
   5   8  -7         36.90         31.53         3.20 o                         
   6   8  -7         36.81         34.73         4.11 o                         
   7   8  -7          4.49          3.66         2.28 o                         
   8   8  -7         14.44         10.51         3.66 o                         
   0   9  -7        476.14        469.10        14.17 o                         
   1   9  -7        613.24        613.90         8.14 o                         
   2   9  -7        157.96        155.14         3.19 o                         
   3   9  -7        367.84        353.68         7.59 o                         
   4   9  -7         51.11         50.56         2.97 o                         
   5   9  -7         29.16         27.30         3.88 o                         
   6   9  -7         11.63         13.71         3.20 o                         
   7   9  -7         28.63         28.79         4.11 o                         
   1  10  -7        153.89        149.15         3.19 o                         
   2  10  -7         45.88         47.79         1.91 o                         
   3  10  -7         94.13         95.09         3.55 o                         
   4  10  -7          3.27          2.51         1.29 o                         
   5  10  -7         51.36         50.25         3.06 o                         
   6  10  -7         25.70         23.30         3.66 o                         
   7  10  -7         23.67         32.90         4.57 o                         
   0  11  -7        207.95        207.18         7.08 o                         
   1  11  -7        402.31        408.11         6.30 o                         
   2  11  -7        114.02        117.45         3.41 o                         
   3  11  -7        356.98        367.39         9.60 o                         
   4  11  -7         11.20         13.05         1.76 o                         
   5  11  -7         60.83         60.87         3.38 o                         
   6  11  -7          1.34          0.00         2.28 o                         
   7  11  -7          5.44          9.14         3.20 o                         
   1  12  -7        144.52        147.53         3.35 o                         
   2  12  -7         98.40        102.37         3.88 o                         
   3  12  -7        241.70        232.47         6.30 o                         
   4  12  -7          8.99          6.40         1.62 o                         
   5  12  -7          0.20         -0.23         1.29 o                         
   6  12  -7          0.59         -1.83         1.83 o                         
   0  13  -7        662.28        665.73        13.02 o                         
   1  13  -7        160.20        173.99         4.39 o                         
   2  13  -7        209.73        200.91         5.82 o                         
   3  13  -7         47.51         53.98         3.23 o                         
   4  13  -7          6.15          8.26         1.76 o                         
   5  13  -7          1.01         -0.66         1.83 o                         
   6  13  -7          3.70          7.31         3.20 o                         
   1  14  -7        157.52        159.34         5.17 o                         
   2  14  -7         91.16         90.59         3.88 o                         
   3  14  -7        106.39        117.35         4.68 o                         
   4  14  -7         26.19         30.68         2.97 o                         
   5  14  -7         34.63         40.34         3.23 o                         
   0  15  -7        200.80        223.02         9.14 o                         
   1  15  -7        143.81        152.05         5.94 o                         
   2  15  -7          5.95          8.54         1.94 o                         
   3  15  -7        208.09        210.80         6.62 o                         
   4  15  -7          8.93         14.22         2.26 o                         
   1  16  -7         11.65         12.59         2.08 o                         
   2  16  -7        133.93        140.55         5.17 o                         
   3  16  -7         18.24         22.43         2.58 o                         
   0  17  -7         43.14         37.47         4.11 o                         
   1  17  -7          0.17         -1.29         1.29 o                         
   2  17  -7          3.82          2.53         2.28 o                         
   0   0  -6       2959.58       3267.16        63.95 o                         
   2   0  -6        600.57        578.71        13.72 o                         
   4   0  -6       1033.58       1004.48        23.80 o                         
   6   0  -6         20.85         17.36         3.20 o                         
   8   0  -6        124.55        112.88         7.31 o                         
   1   1  -6        762.92        846.29        17.85 o                         
   2   1  -6        253.01        271.65         5.33 o                         
   3   1  -6        272.89        288.97         5.97 o                         
   4   1  -6        186.19        195.08         5.26 o                         
   5   1  -6        273.51        272.50         8.46 o                         
   6   1  -6        447.67        432.60         9.70 o                         
   7   1  -6        154.15        149.34         5.94 o                         
   8   1  -6          0.33         -0.91         1.94 o                         
   9   1  -6          5.74          6.40         2.58 o                         
   0   2  -6        898.54        980.71        20.15 o                         
   1   2  -6       2698.11       2916.04        85.76 o                         
   2   2  -6        153.62        166.48         3.71 o                         
   3   2  -6       1442.86       1460.33        22.51 o                         
   4   2  -6         12.80         12.16         1.43 o                         
   5   2  -6        538.18        520.35        10.35 o                         
   6   2  -6         27.04         25.03         2.51 o                         
   7   2  -6        239.25        222.47         6.79 o                         
   8   2  -6         32.04         24.48         2.73 o                         
   9   2  -6         16.50         15.76         3.43 o                         
   1   3  -6        165.61        182.51         3.51 o                         
   2   3  -6        687.22        696.04        11.80 o                         
   3   3  -6        303.57        278.10         5.97 o                         
   4   3  -6        146.06        145.97         4.35 o                         
   5   3  -6         83.47         84.74         4.11 o                         
   6   3  -6        307.57        294.73        14.17 o                         
   7   3  -6        101.46        104.02         5.94 o                         
   8   3  -6          0.45          0.29         1.76 o                         
   9   3  -6          5.59          4.14         2.41 o                         
   0   4  -6       1144.17       1171.47        25.19 o                         
   1   4  -6        788.12        872.87        14.19 o                         
   2   4  -6        364.24        349.63         5.36 o                         
   3   4  -6         30.45         32.55         1.94 o                         
   4   4  -6        441.03        404.28         8.24 o                         
   5   4  -6         86.82         81.55         3.71 o                         
   6   4  -6         99.15        102.32         4.57 o                         
   7   4  -6         52.55         49.68         5.25 o                         
   8   4  -6         10.33          9.43         2.41 o                         
   1   5  -6        871.89        951.87        15.63 o                         
   2   5  -6       1024.68       1057.98        17.12 o                         
   3   5  -6       1016.68       1022.60        13.65 o                         
   4   5  -6         34.60         34.72         4.80 o                         
   5   5  -6          2.80          2.74         1.43 o                         
   6   5  -6        168.61        159.13         5.32 o                         
   7   5  -6         22.94         24.36         2.73 o                         
   8   5  -6          8.12         11.05         3.20 o                         
   0   6  -6        253.42        249.43         5.14 o                         
   1   6  -6        300.29        276.86         6.96 o                         
   2   6  -6        151.09        150.42         3.07 o                         
   3   6  -6        412.50        412.08         6.23 o                         
   4   6  -6         16.66         14.29         1.27 o                         
   5   6  -6        235.53        219.92         6.40 o                         
   6   6  -6          3.02          1.14         1.62 o                         
   7   6  -6         38.93         33.17         2.91 o                         
   8   6  -6         28.06         26.91         3.06 o                         
   1   7  -6        601.32        588.85         8.56 o                         
   2   7  -6        379.95        374.15         5.28 o                         
   3   7  -6        151.27        131.76         2.88 o                         
   4   7  -6         87.53         84.83         3.20 o                         
   5   7  -6        141.66        139.84         4.16 o                         
   6   7  -6         14.58         13.32         2.19 o                         
   7   7  -6         51.51         46.48         3.38 o                         
   8   7  -6         15.39         12.53         2.97 o                         
   0   8  -6       1253.43       1259.74        38.22 o                         
   1   8  -6        215.49        224.03         3.76 o                         
   2   8  -6        178.36        177.47         3.30 o                         
   3   8  -6         64.00         56.49         1.81 o                         
   4   8  -6        581.82        557.53        10.33 o                         
   5   8  -6         33.06         25.78         2.08 o                         
   6   8  -6          0.67          1.37         2.28 o                         
   7   8  -6         34.07         34.27         4.11 o                         
   8   8  -6         21.18         14.62         3.66 o                         
   1   9  -6        152.60        146.12         3.02 o                         
   2   9  -6        215.06        217.73         3.92 o                         
   3   9  -6        772.77        744.34        11.08 o                         
   4   9  -6         77.99         73.37         3.06 o                         
   5   9  -6         70.80         77.05         4.11 o                         
   6   9  -6         47.36         47.07         4.57 o                         
   7   9  -6         33.42         35.64         4.57 o                         
   0  10  -6        278.65        262.58         6.44 o                         
   1  10  -6       1623.62       1582.83        16.00 o                         
   2  10  -6         31.03         29.13         2.24 o                         
   3  10  -6        106.80        103.69         3.21 o                         
   4  10  -6         30.65         30.27         2.26 o                         
   5  10  -6         92.43         94.30         4.57 o                         
   6  10  -6          2.21          0.00         2.28 o                         
   7  10  -6         21.94         17.36         3.66 o                         
   1  11  -6       1181.65       1132.36        16.76 o                         
   2  11  -6         33.38         35.46         1.70 o                         
   3  11  -6        192.60        192.52         5.32 o                         
   4  11  -6         62.16         58.58         3.06 o                         
   5  11  -6         53.96         56.02         4.11 o                         
   6  11  -6         28.17         33.36         4.11 o                         
   7  11  -6          4.67          2.28         2.74 o                         
   0  12  -6        158.60        145.60         9.14 o                         
   1  12  -6        157.57        156.16         3.51 o                         
   2  12  -6         96.85         94.09         3.07 o                         
   3  12  -6         56.92         59.49         3.23 o                         
   4  12  -6        202.71        212.17         8.45 o                         
   5  12  -6         63.93         63.66         3.38 o                         
   6  12  -6          6.80          6.85         2.74 o                         
   1  13  -6        256.88        243.01         8.15 o                         
   2  13  -6         50.43         52.24         2.91 o                         
   3  13  -6         82.58         84.08         7.31 o                         
   4  13  -6          8.60          9.87         1.94 o                         
   5  13  -6         16.91         13.77         2.08 o                         
   6  13  -6         23.01         20.56         3.66 o                         
   0  14  -6        219.38        208.86         8.23 o                         
   1  14  -6         86.82         85.33         3.55 o                         
   2  14  -6          6.06          5.94         1.62 o                         
   3  14  -6         42.70         48.53         3.06 o                         
   4  14  -6         13.86         16.38         2.26 o                         
   5  14  -6         98.70        105.48         4.68 o                         
   1  15  -6        115.09        114.97         4.52 o                         
   2  15  -6         57.64         69.67         3.71 o                         
   3  15  -6        175.20        170.26         5.82 o                         
   4  15  -6          7.08         12.24         2.08 o                         
   5  15  -6         38.91         42.79         3.18 o                         
   0  16  -6        127.41        116.07         6.85 o                         
   1  16  -6         51.81         59.96         3.15 o                         
   2  16  -6          6.99          7.13         1.94 o                         
   3  16  -6         29.60         38.64         3.06 o                         
   4  16  -6        124.40        141.13         5.65 o                         
   1  17  -6          8.73          8.34         1.80 o                         
   2  17  -6         41.37         51.00         3.55 o                         
   3  17  -6          4.11          5.94         1.94 o                         
   0  18  -6         15.77         20.56         3.66 o                         
   1  18  -6        108.09        115.25         4.29 o                         
   2   0  -5       2688.43       2535.02        52.40 o                         
   4   0  -5       1609.58       1595.45        35.73 o                         
   6   0  -5       1593.83       1553.68        37.08 o                         
   8   0  -5        121.16        118.36         7.31 o                         
   0   1  -5       1550.05       1577.48        23.04 o                         
   1   1  -5        739.59        715.23        11.01 o                         
   2   1  -5       1172.16       1259.60        23.13 o                         
   3   1  -5       2416.68       2508.50        81.46 o                         
   4   1  -5       1017.24        979.45        16.18 o                         
   5   1  -5        486.69        495.18        10.02 o                         
   6   1  -5         34.36         30.80         5.71 o                         
   7   1  -5         11.96         12.59         2.08 o                         
   8   1  -5         39.81         35.57         3.06 o                         
   9   1  -5         63.30         58.26         4.20 o                         
   1   2  -5       3318.72       3346.45        39.01 o                         
   2   2  -5        152.29        155.54         3.71 o                         
   3   2  -5       3231.03       3377.90        49.23 o                         
   4   2  -5        473.34        471.70         9.05 o                         
   5   2  -5        392.12        375.53         8.06 o                         
   6   2  -5        496.44        461.71        10.02 o                         
   7   2  -5         17.29         14.99         3.66 o                         
   8   2  -5         11.39         10.11         2.26 o                         
   9   2  -5         26.36         27.08         3.23 o                         
   0   3  -5       5876.90       6123.43       126.51 o                         
   1   3  -5        980.97       1016.66        17.63 o                         
   2   3  -5       2150.96       2311.70        28.94 o                         
   3   3  -5         49.59         59.43         2.41 o                         
   4   3  -5        751.17        716.15        13.04 o                         
   5   3  -5         21.24         19.43         2.97 o                         
   6   3  -5         17.54         18.82         4.80 o                         
   7   3  -5          2.34          0.10         1.43 o                         
   8   3  -5         36.65         36.20         4.11 o                         
   9   3  -5         14.79         17.38         2.85 o                         
   1   4  -5        451.58        487.52         8.39 o                         
   2   4  -5        805.05        761.06        10.30 o                         
   3   4  -5          9.18          6.86         1.12 o                         
   4   4  -5         40.87         39.63         2.41 o                         
   5   4  -5         18.64         19.49         1.94 o                         
   6   4  -5         13.37         10.22         1.86 o                         
   7   4  -5          2.98          3.07         1.76 o                         
   8   4  -5         11.13         11.14         2.26 o                         
   9   4  -5          3.19          0.25         2.74 o                         
   0   5  -5       1108.11       1094.51        26.56 o                         
   1   5  -5        154.69        158.47         2.57 o                         
   2   5  -5        259.32        277.04         4.39 o                         
   3   5  -5        247.69        252.10         3.68 o                         
   4   5  -5        532.97        500.82         7.44 o                         
   5   5  -5        184.68        186.96         3.97 o                         
   6   5  -5         10.06          7.41         1.76 o                         
   7   5  -5         13.21         10.78         2.08 o                         
   8   5  -5         19.55         18.16         2.73 o                         
   1   6  -5         43.51         46.14         1.62 o                         
   2   6  -5          8.45          7.92         0.77 o                         
   3   6  -5       1446.01       1413.58        18.15 o                         
   4   6  -5        235.01        244.12         3.91 o                         
   5   6  -5        128.67        129.94         3.35 o                         
   6   6  -5         89.86         82.91         3.71 o                         
   7   6  -5         15.45         16.15         2.41 o                         
   8   6  -5          6.23          5.20         2.28 o                         
   0   7  -5        749.82        775.36        13.48 o                         
   1   7  -5        367.51        348.05         4.94 o                         
   2   7  -5        708.87        712.09         8.81 o                         
   3   7  -5        378.68        367.58         5.21 o                         
   4   7  -5        163.50        158.96         4.57 o                         
   5   7  -5        297.67        288.97         6.57 o                         
   6   7  -5          7.20          8.74         1.86 o                         
   7   7  -5         28.37         29.32         2.97 o                         
   8   7  -5          6.36          6.40         2.26 o                         
   1   8  -5          9.87         12.87         0.82 o                         
   2   8  -5        847.09        813.93         9.94 o                         
   3   8  -5        633.45        627.05         8.17 o                         
   4   8  -5        138.90        140.23         4.16 o                         
   5   8  -5         55.73         55.83         5.94 o                         
   6   8  -5        510.54        503.34        15.54 o                         
   7   8  -5          1.14          2.74         2.28 o                         
   8   8  -5         23.46         24.67         4.11 o                         
   0   9  -5        611.97        562.97        10.61 o                         
   1   9  -5         57.41         55.08         1.70 o                         
   2   9  -5        760.42        747.83        10.92 o                         
   3   9  -5        374.38        371.96         5.73 o                         
   4   9  -5        401.27        392.29         6.95 o                         
   5   9  -5        492.59        512.27        10.15 o                         
   6   9  -5          0.46          2.28         2.28 o                         
   7   9  -5         42.55         43.87         4.57 o                         
   8   9  -5         27.03         33.81         4.57 o                         
   1  10  -5        750.88        711.47         9.18 o                         
   2  10  -5         51.68         53.77         2.68 o                         
   3  10  -5        907.08        890.13        11.29 o                         
   4  10  -5        134.78        143.86         4.35 o                         
   5  10  -5         80.58         82.88         5.71 o                         
   6  10  -5         22.66         24.67         3.66 o                         
   7  10  -5         11.69         10.05         3.20 o                         
   0  11  -5       2048.87       1975.02        31.75 o                         
   1  11  -5        593.51        581.67         7.94 o                         
   2  11  -5        309.01        307.95         4.50 o                         
   3  11  -5        634.24        586.07        11.30 o                         
   4  11  -5         31.18         34.61         2.41 o                         
   5  11  -5          9.43         11.78         1.76 o                         
   6  11  -5         16.69         19.19         3.66 o                         
   7  11  -5          1.43          1.83         2.28 o                         
   1  12  -5        542.53        526.57         7.64 o                         
   2  12  -5        295.50        279.02         4.89 o                         
   3  12  -5         11.44         10.53         1.62 o                         
   4  12  -5          6.97          7.09         1.62 o                         
   5  12  -5         26.01         28.44         2.41 o                         
   6  12  -5         63.21         75.85         5.94 o                         
   7  12  -5          1.84          1.37         2.28 o                         
   0  13  -5        165.26        154.38         4.94 o                         
   1  13  -5        125.02        119.89         3.51 o                         
   2  13  -5         81.19         77.09         2.57 o                         
   3  13  -5        197.65        190.68        11.65 o                         
   4  13  -5        140.86        143.57         5.00 o                         
   5  13  -5         39.94         41.20         2.85 o                         
   6  13  -5          8.05         11.42         3.20 o                         
   1  14  -5        125.67        124.89         4.52 o                         
   2  14  -5         39.19         41.51         2.97 o                         
   3  14  -5        117.13        117.93         4.52 o                         
   4  14  -5         23.68         26.29         2.58 o                         
   5  14  -5         33.60         36.01         3.06 o                         
   6  14  -5         23.33         23.76         4.11 o                         
   0  15  -5         44.73         48.44         4.11 o                         
   1  15  -5        187.27        182.79         6.17 o                         
   2  15  -5         49.53         50.63         2.52 o                         
   3  15  -5         72.74         71.18         3.55 o                         
   4  15  -5         25.49         26.46         2.74 o                         
   5  15  -5         11.52         10.38         2.08 o                         
   1  16  -5          0.40          0.91         1.37 o                         
   2  16  -5        169.33        170.43         4.57 o                         
   3  16  -5         26.95         35.20         3.66 o                         
   4  16  -5          2.55          2.87         1.76 o                         
   0  17  -5        194.65        225.76         9.14 o                         
   1  17  -5          8.77          6.85         1.94 o                         
   2  17  -5         12.08         14.47         1.92 o                         
   3  17  -5         16.98         23.80         2.58 o                         
   1  18  -5        112.86        127.63         5.17 o                         
   2  18  -5          5.03          7.52         1.66 o                         
   0   0  -4      13482.87      13841.64       274.39 o                         
   2   0  -4       1565.22       1681.71        35.78 o                         
   4   0  -4       4048.46       4112.25        64.61 o                         
   6   0  -4        216.14        212.53         8.23 o                         
   8   0  -4        297.09        282.92        11.43 o                         
   1   1  -4       1900.97       1973.94        28.95 o                         
   2   1  -4        822.31        821.93        12.79 o                         
   3   1  -4        832.63        834.29         9.83 o                         
   4   1  -4        663.55        676.18         8.35 o                         
   5   1  -4        128.82        129.31         3.14 o                         
   6   1  -4        176.99        188.30         5.49 o                         
   7   1  -4         83.03         81.41         3.88 o                         
   8   1  -4         24.98         24.30         2.91 o                         
   9   1  -4         11.29         11.26         2.58 o                         
   0   2  -4        349.34        310.14         6.86 o                         
   1   2  -4       6336.53       6693.93       104.67 o                         
   2   2  -4       1306.69       1409.81        21.23 o                         
   3   2  -4       1223.62       1208.01        15.67 o                         
   4   2  -4        756.20        770.36         9.32 o                         
   5   2  -4        365.42        360.71         6.15 o                         
   6   2  -4         75.48         70.94         3.38 o                         
   7   2  -4         57.11         68.43         7.54 o                         
   8   2  -4         43.12         39.99         3.18 o                         
   9   2  -4          1.32          0.46         2.08 o                         
   1   3  -4        648.19        609.70         9.69 o                         
   2   3  -4       2337.32       2512.95        26.55 o                         
   3   3  -4       1216.07       1253.49        15.46 o                         
   4   3  -4       1054.79       1063.97        11.98 o                         
   5   3  -4         60.16         55.35         2.49 o                         
   6   3  -4        189.04        193.76         7.08 o                         
   7   3  -4          2.94          1.47         1.43 o                         
   8   3  -4         20.24         20.55         2.73 o                         
   9   3  -4         18.33         17.28         3.66 o                         
   0   4  -4       6182.85       6255.25       144.76 o                         
   1   4  -4        230.07        259.72         3.53 o                         
   2   4  -4       1308.70       1341.47        14.54 o                         
   3   4  -4        766.23        767.28        10.46 o                         
   4   4  -4         24.44         30.55         1.30 o                         
   5   4  -4         92.84         98.81         2.26 o                         
   6   4  -4         50.07         47.78         2.85 o                         
   7   4  -4          1.20          0.86         2.51 o                         
   8   4  -4          7.66          3.66         2.08 o                         
   9   4  -4          7.18          4.80         2.97 o                         
   1   5  -4         38.85         39.62         1.14 o                         
   2   5  -4        834.23        803.02         9.38 o                         
   3   5  -4        179.85        197.97         3.56 o                         
   4   5  -4         59.84         61.97         2.08 o                         
   5   5  -4        281.00        292.77         5.10 o                         
   6   5  -4         36.08         34.68         2.58 o                         
   7   5  -4         32.56         32.34         2.73 o                         
   8   5  -4          1.47         -0.04         1.76 o                         
   9   5  -4          8.98          6.34         2.41 o                         
   0   6  -4        250.26        265.61         8.23 o                         
   1   6  -4        814.44        818.42         9.38 o                         
   2   6  -4         25.52         23.45         1.01 o                         
   3   6  -4        111.87        105.73         2.62 o                         
   4   6  -4        233.56        236.98         4.36 o                         
   5   6  -4        116.02        108.94         3.02 o                         
   6   6  -4         31.72         27.30         2.41 o                         
   7   6  -4         38.59         35.36         2.85 o                         
   8   6  -4         15.56         16.91         2.97 o                         
   1   7  -4        710.82        708.04         8.57 o                         
   2   7  -4        266.90        239.20         5.21 o                         
   3   7  -4        437.14        429.85         5.96 o                         
   4   7  -4         79.53         80.24         2.85 o                         
   5   7  -4        123.11        113.37         3.51 o                         
   6   7  -4          7.17          8.61         1.76 o                         
   7   7  -4         43.30         46.19         3.20 o                         
   8   7  -4          4.48          4.43         2.08 o                         
   0   8  -4       2177.22       1973.64        30.80 o                         
   1   8  -4         13.77         16.38         1.19 o                         
   2   8  -4        188.13        194.73         3.28 o                         
   3   8  -4         44.07         46.99         1.65 o                         
   4   8  -4        657.18        628.36         9.72 o                         
   5   8  -4        250.96        253.92         7.08 o                         
   6   8  -4         51.16         46.61         4.57 o                         
   7   8  -4         40.76         43.41         4.57 o                         
   8   8  -4         62.88         68.09         5.94 o                         
   1   9  -4        179.11        194.78         3.45 o                         
   2   9  -4        892.61        822.50         9.09 o                         
   3   9  -4         66.82         64.89         1.97 o                         
   4   9  -4        153.89        151.36         3.80 o                         
   5   9  -4        303.66        299.53         6.90 o                         
   6   9  -4        214.65        207.95         8.68 o                         
   7   9  -4        104.90        105.56         6.40 o                         
   8   9  -4          1.89          0.00         2.74 o                         
   0  10  -4          6.77          6.05         1.14 o                         
   1  10  -4        226.45        222.19         3.91 o                         
   2  10  -4         48.66         49.19         1.62 o                         
   3  10  -4        734.69        718.18        10.90 o                         
   4  10  -4         14.23         15.99         1.76 o                         
   5  10  -4        207.23        201.32         6.17 o                         
   6  10  -4         18.53         20.11         3.20 o                         
   7  10  -4         36.81         40.21         4.57 o                         
   1  11  -4        850.34        808.05        10.20 o                         
   2  11  -4        781.50        763.49         9.62 o                         
   3  11  -4          9.30         10.08         0.95 o                         
   4  11  -4        159.25        160.09         4.82 o                         
   5  11  -4         64.01         72.37         3.38 o                         
   6  11  -4         98.14        106.21         4.16 o                         
   7  11  -4          7.63         10.51         3.20 o                         
   0  12  -4        569.67        513.31        10.41 o                         
   1  12  -4        151.30        146.24         3.33 o                         
   2  12  -4        161.93        164.83         3.13 o                         
   3  12  -4         95.43         83.65         2.39 o                         
   4  12  -4        235.67        226.81         8.91 o                         
   5  12  -4         47.68         57.04         3.06 o                         
   6  12  -4          1.37          2.13         1.43 o                         
   7  12  -4         43.36         42.04         4.57 o                         
   1  13  -4        116.84        109.05         3.32 o                         
   2  13  -4         25.22         25.62         1.53 o                         
   3  13  -4         11.17         12.75         1.48 o                         
   4  13  -4         13.83         11.31         2.51 o                         
   5  13  -4          4.96          5.61         1.76 o                         
   6  13  -4         95.11        100.99         4.49 o                         
   0  14  -4         36.91         34.27         3.20 o                         
   1  14  -4         15.51         14.40         1.94 o                         
   2  14  -4          7.23          8.24         1.32 o                         
   3  14  -4          9.91         12.05         1.39 o                         
   4  14  -4         76.72         80.46         4.03 o                         
   5  14  -4         71.49         83.50         4.03 o                         
   6  14  -4          1.70          1.83         1.62 o                         
   1  15  -4        123.37        113.40         4.20 o                         
   2  15  -4         25.37         28.56         2.01 o                         
   3  15  -4         42.69         43.49         2.45 o                         
   4  15  -4          6.34          8.30         2.51 o                         
   5  15  -4         85.33         83.79         5.71 o                         
   0  16  -4        334.96        324.52        10.97 o                         
   1  16  -4         27.24         29.32         2.97 o                         
   2  16  -4         33.12         32.00         2.37 o                         
   3  16  -4         48.23         53.84         2.61 o                         
   4  16  -4         50.05         49.47         6.40 o                         
   1  17  -4         61.39         62.61         3.55 o                         
   2  17  -4        167.61        177.24         4.82 o                         
   3  17  -4         27.25         34.67         2.49 o                         
   0  18  -4         17.80         15.08         3.20 o                         
   1  18  -4         95.94        102.81         4.80 o                         
   2  18  -4          3.73          3.34         1.48 o                         
   2   0  -3      14157.75      14505.79       226.23 o                         
   4   0  -3       4461.65       4614.80        71.30 o                         
   6   0  -3        121.15        125.22         5.94 o                         
   8   0  -3        129.36        126.59         7.31 o                         
   0   1  -3        996.47       1000.04        21.11 o                         
   1   1  -3       1727.90       1862.61        26.99 o                         
   2   1  -3       1556.10       1554.65        23.04 o                         
   3   1  -3        290.86        267.05         3.70 o                         
   4   1  -3        545.06        520.83         6.74 o                         
   5   1  -3         45.24         40.41         1.47 o                         
   6   1  -3          4.62          2.97         1.29 o                         
   7   1  -3         11.86         10.69         1.94 o                         
   8   1  -3         23.07         23.23         2.73 o                         
   9   1  -3         29.20         26.25         3.06 o                         
   1   2  -3        344.45        353.08         4.84 o                         
   2   2  -3        277.45        288.38         4.21 o                         
   3   2  -3        958.80        955.47        10.58 o                         
   4   2  -3       1582.26       1535.95        16.81 o                         
   5   2  -3        126.37        134.56         3.63 o                         
   6   2  -3         84.26         80.00         6.63 o                         
   7   2  -3         13.92         13.85         1.94 o                         
   8   2  -3         29.25         28.00         2.73 o                         
   9   2  -3         16.03         11.61         2.73 o                         
   0   3  -3        667.96        623.45        16.72 o                         
   1   3  -3        450.91        442.53         5.22 o                         
   2   3  -3       3301.33       3487.78        40.19 o                         
   3   3  -3        716.82        692.95         8.02 o                         
   4   3  -3       1578.80       1614.90        17.76 o                         
   5   3  -3        215.80        207.85         3.39 o                         
   6   3  -3         19.60         17.47         1.86 o                         
   7   3  -3          0.23          0.96         1.43 o                         
   8   3  -3         11.50          8.06         1.94 o                         
   9   3  -3          7.53          8.50         2.41 o                         
   1   4  -3        140.37        147.65         2.27 o                         
   2   4  -3       1116.10       1156.13        12.81 o                         
   3   4  -3        483.04        485.51         6.07 o                         
   4   4  -3         40.16         44.19         1.74 o                         
   5   4  -3         47.40         46.09         1.75 o                         
   6   4  -3         11.22          9.97         1.76 o                         
   7   4  -3         44.59         43.45         3.43 o                         
   8   4  -3         11.64         12.33         2.08 o                         
   9   4  -3          0.47         -1.12         1.76 o                         
   0   5  -3        948.39        914.49        14.73 o                         
   1   5  -3       2533.26       2535.15        30.20 o                         
   2   5  -3        439.32        486.62         7.06 o                         
   3   5  -3        135.64        130.57         2.55 o                         
   4   5  -3        253.70        259.81         4.00 o                         
   5   5  -3         62.87         62.03         2.21 o                         
   6   5  -3         14.65         15.47         1.86 o                         
   7   5  -3         10.01         11.59         2.08 o                         
   8   5  -3         41.06         42.75         4.34 o                         
   9   5  -3          5.51          2.68         2.19 o                         
   1   6  -3       2291.92       2413.29        25.59 o                         
   2   6  -3       1187.87       1265.76        13.68 o                         
   3   6  -3        586.70        594.29         8.71 o                         
   4   6  -3        240.80        242.09         4.36 o                         
   5   6  -3        130.84        124.03         3.08 o                         
   6   6  -3         44.47         46.16         2.91 o                         
   7   6  -3         21.85         23.22         2.41 o                         
   8   6  -3         12.56         14.04         3.20 o                         
   9   6  -3          4.87          5.54         2.41 o                         
   0   7  -3       1856.67       1864.22        28.71 o                         
   1   7  -3        368.47        391.08         5.27 o                         
   2   7  -3        413.19        391.58         6.66 o                         
   3   7  -3         95.10         93.49         3.29 o                         
   4   7  -3         76.92         74.36         2.35 o                         
   5   7  -3         68.67         67.28         2.85 o                         
   6   7  -3          1.19         -0.69         1.29 o                         
   7   7  -3         25.52         26.19         2.73 o                         
   8   7  -3          2.58          3.80         2.08 o                         
   1   8  -3        233.97        248.69         3.91 o                         
   2   8  -3       1157.64       1092.36        11.36 o                         
   3   8  -3         84.14         86.43         2.61 o                         
   4   8  -3         81.05         79.82         2.61 o                         
   5   8  -3         95.09         96.32         9.83 o                         
   6   8  -3         83.16         78.60         5.48 o                         
   7   8  -3         19.06         14.17         3.20 o                         
   8   8  -3          9.96         11.88         3.20 o                         
   0   9  -3        603.76        568.23        10.42 o                         
   1   9  -3          1.67          3.96         1.06 o                         
   2   9  -3        164.99        155.80         2.67 o                         
   3   9  -3         94.44         95.21         2.36 o                         
   4   9  -3       1020.03       1014.65        14.38 o                         
   5   9  -3         63.37         63.58         3.06 o                         
   6   9  -3          6.97         10.97         2.74 o                         
   7   9  -3         94.41         97.33         6.40 o                         
   8   9  -3         22.83         23.30         4.11 o                         
   1  10  -3         33.45         34.88         1.96 o                         
   2  10  -3         97.55        103.29         3.69 o                         
   3  10  -3         58.35         56.62         1.74 o                         
   4  10  -3         30.94         29.56         1.81 o                         
   5  10  -3        269.16        265.21         6.44 o                         
   6  10  -3         88.04         85.29         3.71 o                         
   7  10  -3         38.03         42.50         4.57 o                         
   8  10  -3          3.69          3.66         2.74 o                         
   0  11  -3        274.10        251.00         6.25 o                         
   1  11  -3        638.94        608.82         8.10 o                         
   2  11  -3        606.67        569.54         7.84 o                         
   3  11  -3        247.25        251.18         3.94 o                         
   4  11  -3        515.78        517.19        10.33 o                         
   5  11  -3         38.51         35.25         2.41 o                         
   6  11  -3         34.99         37.42         2.73 o                         
   7  11  -3          8.67          6.85         2.74 o                         
   1  12  -3        107.34        108.51         2.78 o                         
   2  12  -3        292.32        261.58         4.69 o                         
   3  12  -3        175.98        181.27         3.70 o                         
   4  12  -3         67.35         62.93         4.57 o                         
   5  12  -3         21.48         17.41         1.94 o                         
   6  12  -3          9.13          9.01         2.28 o                         
   7  12  -3         27.39         27.42         4.11 o                         
   0  13  -3        345.54        330.53        12.11 o                         
   1  13  -3          4.16          2.60         0.87 o                         
   2  13  -3         39.59         38.05         2.18 o                         
   3  13  -3          1.36          3.08         0.91 o                         
   4  13  -3        254.36        266.29         7.08 o                         
   5  13  -3         23.71         23.92         2.41 o                         
   6  13  -3          4.44          2.51         1.62 o                         
   1  14  -3         44.23         36.47         4.11 o                         
   2  14  -3        228.11        217.11        11.65 o                         
   3  14  -3        160.92        159.75         4.11 o                         
   4  14  -3         38.49         35.35         2.73 o                         
   5  14  -3         25.75         31.14         4.11 o                         
   6  14  -3          2.76          1.37         1.62 o                         
   0  15  -3         52.02         55.29         4.11 o                         
   1  15  -3        110.31         99.47         5.48 o                         
   2  15  -3         20.59         14.43         1.94 o                         
   3  15  -3        134.66        130.37         4.23 o                         
   4  15  -3         20.27         19.11         2.41 o                         
   5  15  -3         27.10         30.98         2.85 o                         
   1  16  -3          2.11          2.28         2.06 o                         
   2  16  -3        212.18        213.30        12.34 o                         
   3  16  -3          8.98          8.22         1.62 o                         
   4  16  -3         11.04          9.73         2.74 o                         
   5  16  -3         69.34         72.09         4.20 o                         
   0  17  -3        191.32        182.35         8.23 o                         
   1  17  -3         45.22         50.66         7.77 o                         
   2  17  -3          9.19          7.70         3.20 o                         
   3  17  -3         30.10         31.25         2.41 o                         
   4  17  -3        102.88        111.53         5.00 o                         
   1  18  -3         70.97         73.01         3.88 o                         
   2  18  -3         14.10         17.23         2.12 o                         
   0   0  -2       6808.04       7015.85       145.36 o                         
   2   0  -2      49415.73      51321.46       954.15 o                         
   4   0  -2       2588.32       2607.62        40.76 o                         
   6   0  -2         30.66         27.42         3.20 o                         
   8   0  -2          4.76          5.48         2.74 o                         
   1   1  -2        260.96        279.06         6.04 o                         
   2   1  -2         74.73         82.80         2.13 o                         
   3   1  -2         95.34         94.41         1.51 o                         
   4   1  -2         62.18         58.71         1.29 o                         
   5   1  -2         22.79         22.82         1.19 o                         
   6   1  -2        269.85        272.52         9.83 o                         
   7   1  -2        152.28        143.27         4.85 o                         
   8   1  -2          0.65         -1.43         1.43 o                         
   9   1  -2          1.54         -1.10         2.51 o                         
   0   2  -2       1815.13       1924.38        45.64 o                         
   1   2  -2       7442.54       7589.43        84.57 o                         
   2   2  -2       2581.04       2719.75        28.07 o                         
   3   2  -2         64.28         56.54         1.23 o                         
   4   2  -2        173.17        172.18         2.78 o                         
   5   2  -2        131.00        125.82         2.44 o                         
   6   2  -2          0.64          0.86         1.43 o                         
   7   2  -2         12.99         12.99         3.43 o                         
   8   2  -2         11.62          9.78         2.08 o                         
   9   2  -2          1.28         -0.76         1.86 o                         
   1   3  -2       6546.63       6473.31        59.71 o                         
   2   3  -2         19.72         17.62         0.80 o                         
   3   3  -2        297.06        299.42         4.08 o                         
   4   3  -2        702.53        749.11         8.78 o                         
   5   3  -2        203.71        199.74         3.35 o                         
   6   3  -2        363.37        385.50        20.11 o                         
   7   3  -2         20.18         19.31         2.08 o                         
   8   3  -2         23.00         22.49         2.41 o                         
   9   3  -2          0.35         -1.83         1.83 o                         
   0   4  -2        260.15        234.22         7.09 o                         
   1   4  -2        276.99        279.58         4.18 o                         
   2   4  -2       1965.05       1994.87        19.22 o                         
   3   4  -2        416.76        417.20         4.86 o                         
   4   4  -2       1027.80        953.10        10.95 o                         
   5   4  -2         81.01         87.15         2.32 o                         
   6   4  -2        114.45        101.88         8.91 o                         
   7   4  -2         26.93         25.98         2.26 o                         
   8   4  -2         28.65         27.32         2.73 o                         
   9   4  -2          7.69          6.54         2.08 o                         
   1   5  -2         26.85         25.23         0.91 o                         
   2   5  -2        352.25        342.26         4.41 o                         
   3   5  -2        487.29        464.82         5.41 o                         
   4   5  -2        234.92        257.43         4.42 o                         
   5   5  -2         59.46         68.34         2.21 o                         
   6   5  -2        219.25        219.96         5.97 o                         
   7   5  -2          8.15          7.93         1.76 o                         
   8   5  -2         19.32         14.81         2.41 o                         
   9   5  -2          3.30         -0.46         2.08 o                         
   0   6  -2        744.64        814.57        13.29 o                         
   1   6  -2       1476.03       1532.31        16.61 o                         
   2   6  -2        670.46        733.48         8.44 o                         
   3   6  -2        235.23        218.13         4.25 o                         
   4   6  -2        282.45        274.32         4.96 o                         
   5   6  -2        296.06        296.62         5.49 o                         
   6   6  -2         14.08         16.66         2.97 o                         
   7   6  -2          3.84          2.01         1.52 o                         
   8   6  -2          6.86          3.69         1.86 o                         
   9   6  -2         13.22         14.49         3.88 o                         
   1   7  -2        177.42        180.09         2.94 o                         
   2   7  -2        530.94        507.91         6.40 o                         
   3   7  -2        199.00        210.67         3.32 o                         
   4   7  -2         71.09         72.68         2.35 o                         
   5   7  -2          5.39          5.80         1.10 o                         
   6   7  -2         68.77         73.57         5.03 o                         
   7   7  -2         58.94         59.76         4.57 o                         
   8   7  -2          6.89          9.42         3.66 o                         
   0   8  -2        732.93        742.42        14.87 o                         
   1   8  -2        126.65        148.11         2.67 o                         
   2   8  -2        316.99        333.84         5.46 o                         
   3   8  -2        292.11        304.00         4.52 o                         
   4   8  -2        998.07        976.37        13.58 o                         
   5   8  -2        148.67        146.37         3.62 o                         
   6   8  -2         29.01         28.50         2.08 o                         
   7   8  -2         40.74         49.35         4.57 o                         
   8   8  -2         15.31         17.82         3.66 o                         
   1   9  -2         46.86         61.05         4.29 o                         
   2   9  -2        420.50        400.56         6.32 o                         
   3   9  -2        363.60        336.72         5.03 o                         
   4   9  -2        132.61        132.87         3.47 o                         
   5   9  -2         88.99         90.65         3.02 o                         
   6   9  -2        190.99        197.86         5.47 o                         
   7   9  -2         33.18         31.53         3.66 o                         
   8   9  -2          6.20          6.40         2.74 o                         
   0  10  -2        146.46        150.41         6.17 o                         
   1  10  -2        762.56        721.96         9.04 o                         
   2  10  -2         41.51         43.55         1.62 o                         
   3  10  -2         23.21         22.94         1.30 o                         
   4  10  -2        122.54        124.87         3.56 o                         
   5  10  -2          6.00          5.13         1.43 o                         
   6  10  -2         16.67         21.65         2.08 o                         
   7  10  -2         37.02         35.64         4.11 o                         
   8  10  -2          9.52          7.31         2.74 o                         
   1  11  -2        687.19        675.63         8.81 o                         
   2  11  -2        218.90        206.80         3.83 o                         
   3  11  -2          9.17          9.28         1.01 o                         
   4  11  -2        113.54        110.98         3.14 o                         
   5  11  -2         31.89         31.62         2.51 o                         
   6  11  -2        105.40        105.37         4.16 o                         
   7  11  -2          5.57          6.40         2.74 o                         
   0  12  -2        420.62        419.00         8.78 o                         
   1  12  -2        217.26        200.75         3.88 o                         
   2  12  -2        113.25        105.79         2.75 o                         
   3  12  -2         26.74         24.09         1.47 o                         
   4  12  -2        123.04        123.01         3.41 o                         
   5  12  -2        208.85        209.33         5.97 o                         
   6  12  -2         54.90         59.52         3.66 o                         
   7  12  -2         14.94         17.82         3.66 o                         
   1  13  -2         43.47         44.58         2.11 o                         
   2  13  -2        599.74        585.75         9.32 o                         
   3  13  -2         33.04         34.73         2.84 o                         
   4  13  -2         54.69         57.49         2.45 o                         
   5  13  -2         20.13         17.49         2.08 o                         
   6  13  -2        108.35        116.21         7.77 o                         
   7  13  -2          5.24          0.46         2.74 o                         
   0  14  -2        460.51        408.70        12.34 o                         
   1  14  -2        153.39        157.90         4.85 o                         
   2  14  -2         47.56         46.61         2.73 o                         
   3  14  -2          0.49          0.00         1.06 o                         
   4  14  -2          6.06          7.07         1.39 o                         
   5  14  -2         93.69        100.47         4.35 o                         
   6  14  -2         10.57          9.08         3.43 o                         
   1  15  -2        431.42        407.55         8.73 o                         
   2  15  -2         18.24         17.21         1.94 o                         
   3  15  -2        117.44        120.23         3.67 o                         
   4  15  -2         38.98         35.89         3.43 o                         
   5  15  -2          4.38          3.88         1.94 o                         
   0  16  -2        130.97        118.36         6.40 o                         
   1  16  -2        126.79        128.19         4.52 o                         
   2  16  -2          9.74          7.50         3.66 o                         
   3  16  -2         20.18         22.05         1.92 o                         
   4  16  -2        164.40        182.44        10.05 o                         
   5  16  -2         20.57         22.31         2.73 o                         
   1  17  -2         47.49         48.69         6.85 o                         
   2  17  -2        142.25        148.29         5.17 o                         
   3  17  -2         45.24         53.18         3.38 o                         
   4  17  -2          4.45          6.29         2.08 o                         
   0  18  -2         49.91         45.70         4.57 o                         
   1  18  -2         85.73         88.90         4.35 o                         
   2  18  -2         10.88         10.00         2.08 o                         
   3  18  -2         17.97         17.03         2.01 o                         
   2   0  -1      37288.24      35520.44      1589.30 o                         
   4   0  -1        249.78        265.14         5.50 o                         
   6   0  -1         35.65         31.99         3.20 o                         
   8   0  -1         11.51          9.60         3.20 o                         
   1   1  -1       1169.99       1230.37        12.61 o                         
   2   1  -1        647.23        649.24         7.05 o                         
   3   1  -1         55.82         52.27         1.20 o                         
   4   1  -1        898.38        886.03         9.85 o                         
   5   1  -1        581.31        570.23         6.88 o                         
   6   1  -1         60.24         62.63         2.91 o                         
   7   1  -1         34.53         37.24         2.58 o                         
   8   1  -1         83.45         80.51         7.31 o                         
   9   1  -1         37.10         31.64         4.11 o                         
   1   2  -1       1434.32       1418.66        11.94 o                         
   2   2  -1       5655.10       5616.90        52.35 o                         
   3   2  -1        696.20        750.57         8.29 o                         
   4   2  -1        895.52        865.28         9.79 o                         
   5   2  -1         99.21         94.65         2.18 o                         
   6   2  -1        178.41        158.67         4.68 o                         
   7   2  -1        110.48        104.44         4.03 o                         
   8   2  -1         11.62         10.70         3.66 o                         
   9   2  -1         10.87          8.47         2.41 o                         
   0   3  -1        785.91        703.11        10.90 o                         
   1   3  -1       1000.28        981.49        10.59 o                         
   2   3  -1        344.56        354.23         3.93 o                         
   3   3  -1        369.41        384.11         4.82 o                         
   4   3  -1       1544.25       1618.67        17.34 o                         
   5   3  -1         20.41         17.26         1.05 o                         
   6   3  -1        101.89        104.72         4.03 o                         
   7   3  -1         22.50         21.37         2.19 o                         
   8   3  -1        154.25        152.74         5.65 o                         
   9   3  -1         11.01         13.02         3.66 o                         
   1   4  -1        366.48        343.04         4.77 o                         
   2   4  -1        774.36        755.51         7.61 o                         
   3   4  -1         73.14         78.28         1.48 o                         
   4   4  -1        197.99        194.64         2.75 o                         
   5   4  -1        171.15        169.49         3.42 o                         
   6   4  -1        152.63        140.04         4.49 o                         
   7   4  -1         21.46         19.20         2.26 o                         
   8   4  -1         25.84         26.51         2.73 o                         
   9   4  -1          0.69         -1.76         1.76 o                         
   0   5  -1       1912.35       1889.86        37.21 o                         
   1   5  -1       2822.71       2746.34        32.68 o                         
   2   5  -1          2.68          3.98         0.41 o                         
   3   5  -1       1113.68       1125.00        15.14 o                         
   4   5  -1         63.18         65.25         3.99 o                         
   5   5  -1          6.12          6.34         0.99 o                         
   6   5  -1         13.03         13.32         1.76 o                         
   7   5  -1         16.26         13.94         1.94 o                         
   8   5  -1          5.77          7.59         2.74 o                         
   9   5  -1          3.83          4.80         2.26 o                         
   1   6  -1       4485.42       4538.79        53.15 o                         
   2   6  -1       1317.33       1381.72        13.52 o                         
   3   6  -1        311.71        310.29         4.34 o                         
   4   6  -1         19.00         20.32         1.21 o                         
   5   6  -1         26.13         25.48         1.54 o                         
   6   6  -1         43.16         43.70         2.73 o                         
   7   6  -1        138.42        140.86         6.17 o                         
   8   6  -1          3.25          5.10         2.08 o                         
   9   6  -1          4.29          4.11         2.26 o                         
   0   7  -1        881.54        831.87        13.74 o                         
   1   7  -1        926.92        941.92        12.02 o                         
   2   7  -1        227.11        233.16         4.75 o                         
   3   7  -1        386.42        373.28         4.95 o                         
   4   7  -1        269.80        265.05         4.87 o                         
   5   7  -1         81.03         78.50         2.61 o                         
   6   7  -1         34.55         33.81         2.19 o                         
   7   7  -1          2.75          2.28         2.28 o                         
   8   7  -1         10.05         14.17         3.20 o                         
   1   8  -1        636.66        688.70         8.42 o                         
   2   8  -1       2542.60       2571.92        30.91 o                         
   3   8  -1        109.43        112.67         2.36 o                         
   4   8  -1         12.88         17.05         1.90 o                         
   5   8  -1         21.01         23.18         1.69 o                         
   6   8  -1        111.41        116.13         3.84 o                         
   7   8  -1         55.07         58.49         5.03 o                         
   8   8  -1          4.05          8.68         3.20 o                         
   0   9  -1       2198.55       2153.87        33.14 o                         
   1   9  -1        642.49        581.00         7.57 o                         
   2   9  -1        313.87        312.06         5.19 o                         
   3   9  -1        247.50        250.27         3.97 o                         
   4   9  -1        494.91        482.83         6.50 o                         
   5   9  -1        370.57        366.90         8.23 o                         
   6   9  -1         52.90         52.40         2.85 o                         
   7   9  -1         52.84         51.18         4.57 o                         
   8   9  -1        130.20        140.75         7.77 o                         
   1  10  -1        354.95        354.02         6.02 o                         
   2  10  -1          9.74          9.26         0.99 o                         
   3  10  -1        436.93        426.28         6.03 o                         
   4  10  -1         91.68         91.27         2.39 o                         
   5  10  -1        247.54        251.11         6.25 o                         
   6  10  -1         71.23         78.11         3.51 o                         
   7  10  -1         98.15         95.51         6.40 o                         
   8  10  -1         53.22         51.18         5.48 o                         
   0  11  -1         98.55         95.18         8.23 o                         
   1  11  -1         79.41         86.21         2.32 o                         
   2  11  -1         24.76         25.84         3.29 o                         
   3  11  -1        310.74        308.84         4.90 o                         
   4  11  -1        524.42        517.13         9.80 o                         
   5  11  -1         35.73         36.23         4.57 o                         
   6  11  -1         63.45         68.86         3.51 o                         
   7  11  -1         52.46         58.49         5.48 o                         
   1  12  -1         49.10         37.61         1.70 o                         
   2  12  -1        291.48        261.76         4.61 o                         
   3  12  -1        179.91        180.05         7.00 o                         
   4  12  -1         21.49         18.30         1.48 o                         
   5  12  -1         16.91         17.28         1.94 o                         
   6  12  -1         82.15         84.93         9.60 o                         
   7  12  -1         12.02         17.82         3.66 o                         
   0  13  -1        661.43        667.10        32.01 o                         
   1  13  -1         25.49         17.69         1.31 o                         
   2  13  -1         41.72         39.27         2.08 o                         
   3  13  -1          5.73          5.52         1.21 o                         
   4  13  -1        150.59        149.74         3.83 o                         
   5  13  -1         35.89         40.01         2.73 o                         
   6  13  -1          2.78          4.32         2.74 o                         
   7  13  -1         13.87          7.77         3.20 o                         
   1  14  -1         27.29         22.35         2.06 o                         
   2  14  -1          6.11          4.57         1.29 o                         
   3  14  -1        305.41        306.66         5.95 o                         
   4  14  -1         10.86         11.04         1.94 o                         
   5  14  -1          9.77          8.00         2.28 o                         
   6  14  -1          1.66          1.60         1.62 o                         
   0  15  -1        120.25        116.99         5.94 o                         
   1  15  -1        249.69        230.48         6.30 o                         
   2  15  -1         14.48         12.81         1.94 o                         
   3  15  -1         60.91         62.65         2.72 o                         
   4  15  -1         22.46         23.26         2.74 o                         
   5  15  -1         29.52         35.66         3.66 o                         
   1  16  -1         77.65         65.59         3.23 o                         
   2  16  -1        141.31        144.83         5.26 o                         
   3  16  -1         97.14         94.49         3.41 o                         
   4  16  -1         15.47         15.13         2.26 o                         
   5  16  -1          8.18         13.50         2.26 o                         
   0  17  -1        158.92        172.75         7.77 o                         
   1  17  -1         84.60         84.43         8.00 o                         
   2  17  -1          5.54          3.20         1.62 o                         
   3  17  -1         40.86         41.64         2.45 o                         
   4  17  -1         81.09         85.39         4.35 o                         
   1  18  -1        121.84        131.34         5.00 o                         
   2  18  -1          4.04          2.39         3.20 o                         
   3  18  -1         23.79         24.45         2.19 o                         
   0  19  -1         48.37         48.89         4.57 o                         
   1  19  -1         42.41         50.02         3.38 o                         
   2   0   0       1219.39       1373.65        19.44 o                         
   4   0   0          4.64          2.47         0.69 o                         
   6   0   0         23.66         18.28         2.74 o                         
   8   0   0        125.63        135.73         7.31 o                         
   1   1   0       2051.77       2069.52        17.60 o                         
   2   1   0       4480.90       4518.58        40.83 o                         
   3   1   0       1507.07       1534.12        14.21 o                         
   4   1   0        298.07        282.04         3.18 o                         
   5   1   0          3.31          3.75         0.70 o                         
   6   1   0        184.23        179.54         5.00 o                         
   7   1   0        106.78        101.95         4.03 o                         
   8   1   0          2.63          0.46         1.83 o                         
   9   1   0         52.65         60.91         4.03 o                         
   0   2   0      20964.75      19544.06       372.70 o                         
   1   2   0          0.22          1.83         0.27 o                         
   2   2   0         52.39         57.09         1.24 o                         
   3   2   0        425.04        393.51         4.41 o                         
   4   2   0          1.84          2.16         0.69 o                         
   5   2   0        133.89        126.35         2.60 o                         
   6   2   0         46.32         46.47         2.73 o                         
   7   2   0         74.84         81.06         3.71 o                         
   8   2   0          0.27          0.23         1.62 o                         
   9   2   0         17.15         22.22         4.80 o                         
   1   3   0       6111.96       6218.45        64.24 o                         
   2   3   0        951.64        953.48         8.40 o                         
   3   3   0        424.86        445.27         4.34 o                         
   4   3   0         90.45         81.29         1.39 o                         
   5   3   0         43.52         48.27         1.66 o                         
   6   3   0       1323.78       1337.13        21.84 o                         
   7   3   0         29.81         30.72         4.11 o                         
   8   3   0          2.99          3.95         3.20 o                         
   9   3   0          0.25         -1.54         1.83 o                         
   0   4   0       8329.25       8226.50       154.73 o                         
   1   4   0         25.53         35.00         0.84 o                         
   2   4   0        831.32        781.88         7.79 o                         
   3   4   0         51.77         50.81         1.24 o                         
   4   4   0          1.29          1.94         0.36 o                         
   5   4   0        217.72        232.77         4.17 o                         
   6   4   0          4.38          2.74         2.06 o                         
   7   4   0         26.94         31.80         2.58 o                         
   8   4   0        109.19        116.47         4.68 o                         
   9   4   0          2.80          1.34         2.08 o                         
   1   5   0        157.04        180.42         2.63 o                         
   2   5   0       1476.40       1380.71        13.37 o                         
   3   5   0         13.84         14.07         0.71 o                         
   4   5   0        349.36        353.74         4.86 o                         
   5   5   0         18.54         18.22         1.27 o                         
   6   5   0         35.98         39.84         2.58 o                         
   7   5   0         18.35         20.13         3.20 o                         
   8   5   0         17.04         14.58         2.41 o                         
   9   5   0          2.25          1.58         2.08 o                         
   0   6   0       9373.70      10088.77       146.41 o                         
   1   6   0        292.06        230.10         3.74 o                         
   2   6   0        320.67        328.27         4.42 o                         
   3   6   0        700.64        661.97         7.67 o                         
   4   6   0        130.96        137.60         3.02 o                         
   5   6   0        131.72        136.97         3.14 o                         
   6   6   0          1.61          1.89         0.99 o                         
   7   6   0         17.53         18.54         2.08 o                         
   8   6   0          2.21          0.91         1.76 o                         
   9   6   0         52.23         67.51         4.03 o                         
   1   7   0        762.75        731.02         9.65 o                         
   2   7   0         11.97         10.83         0.94 o                         
   3   7   0        384.18        356.82         4.84 o                         
   4   7   0          7.16          7.12         0.78 o                         
   5   7   0         22.40         22.99         1.48 o                         
   6   7   0         57.92         63.62         2.85 o                         
   7   7   0        142.77        138.47         6.85 o                         
   8   7   0         15.56         20.11         3.66 o                         
   0   8   0       7699.09       8091.30       117.77 o                         
   1   8   0        150.81        156.84         3.21 o                         
   2   8   0        774.18        785.52        12.41 o                         
   3   8   0        213.00        228.41         3.64 o                         
   4   8   0        269.53        269.38         4.11 o                         
   5   8   0        116.94        120.26         3.21 o                         
   6   8   0         25.38         24.85         3.43 o                         
   7   8   0         21.10         13.25         3.20 o                         
   8   8   0         89.47         97.79         6.40 o                         
   1   9   0         23.94         18.65         1.43 o                         
   2   9   0       1090.65       1030.47        13.57 o                         
   3   9   0        672.38        663.64         8.31 o                         
   4   9   0          7.52          6.77         0.91 o                         
   5   9   0          9.92          8.55         1.27 o                         
   6   9   0        776.32        799.77        14.18 o                         
   7   9   0         48.43         59.40         5.03 o                         
   8   9   0         13.73         12.34         3.20 o                         
   0  10   0        230.75        211.00         5.27 o                         
   1  10   0         38.50         33.38         1.66 o                         
   2  10   0        285.05        281.37         5.66 o                         
   3  10   0        849.77        828.81        10.05 o                         
   4  10   0          0.27          0.26         0.79 o                         
   5  10   0        512.74        516.84        10.15 o                         
   6  10   0         57.10         68.21         5.71 o                         
   7  10   0         35.58         31.53         4.11 o                         
   8  10   0          6.86          7.77         3.20 o                         
   1  11   0        337.85        332.75         5.28 o                         
   2  11   0        481.24        454.77         7.39 o                         
   3  11   0        207.14        201.50         4.42 o                         
   4  11   0        166.25        171.39         3.83 o                         
   5  11   0          0.03          0.23         1.29 o                         
   6  11   0        504.72        500.67        10.47 o                         
   7  11   0         33.56         36.10         4.11 o                         
   0  12   0       1253.97       1119.57        23.11 o                         
   1  12   0         16.65         17.86         1.24 o                         
   2  12   0         37.08         39.16         2.01 o                         
   3  12   0        241.21        225.03         5.47 o                         
   4  12   0         31.08         30.42         1.74 o                         
   5  12   0         34.17         31.99         2.41 o                         
   6  12   0          1.68         -0.46         2.06 o                         
   7  12   0          2.93          3.66         2.74 o                         
   1  13   0         59.13         58.07         2.31 o                         
   2  13   0        387.93        367.43         6.68 o                         
   3  13   0         24.46         25.72         1.94 o                         
   4  13   0         11.31         11.83         1.83 o                         
   5  13   0          3.13          4.57         1.62 o                         
   6  13   0          0.03         -0.66         1.43 o                         
   7  13   0          0.00          0.91         2.74 o                         
   1  14   0         50.78         55.98         2.91 o                         
   2  14   0        238.43        213.31         5.65 o                         
   3  14   0         12.61         13.18         1.76 o                         
   4  14   0          0.72         -1.14         1.14 o                         
   5  14   0        125.62        130.41         5.00 o                         
   6  14   0          2.58          2.28         1.62 o                         
   1  15   0        359.16        341.45        10.97 o                         
   2  15   0        174.16        164.00        14.62 o                         
   3  15   0          4.22          3.43         1.60 o                         
   4  15   0         38.80         44.53         3.06 o                         
   5  15   0          3.50          5.57         1.76 o                         
   6  15   0          9.04          9.77         2.08 o                         
   0  16   0        305.34        338.23        11.43 o                         
   1  16   0         44.62         34.88         2.58 o                         
   2  16   0          6.94          8.87         1.76 o                         
   3  16   0        110.27        109.78         3.56 o                         
   4  16   0         88.49         94.04         5.94 o                         
   5  16   0          7.39          5.10         2.28 o                         
   1  17   0         27.53         29.02         2.58 o                         
   2  17   0        195.79        197.81         9.14 o                         
   3  17   0         81.46        101.75         3.60 o                         
   4  17   0          7.04          7.38         2.08 o                         
   0  18   0         19.42         21.02         3.66 o                         
   1  18   0         45.33         40.14         3.06 o                         
   2  18   0         27.64         29.61         2.73 o                         
   3  18   0         78.77         89.57         3.51 o                         
   1  19   0         10.44         10.59         2.26 o                         
   2   0   1      37262.12      31476.91       498.70 o                         
   4   0   1        249.90        266.79         4.61 o                         
   6   0   1         37.62         34.73         3.20 o                         
   8   0   1         11.38         12.34         3.20 o                         
   0   1   1        347.05        368.80         5.73 o                         
   1   1   1       1144.18       1204.72         9.51 o                         
   2   1   1        647.64        656.84         5.80 o                         
   3   1   1         52.74         50.89         0.95 o                         
   4   1   1        892.95        888.68         8.61 o                         
   5   1   1        575.01        566.96         7.03 o                         
   6   1   1         59.69         58.92         5.03 o                         
   7   1   1         33.11         31.86         2.41 o                         
   8   1   1         83.45         81.80         4.03 o                         
   9   1   1         36.27         37.93         3.23 o                         
   1   2   1       1386.61       1372.29        14.76 o                         
   2   2   1       5655.42       5669.39        43.24 o                         
   3   2   1        671.35        732.76         7.21 o                         
   4   2   1        895.15        878.98         8.58 o                         
   5   2   1         96.05         91.03         2.21 o                         
   6   2   1        178.66        167.77         4.68 o                         
   7   2   1        107.03        108.97         4.03 o                         
   8   2   1         11.60         10.29         2.08 o                         
   9   2   1         10.57         11.86         2.41 o                         
   0   3   1        766.97        702.89        16.96 o                         
   1   3   1       1013.70        990.17        10.59 o                         
   2   3   1        346.13        360.67         3.52 o                         
   3   3   1        367.17        384.81         3.86 o                         
   4   3   1       1533.45       1605.13        15.15 o                         
   5   3   1         19.62         14.00         0.99 o                         
   6   3   1        100.96        101.06         4.11 o                         
   7   3   1         23.50         24.22         2.08 o                         
   8   3   1        154.98        156.99         5.47 o                         
   9   3   1         11.15         10.46         2.41 o                         
   1   4   1        365.37        344.69         4.27 o                         
   2   4   1        762.68        755.47         7.55 o                         
   3   4   1         72.60         76.75         1.26 o                         
   4   4   1        196.04        191.20         2.54 o                         
   5   4   1        171.62        177.30         3.49 o                         
   6   4   1        156.30        155.43         5.71 o                         
   7   4   1         21.58         17.95         2.08 o                         
   8   4   1         25.84         22.53         2.41 o                         
   9   4   1          0.68         -0.69         3.43 o                         
   0   5   1       1907.34       1905.92        37.21 o                         
   1   5   1       2860.36       2815.69        35.43 o                         
   2   5   1          2.71          3.84         0.46 o                         
   3   5   1       1094.50       1106.87        11.03 o                         
   4   5   1         67.70         67.29         1.40 o                         
   5   5   1          4.91          4.91         0.86 o                         
   6   5   1         12.83         10.82         1.21 o                         
   7   5   1         16.12         14.78         6.40 o                         
   8   5   1          5.32          6.17         1.94 o                         
   9   5   1          3.53          3.23         2.51 o                         
   1   6   1       4461.66       4599.27        60.51 o                         
   2   6   1       1318.42       1386.49        15.24 o                         
   3   6   1        329.64        341.46        10.16 o                         
   4   6   1         18.96         22.90         0.93 o                         
   5   6   1         27.10         27.29         1.48 o                         
   6   6   1         43.52         49.76         2.08 o                         
   7   6   1        138.91        143.12         7.54 o                         
   8   6   1          3.26          2.04         1.76 o                         
   9   6   1          4.02          0.46         2.74 o                         
   0   7   1        903.48        867.48        18.31 o                         
   1   7   1        915.86        910.44        11.91 o                         
   2   7   1        228.29        239.90         4.07 o                         
   3   7   1        381.92        367.97         4.95 o                         
   4   7   1        263.62        259.66         3.84 o                         
   5   7   1         81.33         78.09         2.45 o                         
   6   7   1         34.11         33.13         2.26 o                         
   7   7   1          2.39          2.28         2.28 o                         
   8   7   1         10.43          5.48         2.74 o                         
   1   8   1        636.02        689.75         9.38 o                         
   2   8   1       2529.48       2562.98        30.91 o                         
   3   8   1        108.34        110.35         2.31 o                         
   4   8   1         13.21         14.96         0.91 o                         
   5   8   1         20.68         22.33         1.58 o                         
   6   8   1        108.72        111.03         3.84 o                         
   7   8   1         54.54         54.83         4.57 o                         
   8   8   1          3.92          7.31         2.74 o                         
   0   9   1       2184.27       2157.77        33.14 o                         
   1   9   1        653.28        611.54         8.52 o                         
   2   9   1        314.34        308.87         5.19 o                         
   3   9   1        240.63        243.07         4.39 o                         
   4   9   1        493.55        473.82         6.48 o                         
   5   9   1        368.99        371.37         6.73 o                         
   6   9   1         52.23         48.30         3.06 o                         
   7   9   1         51.74         55.29         5.03 o                         
   8   9   1        130.60        121.56         7.31 o                         
   1  10   1        351.70        347.72         5.89 o                         
   2  10   1          9.64         10.22         1.25 o                         
   3  10   1        440.38        423.55         8.67 o                         
   4  10   1         91.68         94.78         2.45 o                         
   5  10   1        241.10        252.94         6.30 o                         
   6  10   1         72.17         75.49         3.71 o                         
   7  10   1         94.68         98.71         6.40 o                         
   8  10   1         53.26         61.69         5.48 o                         
   0  11   1         96.04        100.44         3.51 o                         
   1  11   1         81.16         89.73         2.61 o                         
   2  11   1         24.94         24.73         1.54 o                         
   3  11   1        305.02        291.05         5.51 o                         
   4  11   1        518.45        513.30         7.26 o                         
   5  11   1         35.47         33.45         5.03 o                         
   6  11   1         63.03         65.88         3.38 o                         
   7  11   1         52.09         49.81         5.03 o                         
   1  12   1         49.97         41.37         1.74 o                         
   2  12   1        282.10        255.48         5.19 o                         
   3  12   1        181.97        181.64         4.82 o                         
   4  12   1         21.06         20.82         2.28 o                         
   5  12   1         17.06         21.71         2.26 o                         
   6  12   1         82.32         80.27         3.84 o                         
   7  12   1         12.21         15.54         3.66 o                         
   0  13   1        670.75        657.62        23.09 o                         
   1  13   1         23.29         17.28         1.42 o                         
   2  13   1         41.91         38.99         2.41 o                         
   3  13   1          4.95          4.84         1.29 o                         
   4  13   1        152.63        154.19         5.00 o                         
   5  13   1         34.72         39.51         2.73 o                         
   6  13   1          2.71          3.78         1.76 o                         
   7  13   1         13.38         11.88         3.20 o                         
   1  14   1         30.83         21.83         2.74 o                         
   2  14   1          6.69          6.63         1.62 o                         
   3  14   1        306.74        292.98         6.94 o                         
   4  14   1         10.84         13.48         1.94 o                         
   5  14   1          9.30         11.14         3.43 o                         
   6  14   1          1.80          4.53         1.76 o                         
   0  15   1        121.61        110.13         5.94 o                         
   1  15   1        255.66        245.76         6.30 o                         
   2  15   1         14.50         12.27         1.76 o                         
   3  15   1         59.23         62.08         6.17 o                         
   4  15   1         21.34         25.07         2.58 o                         
   5  15   1         29.73         30.99         2.73 o                         
   1  16   1         78.10         68.86         3.38 o                         
   2  16   1        140.93        133.52         4.68 o                         
   3  16   1         98.48         94.01         4.03 o                         
   4  16   1         15.15         14.17         2.26 o                         
   5  16   1          7.94         12.75         5.03 o                         
   0  17   1        156.97        164.98         7.77 o                         
   1  17   1         84.57         85.92         3.88 o                         
   2  17   1          5.47          2.51         1.62 o                         
   3  17   1         40.90         46.01         3.06 o                         
   4  17   1         81.31         87.81         4.35 o                         
   1  18   1        120.10        128.17         8.00 o                         
   2  18   1          3.59          1.83         1.62 o                         
   3  18   1         23.24         22.85         3.66 o                         
   0  19   1         47.42         49.81         4.57 o                         
   1  19   1         39.40         46.12         7.08 o                         
   0   0   2       6878.88       6886.99       134.42 o                         
   2   0   2      49414.84      47026.84      2992.03 o                         
   4   0   2       2607.24       2661.80        36.93 o                         
   6   0   2         30.63         34.27         3.20 o                         
   8   0   2          4.12          5.48         2.74 o                         
   1   1   2        249.08        269.30         3.00 o                         
   2   1   2         65.09         73.66         2.52 o                         
   3   1   2         88.07         88.09         1.47 o                         
   4   1   2         62.73         56.39         1.58 o                         
   5   1   2         20.95         24.79         1.01 o                         
   6   1   2        271.30        280.08         6.30 o                         
   7   1   2        148.85        149.38         4.68 o                         
   8   1   2          0.70         -0.23         1.62 o                         
   9   1   2          1.41         -0.69         1.94 o                         
   0   2   2       1816.92       1982.29        28.67 o                         
   1   2   2       7335.98       7660.13        78.78 o                         
   2   2   2       2580.81       2738.77        21.05 o                         
   3   2   2         62.03         56.22         1.03 o                         
   4   2   2        174.16        172.79         2.90 o                         
   5   2   2        125.98        121.74         2.13 o                         
   6   2   2          0.63          1.63         1.10 o                         
   7   2   2         12.13         11.70         1.76 o                         
   8   2   2         11.62          9.23         1.94 o                         
   9   2   2          1.10          0.91         2.74 o                         
   1   3   2       6499.81       6492.16        66.44 o                         
   2   3   2         20.84         16.99         0.62 o                         
   3   3   2        306.51        314.03         2.89 o                         
   4   3   2        700.49        749.71         8.19 o                         
   5   3   2        209.10        204.11         3.83 o                         
   6   3   2        366.85        382.31        27.20 o                         
   7   3   2         20.88         23.93         2.08 o                         
   8   3   2         23.16         20.76         2.51 o                         
   9   3   2          0.39         -1.37         2.28 o                         
   0   4   2        256.29        231.40         6.86 o                         
   1   4   2        276.03        285.50         3.65 o                         
   2   4   2       1962.82       2027.17        21.24 o                         
   3   4   2        415.61        424.83         4.14 o                         
   4   4   2       1033.93        958.86         9.45 o                         
   5   4   2         81.33         88.14         2.51 o                         
   6   4   2        113.86        108.70         2.89 o                         
   7   4   2         27.05         27.21         2.26 o                         
   8   4   2         27.36         26.51         2.58 o                         
   9   4   2          7.68          7.31         2.74 o                         
   1   5   2         25.74         22.67         0.84 o                         
   2   5   2        363.31        359.03         4.53 o                         
   3   5   2        486.76        464.33         5.60 o                         
   4   5   2        235.61        253.18         3.02 o                         
   5   5   2         56.69         65.74         1.85 o                         
   6   5   2        214.21        218.88         5.81 o                         
   7   5   2          7.30          7.50         2.51 o                         
   8   5   2         19.01         17.97         2.41 o                         
   9   5   2          3.12          1.83         2.74 o                         
   0   6   2        747.71        810.14        17.39 o                         
   1   6   2       1456.03       1525.35        18.58 o                         
   2   6   2        670.95        737.64         8.95 o                         
   3   6   2        236.94        217.30         3.20 o                         
   4   6   2        283.61        279.26         3.35 o                         
   5   6   2        301.75        308.28         5.40 o                         
   6   6   2         14.09         17.67         1.62 o                         
   7   6   2          4.15          3.66         2.28 o                         
   8   6   2          6.88          5.03         2.28 o                         
   9   6   2         13.39         13.71         3.20 o                         
   1   7   2        173.29        177.88         2.99 o                         
   2   7   2        538.62        517.18         7.28 o                         
   3   7   2        197.84        206.54         3.29 o                         
   4   7   2         70.50         74.27         1.78 o                         
   5   7   2          5.93          6.30         1.06 o                         
   6   7   2         66.80         78.86         3.18 o                         
   7   7   2         57.62         63.52         4.57 o                         
   8   7   2          6.79          7.77         2.74 o                         
   0   8   2        765.49        795.21        16.93 o                         
   1   8   2        125.70        144.02         3.05 o                         
   2   8   2        317.84        345.70         5.46 o                         
   3   8   2        292.58        302.75         4.40 o                         
   4   8   2        988.47        973.60        11.69 o                         
   5   8   2        147.33        146.64         3.89 o                         
   6   8   2         28.59         27.94         1.81 o                         
   7   8   2         40.62         44.78         4.11 o                         
   8   8   2         14.07         20.11         3.20 o                         
   1   9   2         47.71         55.85         2.45 o                         
   2   9   2        420.79        400.59         6.32 o                         
   3   9   2        366.59        345.74         5.61 o                         
   4   9   2        131.96        132.99         3.23 o                         
   5   9   2         86.30         91.64         3.05 o                         
   6   9   2        194.65        187.57         5.32 o                         
   7   9   2         32.08         32.44         3.66 o                         
   8   9   2          6.26          6.40         2.74 o                         
   0  10   2        145.01        152.65         5.48 o                         
   1  10   2        752.98        709.37        10.18 o                         
   2  10   2         41.24         45.20         1.81 o                         
   3  10   2         25.50         22.10         1.54 o                         
   4  10   2        124.36        127.03         4.31 o                         
   5  10   2          4.61          4.89         1.21 o                         
   6  10   2         16.59         17.49         2.08 o                         
   7  10   2         36.22         43.41         4.57 o                         
   8  10   2          9.61         11.42         3.20 o                         
   1  11   2        676.22        674.88         9.91 o                         
   2  11   2        212.70        199.27         6.25 o                         
   3  11   2          7.30          5.30         1.44 o                         
   4  11   2        113.00        105.11         3.32 o                         
   5  11   2         32.31         27.94         2.26 o                         
   6  11   2        108.76        111.87         4.35 o                         
   7  11   2          5.00          2.28         2.74 o                         
   0  12   2        403.02        407.92         8.90 o                         
   1  12   2        220.34        202.07         5.59 o                         
   2  12   2        113.74        111.31         3.21 o                         
   3  12   2         26.81         27.03         1.94 o                         
   4  12   2        124.21        127.12         4.35 o                         
   5  12   2        209.02        213.33         6.14 o                         
   6  12   2         54.57         55.67         4.57 o                         
   7  12   2         14.93         16.45         3.66 o                         
   1  13   2         40.68         39.63         2.41 o                         
   2  13   2        607.37        615.44        11.43 o                         
   3  13   2         31.33         30.95         3.20 o                         
   4  13   2         55.32         53.40         3.23 o                         
   5  13   2         19.14         22.28         2.74 o                         
   6  13   2        106.86        114.16        10.74 o                         
   7  13   2          4.95          5.48         2.74 o                         
   0  14   2        457.77        425.15        12.34 o                         
   1  14   2        154.02        149.02         4.52 o                         
   2  14   2         47.45         42.04         2.58 o                         
   3  14   2          0.71          1.14         2.06 o                         
   4  14   2          6.53          6.15         1.76 o                         
   5  14   2         93.98        102.82         4.35 o                         
   6  14   2         10.46          8.68         1.94 o                         
   1  15   2        426.99        403.76         8.73 o                         
   2  15   2         18.93         17.41         1.94 o                         
   3  15   2        121.21        122.23         4.35 o                         
   4  15   2         39.08         37.06         2.91 o                         
   5  15   2          4.94          4.79         3.66 o                         
   0  16   2        130.51        114.70         6.40 o                         
   1  16   2        128.20        110.87         4.35 o                         
   2  16   2          9.65          7.72         1.76 o                         
   3  16   2         19.91         16.34         2.08 o                         
   4  16   2        164.93        173.85         5.97 o                         
   5  16   2         21.07         22.18         2.58 o                         
   1  17   2         48.51         42.86         3.20 o                         
   2  17   2        141.75        140.66         7.31 o                         
   3  17   2         45.07         44.52         4.34 o                         
   4  17   2          4.34          4.80         1.94 o                         
   0  18   2         48.72         46.15         4.57 o                         
   1  18   2         83.45         90.78         4.20 o                         
   2  18   2         11.01         12.39         2.08 o                         
   3  18   2         17.80         19.19         3.66 o                         
   2   0   3      14338.07      14912.81       165.09 o                         
   4   0   3       4470.45       4794.84        65.20 o                         
   6   0   3        126.29        132.07         5.48 o                         
   8   0   3        128.38        133.44         6.85 o                         
   0   1   3       1031.54       1043.02        19.51 o                         
   1   1   3       1760.44       1881.01        19.26 o                         
   2   1   3       1554.97       1558.83        12.86 o                         
   3   1   3        302.03        283.40         2.93 o                         
   4   1   3        554.36        542.18         6.10 o                         
   5   1   3         41.68         41.81         1.28 o                         
   6   1   3          4.84          3.43         1.29 o                         
   7   1   3         11.95         15.08         2.74 o                         
   8   1   3         22.12         20.18         2.41 o                         
   1   2   3        321.52        340.51         3.96 o                         
   2   2   3        277.69        296.54         2.91 o                         
   3   2   3        938.50        957.86         7.80 o                         
   4   2   3       1581.55       1591.60        15.95 o                         
   5   2   3        127.36        132.03         2.32 o                         
   6   2   3         83.84         82.21         3.06 o                         
   7   2   3         13.85         15.62         3.20 o                         
   8   2   3         29.28         28.71         2.73 o                         
   0   3   3        639.11        616.00         9.78 o                         
   1   3   3        438.88        445.53         5.94 o                         
   2   3   3       3299.30       3518.43        29.14 o                         
   3   3   3        717.67        700.60         5.88 o                         
   4   3   3       1607.04       1671.58        15.48 o                         
   5   3   3        218.35        214.64         3.16 o                         
   6   3   3         19.91         19.59         1.27 o                         
   7   3   3          0.28         -1.10         1.10 o                         
   8   3   3         12.20          8.22         1.94 o                         
   1   4   3        139.73        151.70         2.61 o                         
   2   4   3       1123.15       1184.43        15.34 o                         
   3   4   3        483.30        485.39         5.01 o                         
   4   4   3         39.48         41.64         1.18 o                         
   5   4   3         47.08         46.46         1.42 o                         
   6   4   3         11.83          9.51         1.12 o                         
   7   4   3         44.38         42.87         2.58 o                         
   8   4   3         11.54          6.85         2.28 o                         
   0   5   3        954.46        953.74        29.08 o                         
   1   5   3       2492.90       2567.04        31.98 o                         
   2   5   3        440.36        498.79         7.74 o                         
   3   5   3        132.98        137.02         6.83 o                         
   4   5   3        248.02        255.42         3.06 o                         
   5   5   3         66.50         64.88         2.70 o                         
   6   5   3         14.33         13.50         1.45 o                         
   7   5   3          9.66         10.20         1.76 o                         
   8   5   3         39.26         42.50         4.11 o                         
   1   6   3       2243.08       2408.72        36.94 o                         
   2   6   3       1192.28       1259.91        15.66 o                         
   3   6   3        600.24        608.51         7.17 o                         
   4   6   3        241.38        240.99         3.12 o                         
   5   6   3        136.24        131.41         2.50 o                         
   6   6   3         44.55         41.45         2.41 o                         
   7   6   3         22.83         24.22         3.20 o                         
   8   6   3         12.51         10.05         2.74 o                         
   0   7   3       1835.12       1870.74        37.14 o                         
   1   7   3        375.86        405.12         7.26 o                         
   2   7   3        412.74        408.37         6.00 o                         
   3   7   3         92.09         88.63         1.95 o                         
   4   7   3         80.97         77.69         1.83 o                         
   5   7   3         71.11         69.48         2.69 o                         
   6   7   3          1.20         -0.41         0.94 o                         
   7   7   3         26.14         27.42         3.20 o                         
   8   7   3          2.20          1.83         2.28 o                         
   1   8   3        234.97        247.55         4.33 o                         
   2   8   3       1172.60       1115.93        14.26 o                         
   3   8   3         83.42         83.85         2.21 o                         
   4   8   3         82.02         79.95         2.54 o                         
   5   8   3         95.00         96.20         2.88 o                         
   6   8   3         82.83         88.57         2.98 o                         
   7   8   3         18.86         20.11         3.20 o                         
   8   8   3          9.72          8.68         2.74 o                         
   0   9   3        585.97        555.67        13.72 o                         
   1   9   3          1.49          4.32         0.79 o                         
   2   9   3        164.84        163.89         3.47 o                         
   3   9   3         98.43         99.15         2.91 o                         
   4   9   3       1040.96       1007.44        14.23 o                         
   5   9   3         62.61         67.69         2.72 o                         
   6   9   3          6.91          9.18         1.48 o                         
   7   9   3         93.80        109.22         6.40 o                         
   8   9   3         23.91         23.76         3.66 o                         
   1  10   3         33.87         26.17         1.44 o                         
   2  10   3         95.76         96.28         2.67 o                         
   3  10   3         53.17         52.50         2.08 o                         
   4  10   3         30.98         33.23         2.29 o                         
   5  10   3        272.79        279.35         5.91 o                         
   6  10   3         89.05         84.54         3.71 o                         
   7  10   3         39.92         45.69         4.57 o                         
   8  10   3          3.68          1.37         2.28 o                         
   0  11   3        271.61        257.80         8.23 o                         
   1  11   3        621.41        588.47         9.05 o                         
   2  11   3        605.72        579.00         8.94 o                         
   3  11   3        242.42        253.12         5.02 o                         
   4  11   3        526.82        527.63         8.92 o                         
   5  11   3         39.28         38.01         2.58 o                         
   6  11   3         35.14         34.62         2.74 o                         
   7  11   3          8.71          5.94         2.74 o                         
   1  12   3        106.49        106.65         3.11 o                         
   2  12   3        294.10        275.03         5.34 o                         
   3  12   3        176.62        181.19         4.82 o                         
   4  12   3         67.30         62.36         3.66 o                         
   5  12   3         21.31         20.54         2.26 o                         
   6  12   3         10.56         13.79         2.08 o                         
   7  12   3         27.00         23.30         3.66 o                         
   0  13   3        352.61        326.84        10.06 o                         
   1  13   3          3.99          2.74         1.29 o                         
   2  13   3         39.91         33.21         2.26 o                         
   3  13   3          1.71          1.83         1.29 o                         
   4  13   3        252.96        269.54        14.63 o                         
   5  13   3         22.78         25.07         2.74 o                         
   6  13   3          4.28          4.57         1.62 o                         
   1  14   3         48.95         43.67         2.58 o                         
   2  14   3        226.03        216.20         5.65 o                         
   3  14   3        158.00        155.64        11.43 o                         
   4  14   3         38.32         39.53         2.91 o                         
   5  14   3         25.09         24.41         2.97 o                         
   6  14   3          2.63          2.87         1.76 o                         
   0  15   3         55.03         44.78         4.11 o                         
   1  15   3        106.35         87.74         5.48 o                         
   2  15   3         20.68         19.19         2.08 o                         
   3  15   3        135.01        130.38         4.49 o                         
   4  15   3         19.00         18.83         2.26 o                         
   5  15   3         27.19         29.20         5.48 o                         
   1  16   3          2.05         -0.23         1.29 o                         
   2  16   3        213.87        210.62         5.97 o                         
   3  16   3          9.50          7.85         1.76 o                         
   4  16   3         10.88          9.16         1.94 o                         
   5  16   3         69.51         74.50         4.20 o                         
   0  17   3        192.17        187.83         8.23 o                         
   1  17   3         46.54         51.32         4.34 o                         
   2  17   3          9.13          7.08         1.94 o                         
   3  17   3         29.98         26.50         3.66 o                         
   4  17   3        105.87        127.11         5.32 o                         
   1  18   3         69.57         74.94         3.88 o                         
   2  18   3         14.30         18.43         2.41 o                         
   0   0   4      13426.34      13242.19       260.00 o                         
   2   0   4       1569.93       1717.39        17.76 o                         
   4   0   4       4121.56       4347.57        47.66 o                         
   6   0   4        215.95        213.44         7.31 o                         
   1   1   4       1922.87       2005.84        17.85 o                         
   2   1   4        816.87        816.76         6.45 o                         
   3   1   4        845.32        859.60         7.18 o                         
   4   1   4        663.35        690.64         6.65 o                         
   5   1   4        130.61        134.49         2.39 o                         
   6   1   4        179.76        194.76         7.54 o                         
   7   1   4         82.52         85.09         5.26 o                         
   0   2   4        349.46        304.00         4.21 o                         
   1   2   4       6378.66       6749.46        61.18 o                         
   2   2   4       1307.84       1412.86        12.10 o                         
   3   2   4       1194.61       1205.84         9.67 o                         
   4   2   4        755.17        764.89         8.51 o                         
   5   2   4        361.15        377.48         4.85 o                         
   6   2   4         75.37         75.54         2.35 o                         
   7   2   4         56.50         64.59         3.06 o                         
   1   3   4        626.76        588.80         6.00 o                         
   2   3   4       2380.10       2598.05        23.64 o                         
   3   3   4       1234.99       1274.13        11.84 o                         
   4   3   4       1054.37       1052.08        10.26 o                         
   5   3   4         58.35         59.05         1.57 o                         
   6   3   4        191.15        194.74         3.94 o                         
   7   3   4          3.48          3.05         1.43 o                         
   0   4   4       6180.90       6451.98       119.70 o                         
   1   4   4        229.19        261.13         4.01 o                         
   2   4   4       1307.61       1357.03        14.43 o                         
   3   4   4        765.38        779.44         7.63 o                         
   4   4   4         26.00         32.90         0.88 o                         
   5   4   4         93.37         95.73         2.04 o                         
   6   4   4         49.20         47.95         2.01 o                         
   7   4   4          1.19          0.91         1.83 o                         
   1   5   4         36.02         37.96         2.27 o                         
   2   5   4        811.88        794.17         9.20 o                         
   3   5   4        171.13        193.55         2.58 o                         
   4   5   4         59.14         62.72         1.57 o                         
   5   5   4        278.88        287.39         4.22 o                         
   6   5   4         36.50         35.67         2.08 o                         
   7   5   4         32.45         37.93         3.66 o                         
   0   6   4        252.82        282.03         6.40 o                         
   1   6   4        833.24        849.80        10.99 o                         
   2   6   4         25.49         21.66         1.68 o                         
   3   6   4        104.18         98.46         2.04 o                         
   4   6   4        235.21        238.89         3.61 o                         
   5   6   4        117.05        111.61         2.41 o                         
   6   6   4         31.75         29.37         4.80 o                         
   7   6   4         39.12         41.58         3.66 o                         
   1   7   4        723.61        730.66        11.32 o                         
   2   7   4        272.31        245.51         4.32 o                         
   3   7   4        442.72        446.84         6.56 o                         
   4   7   4         79.08         77.50         2.31 o                         
   5   7   4        123.06        116.16         2.59 o                         
   6   7   4          7.95          9.37         1.62 o                         
   7   7   4         42.85         53.01         4.11 o                         
   0   8   4       2197.78       2030.49        40.35 o                         
   1   8   4         13.94         14.62         1.29 o                         
   2   8   4        187.19        194.73         3.74 o                         
   3   8   4         44.02         44.63         1.81 o                         
   4   8   4        669.08        652.07         8.14 o                         
   5   8   4        250.18        256.75         4.26 o                         
   6   8   4         51.34         44.64         2.73 o                         
   7   8   4         40.66         47.52         4.11 o                         
   8   8   4         63.37         74.94         5.48 o                         
   1   9   4        185.30        202.00         4.01 o                         
   2   9   4        915.10        843.52        11.47 o                         
   3   9   4         66.35         66.23         2.21 o                         
   4   9   4        153.82        149.94         6.90 o                         
   5   9   4        303.94        296.05         5.77 o                         
   6   9   4        218.22        216.27         5.82 o                         
   7   9   4        105.00        105.10         5.94 o                         
   8   9   4          1.92          3.66         2.74 o                         
   0  10   4          6.26          4.57         1.37 o                         
   1  10   4        238.73        236.28         4.60 o                         
   2  10   4         48.77         47.21         2.08 o                         
   3  10   4        732.37        703.84        10.31 o                         
   4  10   4         14.51         14.48         1.39 o                         
   5  10   4        205.39        209.43         4.91 o                         
   6  10   4         18.42         18.66         2.28 o                         
   7  10   4         37.54         40.21         4.11 o                         
   1  11   4        836.89        791.49        11.57 o                         
   2  11   4        793.00        773.72        11.20 o                         
   3  11   4          7.63          8.08         1.21 o                         
   4  11   4        159.66        157.80         4.11 o                         
   5  11   4         62.54         63.33         3.23 o                         
   6  11   4        101.34        108.41         5.71 o                         
   7  11   4          6.79          9.14         2.74 o                         
   0  12   4        561.27        526.28        13.72 o                         
   1  12   4        150.34        152.40         4.04 o                         
   2  12   4        162.11        170.07         4.07 o                         
   3  12   4         96.37         89.14         3.43 o                         
   4  12   4        245.39        223.95         6.14 o                         
   5  12   4         47.11         49.00         3.43 o                         
   6  12   4          1.46         -0.61         1.43 o                         
   7  12   4         43.22         41.58         4.57 o                         
   1  13   4        114.11        106.77         3.71 o                         
   2  13   4         24.93         23.20         2.08 o                         
   3  13   4         11.31         12.63         2.51 o                         
   4  13   4         13.73         14.64         1.94 o                         
   5  13   4          4.77          4.34         1.62 o                         
   6  13   4         96.32        110.16         4.52 o                         
   0  14   4         35.72         27.42         3.20 o                         
   1  14   4         17.49         15.67         1.76 o                         
   2  14   4          7.16          4.42         1.43 o                         
   3  14   4          9.35          8.40         1.76 o                         
   4  14   4         75.88         70.18         3.55 o                         
   5  14   4         70.14         69.33         3.71 o                         
   6  14   4          1.65          0.37         2.74 o                         
   1  15   4        118.68        108.06         4.03 o                         
   2  15   4         24.46         22.85         2.26 o                         
   3  15   4         44.33         47.02         3.06 o                         
   4  15   4          6.31          6.40         1.62 o                         
   5  15   4         84.91         79.61         4.20 o                         
   0  16   4        335.03        318.58        10.97 o                         
   1  16   4         26.66         29.16         2.58 o                         
   2  16   4         33.13         32.82         4.80 o                         
   3  16   4         48.17         59.40         5.03 o                         
   4  16   4         50.69         54.20         5.25 o                         
   1  17   4         62.93         71.61         3.71 o                         
   2  17   4        169.24        178.25         5.79 o                         
   3  17   4         28.38         42.04         4.57 o                         
   0  18   4         16.90         17.82         3.20 o                         
   1  18   4         98.08        104.88         4.52 o                         
   2  18   4          3.75          2.74         1.76 o                         
   2   0   5       2659.01       2560.37        29.07 o                         
   4   0   5       1606.85       1640.64        18.93 o                         
   6   0   5       1616.88       1647.23        24.25 o                         
   0   1   5       1587.09       1609.23        22.07 o                         
   1   1   5        741.68        701.43         8.54 o                         
   2   1   5       1171.43       1253.97        10.51 o                         
   3   1   5       2417.81       2547.03        19.21 o                         
   4   1   5       1004.95        980.53         8.33 o                         
   5   1   5        483.75        514.22         6.17 o                         
   6   1   5         33.72         35.01         4.03 o                         
   1   2   5       3316.98       3328.07        27.53 o                         
   2   2   5        153.08        162.82         1.95 o                         
   3   2   5       3221.09       3396.41        30.30 o                         
   4   2   5        473.79        478.61         4.42 o                         
   5   2   5        383.23        375.34         4.90 o                         
   6   2   5        496.21        494.80         7.30 o                         
   0   3   5       5958.47       6393.60        91.67 o                         
   1   3   5        983.76       1034.03        10.03 o                         
   2   3   5       2152.88       2340.46        21.67 o                         
   3   3   5         53.95         63.10         1.21 o                         
   4   3   5        743.91        725.06         7.17 o                         
   5   3   5         24.00         23.50         1.14 o                         
   6   3   5         17.16         16.84         1.76 o                         
   1   4   5        451.92        496.91         5.96 o                         
   2   4   5        802.97        768.10         7.85 o                         
   3   4   5          9.10          6.37         0.50 o                         
   4   4   5         40.29         38.02         1.19 o                         
   5   4   5         18.63         18.96         1.06 o                         
   6   4   5         14.08         13.25         1.62 o                         
   0   5   5       1068.34       1089.28        17.34 o                         
   1   5   5        152.91        156.97         3.10 o                         
   2   5   5        259.00        284.09         3.95 o                         
   3   5   5        240.15        246.36         3.16 o                         
   4   5   5        531.79        490.20         6.19 o                         
   5   5   5        184.38        190.10         3.24 o                         
   6   5   5          9.76          6.88         1.29 o                         
   7   5   5         13.23         13.25         2.28 o                         
   1   6   5         37.11         40.41         1.54 o                         
   2   6   5          8.66          7.62         0.79 o                         
   3   6   5       1462.28       1440.35        13.65 o                         
   4   6   5        234.32        245.20         3.74 o                         
   5   6   5        126.97        128.00         2.59 o                         
   6   6   5         90.60         89.80         3.23 o                         
   7   6   5         15.30         17.36         2.74 o                         
   0   7   5        774.97        810.60        16.01 o                         
   1   7   5        369.64        363.24         6.62 o                         
   2   7   5        709.26        716.32        14.34 o                         
   3   7   5        378.62        357.39         5.70 o                         
   4   7   5        162.42        156.17         3.06 o                         
   5   7   5        297.55        294.30         4.54 o                         
   6   7   5          7.12          6.85         1.43 o                         
   7   7   5         28.33         32.90         3.20 o                         
   1   8   5          9.52         11.50         1.29 o                         
   2   8   5        850.81        804.33        11.08 o                         
   3   8   5        631.68        630.91         9.03 o                         
   4   8   5        138.90        146.71         3.00 o                         
   5   8   5         55.55         55.31         1.91 o                         
   6   8   5        513.31        518.71        10.02 o                         
   7   8   5          1.20          1.37         1.83 o                         
   0   9   5        637.34        583.11        14.18 o                         
   1   9   5         61.34         60.28         4.34 o                         
   2   9   5        760.80        747.81        13.19 o                         
   3   9   5        376.39        380.72         6.24 o                         
   4   9   5        402.76        391.50         7.26 o                         
   5   9   5        489.57        517.06         7.12 o                         
   6   9   5          0.41          2.06         1.60 o                         
   7   9   5         42.35         53.46         4.57 o                         
   1  10   5        748.33        712.44        12.12 o                         
   2  10   5         52.02         51.46         2.08 o                         
   3  10   5        902.46        885.74        12.42 o                         
   4  10   5        135.21        139.10         3.85 o                         
   5  10   5         78.51         79.18         3.85 o                         
   6  10   5         22.61         15.59         1.94 o                         
   7  10   5         11.27         14.62         3.20 o                         
   0  11   5       2069.65       2033.46        41.69 o                         
   1  11   5        586.89        575.35         9.05 o                         
   2  11   5        309.32        310.90         8.31 o                         
   3  11   5        623.59        603.74         9.30 o                         
   4  11   5         30.37         33.22         2.08 o                         
   5  11   5          9.33          8.26         1.62 o                         
   6  11   5         16.54         18.32         2.26 o                         
   7  11   5          1.44          0.00         3.20 o                         
   1  12   5        543.83        536.63         8.68 o                         
   2  12   5        302.04        290.24         5.61 o                         
   3  12   5         11.00         10.08         1.62 o                         
   4  12   5          7.24          6.17         1.62 o                         
   5  12   5         26.08         23.08         2.26 o                         
   6  12   5         63.02         76.36         3.88 o                         
   7  12   5          1.91          1.41         2.06 o                         
   0  13   5        173.82        159.50         6.86 o                         
   1  13   5        121.87        113.71         4.03 o                         
   2  13   5         81.24         76.42         3.38 o                         
   3  13   5        196.05        193.82         5.32 o                         
   4  13   5        142.57        139.88         4.85 o                         
   5  13   5         39.24         38.78         2.91 o                         
   6  13   5          8.27         12.01         2.26 o                         
   1  14   5        131.97        129.43         4.52 o                         
   2  14   5         40.08         36.57         2.97 o                         
   3  14   5        113.79        115.76         4.16 o                         
   4  14   5         23.80         27.45         2.58 o                         
   5  14   5         32.83         36.65         2.91 o                         
   6  14   5         22.75         24.44         4.11 o                         
   0  15   5         42.70         42.04         4.11 o                         
   1  15   5        188.69        173.96         5.32 o                         
   2  15   5         49.44         44.64         2.73 o                         
   3  15   5         72.40         68.54         5.03 o                         
   4  15   5         25.38         28.79         2.58 o                         
   5  15   5         10.93         12.04         2.26 o                         
   1  16   5          0.37         -0.23         1.29 o                         
   2  16   5        171.96        170.37         6.17 o                         
   3  16   5         26.67         33.36         4.11 o                         
   4  16   5          2.46         -0.46         1.62 o                         
   0  17   5        198.40        207.94         9.14 o                         
   1  17   5          9.26          6.71         1.76 o                         
   2  17   5         12.12         13.63         2.08 o                         
   3  17   5         17.68         18.73         3.66 o                         
   1  18   5        111.26        126.36         5.48 o                         
   2  18   5          5.32          8.00         1.94 o                         
   0   0   6       2883.18       3089.48        61.18 o                         
   2   0   6        600.20        579.10        11.21 o                         
   4   0   6       1039.17       1034.21        12.40 o                         
   6   0   6         20.67         18.73         2.74 o                         
   1   1   6        752.79        808.62         8.58 o                         
   2   1   6        260.01        279.94         3.04 o                         
   3   1   6        262.60        281.21         2.62 o                         
   4   1   6        186.63        197.01         2.25 o                         
   5   1   6        273.59        271.29         3.94 o                         
   6   1   6        442.99        469.58         8.40 o                         
   0   2   6        900.66        974.59        12.16 o                         
   1   2   6       2644.75       2888.18        24.12 o                         
   2   2   6        153.74        162.19         2.38 o                         
   3   2   6       1440.90       1456.22        12.89 o                         
   4   2   6         12.65         14.92         0.55 o                         
   5   2   6        540.11        531.05         7.48 o                         
   6   2   6         27.06         26.50         2.74 o                         
   1   3   6        172.95        191.59         2.32 o                         
   2   3   6        712.70        744.25         8.33 o                         
   3   3   6        295.59        275.26         3.26 o                         
   4   3   6        145.95        153.10         2.50 o                         
   5   3   6         83.60         85.84         4.40 o                         
   6   3   6        300.42        313.10         9.14 o                         
   0   4   6       1167.29       1221.87        18.98 o                         
   1   4   6        788.38        885.49         8.93 o                         
   2   4   6        364.13        365.28         5.27 o                         
   3   4   6         30.72         32.12         0.95 o                         
   4   4   6        433.58        407.38         5.29 o                         
   5   4   6         87.20         80.95         2.46 o                         
   6   4   6         99.39        111.05         5.03 o                         
   1   5   6        869.31        960.30        10.94 o                         
   2   5   6       1013.36       1061.09        12.94 o                         
   3   5   6       1005.26       1013.39        10.04 o                         
   4   5   6         34.97         37.18         1.85 o                         
   5   5   6          3.04          2.74         0.86 o                         
   6   5   6        169.11        180.52         6.86 o                         
   0   6   6        253.82        260.27         5.47 o                         
   1   6   6        296.28        273.64         4.47 o                         
   2   6   6        150.83        148.44         2.73 o                         
   3   6   6        415.70        411.86         5.36 o                         
   4   6   6         16.75         13.73         0.99 o                         
   5   6   6        236.70        234.58         4.21 o                         
   6   6   6          3.01          5.25         1.29 o                         
   1   7   6        606.50        597.20         9.86 o                         
   2   7   6        380.77        366.51         5.94 o                         
   3   7   6        144.11        127.57         2.59 o                         
   4   7   6         88.06         90.18         2.42 o                         
   5   7   6        141.29        137.14         3.14 o                         
   6   7   6         13.91         14.55         1.76 o                         
   0   8   6       1260.93       1290.45        27.01 o                         
   1   8   6        213.76        226.49         5.00 o                         
   2   8   6        177.91        172.75         3.74 o                         
   3   8   6         64.84         58.47         1.81 o                         
   4   8   6        572.40        549.56         7.32 o                         
   5   8   6         32.76         26.79         4.16 o                         
   6   8   6          0.66          0.00         1.29 o                         
   1   9   6        156.54        144.84         4.03 o                         
   2   9   6        225.61        224.78         4.42 o                         
   3   9   6        764.76        745.37        10.70 o                         
   4   9   6         77.99         80.36         2.27 o                         
   5   9   6         71.62         78.50         2.27 o                         
   6   9   6         44.88         43.94         2.73 o                         
   0  10   6        282.38        271.51         8.68 o                         
   1  10   6       1600.50       1520.66        23.47 o                         
   2  10   6         31.24         27.39         1.74 o                         
   3  10   6        109.10        105.01         3.02 o                         
   4  10   6         30.19         31.03         1.65 o                         
   5  10   6         92.48         99.47         3.63 o                         
   6  10   6          2.22          3.25         1.43 o                         
   7  10   6         21.05         22.85         3.66 o                         
   1  11   6       1169.59       1130.85        17.95 o                         
   2  11   6         36.67         37.31         2.08 o                         
   3  11   6        190.93        194.10         4.42 o                         
   4  11   6         62.71         57.25         2.52 o                         
   5  11   6         51.88         56.29         3.06 o                         
   6  11   6         26.85         27.90         2.58 o                         
   7  11   6          4.40          5.94         2.74 o                         
   0  12   6        170.01        152.64         6.40 o                         
   1  12   6        160.04        154.65         4.07 o                         
   2  12   6         97.67         94.00         5.48 o                         
   3  12   6         57.66         56.82         3.66 o                         
   4  12   6        197.17        200.18         5.82 o                         
   5  12   6         63.24         56.00         3.23 o                         
   6  12   6          6.73          7.08         1.94 o                         
   1  13   6        251.21        236.39         5.97 o                         
   2  13   6         52.13         58.78         4.11 o                         
   3  13   6         81.08         80.03         4.80 o                         
   4  13   6          8.58          8.74         1.83 o                         
   5  13   6         16.25         14.57         2.08 o                         
   6  13   6         23.76         22.47         2.58 o                         
   0  14   6        221.98        213.43         8.23 o                         
   1  14   6         85.27         77.15         3.38 o                         
   2  14   6          6.11          6.27         1.62 o                         
   3  14   6         44.50         46.61         4.11 o                         
   4  14   6         13.89         13.74         2.28 o                         
   5  14   6         96.98         99.97         4.68 o                         
   1  15   6        115.88        108.17         4.35 o                         
   2  15   6         56.05         61.10         3.66 o                         
   3  15   6        174.79        176.86         8.23 o                         
   4  15   6          7.04          9.16         1.94 o                         
   5  15   6         39.57         42.87         3.23 o                         
   0  16   6        132.01        126.13         6.85 o                         
   1  16   6         51.27         57.02         4.11 o                         
   2  16   6          7.05          7.49         2.28 o                         
   3  16   6         29.53         35.18         4.11 o                         
   4  16   6        124.30        131.26         5.32 o                         
   1  17   6          8.70          7.31         1.94 o                         
   2  17   6         42.43         44.17         4.80 o                         
   3  17   6          4.57          7.31         2.74 o                         
   0  18   6         16.74         22.39         3.66 o                         
   1  18   6        105.04        113.23         4.85 o                         
   2   0   7        799.64        773.32        11.96 o                         
   4   0   7        101.74         95.73         2.53 o                         
   6   0   7        658.05        682.23        16.00 o                         
   0   1   7       2291.69       2381.47        42.00 o                         
   1   1   7        536.12        608.25         6.74 o                         
   2   1   7        240.81        250.37         3.31 o                         
   3   1   7         84.60         91.77         1.30 o                         
   4   1   7        263.63        260.30         3.56 o                         
   5   1   7          5.08          3.20         1.37 o                         
   6   1   7         41.29         38.47         2.41 o                         
   1   2   7        854.06        870.93         8.45 o                         
   2   2   7        200.33        208.92         2.63 o                         
   3   2   7         13.71         14.86         0.72 o                         
   4   2   7         78.42         77.82         1.30 o                         
   5   2   7        702.85        702.84        11.48 o                         
   6   2   7        286.17        284.76        11.43 o                         
   0   3   7       2200.72       2469.39        29.49 o                         
   1   3   7         57.07         51.29         1.10 o                         
   2   3   7       1080.84       1044.26        11.04 o                         
   3   3   7        400.43        405.58         4.09 o                         
   4   3   7        115.64        117.91         1.94 o                         
   5   3   7         27.50         22.01         1.76 o                         
   6   3   7         13.21         17.82         2.28 o                         
   1   4   7        183.10        181.45         2.35 o                         
   2   4   7        793.98        791.57        10.03 o                         
   3   4   7          5.35          4.01         0.60 o                         
   4   4   7         62.20         62.29         1.57 o                         
   5   4   7         34.90         32.50         2.08 o                         
   6   4   7         88.40         88.20         5.03 o                         
   0   5   7       3183.93       3445.34        79.70 o                         
   1   5   7       1258.99       1411.21        13.82 o                         
   2   5   7        209.45        223.79         4.68 o                         
   3   5   7          4.43          3.70         0.52 o                         
   4   5   7        270.63        266.53         5.21 o                         
   5   5   7         71.20         76.11         3.06 o                         
   6   5   7         34.90         34.73         3.20 o                         
   1   6   7         34.08         35.69         2.14 o                         
   2   6   7         83.43         85.94         2.28 o                         
   3   6   7        319.42        331.90         4.71 o                         
   4   6   7          3.28          1.53         0.73 o                         
   5   6   7        241.20        234.45         4.38 o                         
   6   6   7         44.10         42.95         3.66 o                         
   0   7   7       1793.61       1816.03        37.11 o                         
   1   7   7        105.58         99.49         2.54 o                         
   2   7   7        214.58        200.66         3.85 o                         
   3   7   7        211.02        190.57         3.28 o                         
   4   7   7         38.45         37.69         2.04 o                         
   5   7   7         32.55         35.56         1.81 o                         
   6   7   7          2.03          2.28         1.83 o                         
   1   8   7         88.95         87.13         3.06 o                         
   2   8   7        613.22        612.71        11.66 o                         
   3   8   7         91.97         88.43         2.32 o                         
   4   8   7        108.72        103.98         2.48 o                         
   5   8   7         36.73         35.33         1.92 o                         
   6   8   7         40.45         43.87         4.11 o                         
   7   8   7          4.60          7.31         2.74 o                         
   0   9   7        493.82        476.88        12.80 o                         
   1   9   7        609.35        599.70        10.83 o                         
   2   9   7        157.15        151.86         3.68 o                         
   3   9   7        375.37        362.99         5.30 o                         
   4   9   7         49.13         51.04         1.88 o                         
   5   9   7         27.82         26.62         1.66 o                         
   6   9   7         11.88         12.34         2.74 o                         
   7   9   7         28.43         32.90         4.11 o                         
   1  10   7        153.35        147.00         6.40 o                         
   2  10   7         46.79         48.09         2.28 o                         
   3  10   7         92.26         90.52         2.94 o                         
   4  10   7          3.38          3.86         1.01 o                         
   5  10   7         49.65         48.93         2.25 o                         
   6  10   7         25.29         26.50         3.66 o                         
   7  10   7         23.94         30.62         3.66 o                         
   0  11   7        212.50        201.10         7.77 o                         
   1  11   7        397.49        402.57         8.24 o                         
   2  11   7        113.57        115.46         4.28 o                         
   3  11   7        350.97        370.46         6.68 o                         
   4  11   7         12.71         16.02         1.58 o                         
   5  11   7         62.89         58.52         3.23 o                         
   6  11   7          1.33          0.00         2.28 o                         
   7  11   7          5.50          7.77         2.74 o                         
   1  12   7        146.23        138.51         7.08 o                         
   2  12   7         95.69         98.71         5.03 o                         
   3  12   7        240.44        245.81         6.11 o                         
   4  12   7          8.81         13.05         1.48 o                         
   5  12   7          0.24          0.00         1.29 o                         
   6  12   7          0.31          0.00         1.83 o                         
   0  13   7        650.24        629.16        16.92 o                         
   1  13   7        157.58        163.24         5.00 o                         
   2  13   7        209.37        188.92         5.47 o                         
   3  13   7         45.45         50.98         3.06 o                         
   4  13   7          4.79          5.03         1.32 o                         
   5  13   7          1.26          2.97         1.62 o                         
   6  13   7          3.86          8.68         2.74 o                         
   1  14   7        160.13        150.88         5.00 o                         
   2  14   7         91.52         82.81         3.71 o                         
   3  14   7        102.00        108.30         6.40 o                         
   4  14   7         26.00         27.59         5.48 o                         
   5  14   7         33.89         40.40         3.23 o                         
   0  15   7        196.82        210.68         8.68 o                         
   1  15   7        144.81        138.04         4.85 o                         
   2  15   7          5.93          4.80         1.62 o                         
   3  15   7        209.23        213.43         9.14 o                         
   4  15   7          8.85         14.18         2.26 o                         
   1  16   7         12.07         14.26         2.74 o                         
   2  16   7        134.38        125.86         5.00 o                         
   3  16   7         18.51         13.71         3.20 o                         
   0  17   7         44.75         43.87         4.57 o                         
   1  17   7          0.26          0.69         2.51 o                         
   2  17   7          3.87          1.60         1.62 o                         
   0   0   8       2953.70       2947.50        58.33 o                         
   2   0   8        535.43        534.07         8.89 o                         
   4   0   8        423.62        424.30         7.41 o                         
   6   0   8         65.48         66.26         4.11 o                         
   1   1   8        418.07        461.59         5.60 o                         
   2   1   8        468.10        447.74         4.86 o                         
   3   1   8        388.22        393.10         4.95 o                         
   4   1   8        131.29        127.24         2.29 o                         
   5   1   8        294.80        300.78         6.46 o                         
   6   1   8        109.48        110.44         3.71 o                         
   0   2   8        305.44        323.51         5.10 o                         
   1   2   8       2346.13       2449.46        22.24 o                         
   2   2   8          8.51         10.46         0.59 o                         
   3   2   8        267.19        268.33         3.38 o                         
   4   2   8        359.00        359.68         6.06 o                         
   5   2   8        192.92        202.49         5.71 o                         
   6   2   8         20.41         17.38         1.94 o                         
   1   3   8        389.28        383.49         4.08 o                         
   2   3   8        265.63        290.37         3.51 o                         
   3   3   8        185.74        175.69         2.23 o                         
   4   3   8        261.46        264.42         4.47 o                         
   5   3   8        377.45        372.17         7.59 o                         
   6   3   8         42.21         44.56         2.58 o                         
   0   4   8       1550.67       1560.53        19.61 o                         
   1   4   8        114.25        115.22         1.86 o                         
   2   4   8         67.96         74.13         2.08 o                         
   3   4   8        114.44        109.64         1.78 o                         
   4   4   8         51.27         49.50         2.73 o                         
   5   4   8         82.03         80.81         5.03 o                         
   6   4   8         18.30         15.08         2.74 o                         
   1   5   8        410.22        419.70         4.90 o                         
   2   5   8        677.05        695.50         9.32 o                         
   3   5   8         65.76         67.58         1.51 o                         
   4   5   8        137.53        140.53         5.48 o                         
   5   5   8        134.30        123.33         4.03 o                         
   6   5   8        100.69        102.36         5.48 o                         
   0   6   8        283.50        294.15        10.97 o                         
   1   6   8        161.34        146.30         3.17 o                         
   2   6   8         77.64         75.40         2.73 o                         
   3   6   8        162.55        142.01         2.78 o                         
   4   6   8         24.82         22.18         2.97 o                         
   5   6   8         44.50         45.77         2.52 o                         
   6   6   8         23.02         21.93         3.20 o                         
   1   7   8        837.31        825.34         9.69 o                         
   2   7   8        423.49        432.77         6.67 o                         
   3   7   8         25.09         24.24         1.30 o                         
   4   7   8          6.98          6.63         1.35 o                         
   5   7   8         83.06         70.68         3.06 o                         
   6   7   8         69.34         69.46         5.03 o                         
   7   7   8         36.94         38.84         4.11 o                         
   0   8   8       1285.24       1257.74        27.00 o                         
   1   8   8        514.05        495.27        12.57 o                         
   2   8   8        156.85        151.88         3.52 o                         
   3   8   8          2.82          1.51         0.84 o                         
   4   8   8        112.93        108.72         2.98 o                         
   5   8   8         17.38         17.85         1.86 o                         
   6   8   8         14.77         15.99         2.74 o                         
   7   8   8         10.03         10.05         2.74 o                         
   1   9   8        650.42        617.63        21.49 o                         
   2   9   8        103.55         92.14         2.88 o                         
   3   9   8        109.30        100.70         2.55 o                         
   4   9   8         35.72         32.46         1.85 o                         
   5   9   8         39.91         41.00         2.41 o                         
   6   9   8         19.15         23.76         3.66 o                         
   7   9   8          5.71          4.57         2.74 o                         
   0  10   8          9.39          9.60         2.28 o                         
   1  10   8        763.69        755.00        13.09 o                         
   2  10   8        141.66        139.02         3.74 o                         
   3  10   8        127.19        117.08         3.30 o                         
   4  10   8          9.67          8.30         1.63 o                         
   5  10   8         40.98         44.72         2.73 o                         
   6  10   8          2.53          0.91         2.28 o                         
   7  10   8         24.44         27.42         3.66 o                         
   1  11   8        544.19        545.94        25.37 o                         
   2  11   8        168.05        172.37         4.27 o                         
   3  11   8        104.34        104.27         2.82 o                         
   4  11   8         24.59         26.37         1.74 o                         
   5  11   8         60.16         67.94         3.38 o                         
   6  11   8         29.06         28.33         4.11 o                         
   0  12   8         18.66         21.02         2.74 o                         
   1  12   8        127.26        114.94         4.20 o                         
   2  12   8        101.29         94.80         3.71 o                         
   3  12   8         83.51         77.14         3.51 o                         
   4  12   8         40.18         39.91         2.73 o                         
   5  12   8         32.05         32.90         4.11 o                         
   6  12   8          0.74          0.91         2.28 o                         
   1  13   8          7.54          6.17         1.62 o                         
   2  13   8        206.48        201.76         5.79 o                         
   3  13   8        107.60        110.13         6.40 o                         
   4  13   8         50.77         50.54         2.54 o                         
   5  13   8          5.96          9.60         3.20 o                         
   0  14   8         59.70         64.89         5.03 o                         
   1  14   8         51.13         51.05         3.06 o                         
   2  14   8         78.77         81.68         3.84 o                         
   3  14   8         34.28         37.01         4.11 o                         
   4  14   8         56.11         60.27         3.87 o                         
   5  14   8         83.94         94.13         6.85 o                         
   1  15   8        155.47        163.69         6.17 o                         
   2  15   8         40.65         45.16         4.11 o                         
   3  15   8         38.16         30.16         4.11 o                         
   4  15   8          7.50          8.29         2.38 o                         
   0  16   8         65.64         72.20         5.48 o                         
   1  16   8         29.42         33.13         3.88 o                         
   2  16   8          9.19         12.33         2.08 o                         
   3  16   8          4.73          4.57         2.74 o                         
   1  17   8          4.44          5.25         1.94 o                         
   2   0   9        755.64        769.25        12.28 o                         
   4   0   9        649.46        660.98        10.80 o                         
   6   0   9         26.72         27.42         3.20 o                         
   0   1   9        631.80        658.19        10.67 o                         
   1   1   9        717.49        756.36         8.57 o                         
   2   1   9        141.61        139.29         2.21 o                         
   3   1   9        464.16        468.40         5.88 o                         
   4   1   9         82.11         79.13         2.02 o                         
   5   1   9        512.00        516.67         9.60 o                         
   6   1   9          0.10         -1.14         1.29 o                         
   1   2   9       1261.00       1281.75        17.05 o                         
   2   2   9        177.15        178.84         2.63 o                         
   3   2   9        591.32        595.51         7.13 o                         
   4   2   9        116.88        117.08         2.88 o                         
   5   2   9        254.14        250.24         5.82 o                         
   6   2   9          3.41          6.45         1.43 o                         
   0   3   9       1081.69       1064.88        27.54 o                         
   1   3   9        430.36        449.35         5.94 o                         
   2   3   9        530.05        542.94         5.88 o                         
   3   3   9        140.02        136.15         2.38 o                         
   4   3   9         95.58         93.77         2.61 o                         
   5   3   9         30.98         26.97         2.51 o                         
   6   3   9          1.38          0.00         1.10 o                         
   1   4   9         26.36         22.84         0.97 o                         
   2   4   9        124.07        116.10         3.45 o                         
   3   4   9         64.47         67.25         1.74 o                         
   4   4   9         21.12         17.42         1.32 o                         
   5   4   9         40.76         37.49         2.26 o                         
   6   4   9         50.90         59.86         3.06 o                         
   0   5   9         58.93         53.42         1.92 o                         
   1   5   9        368.42        392.94         4.78 o                         
   2   5   9        276.24        287.32        14.71 o                         
   3   5   9        166.28        176.07         2.85 o                         
   4   5   9        148.20        137.86         3.25 o                         
   5   5   9         55.01         55.66         2.73 o                         
   6   5   9         11.03          9.60         2.28 o                         
   1   6   9        193.35        178.07         2.86 o                         
   2   6   9         31.55         33.47         1.47 o                         
   3   6   9        115.05        116.54         2.50 o                         
   4   6   9          2.96          1.74         0.94 o                         
   5   6   9         61.32         57.05         2.97 o                         
   6   6   9         15.85         14.62         2.74 o                         
   7   6   9         29.66         26.05         3.66 o                         
   0   7   9         40.67         45.52         4.11 o                         
   1   7   9        412.93        384.36         6.24 o                         
   2   7   9        120.88        123.80         3.07 o                         
   3   7   9        380.78        346.08         5.17 o                         
   4   7   9        161.19        164.11         5.03 o                         
   5   7   9         75.59         74.04         3.18 o                         
   6   7   9         26.30         22.85         3.20 o                         
   7   7   9         18.86         15.54         2.74 o                         
   1   8   9        156.13        145.54         3.51 o                         
   2   8   9        730.92        700.82        10.03 o                         
   3   8   9        159.03        146.30         3.30 o                         
   4   8   9         37.44         35.59         2.41 o                         
   5   8   9          2.76          3.76         1.43 o                         
   6   8   9         40.69         50.26         4.57 o                         
   7   8   9         14.01         10.97         2.74 o                         
   0   9   9        318.42        320.88        10.06 o                         
   1   9   9        578.55        570.79        10.65 o                         
   2   9   9         47.78         43.75         2.19 o                         
   3   9   9        320.05        308.91         5.03 o                         
   4   9   9         34.37         40.91         2.58 o                         
   5   9   9         77.66         72.10         3.38 o                         
   6   9   9          5.74          1.83         2.28 o                         
   7   9   9          1.52          5.03         2.74 o                         
   1  10   9        308.43        299.20         7.08 o                         
   2  10   9         29.71         28.57         1.71 o                         
   3  10   9        293.20        293.09         4.94 o                         
   4  10   9         37.92         35.95         2.41 o                         
   5  10   9         48.72         46.28         2.85 o                         
   6  10   9         10.03         11.42         3.20 o                         
   0  11   9         46.35         44.32         4.11 o                         
   1  11   9         80.03         83.51         5.48 o                         
   2  11   9         14.79         12.72         1.83 o                         
   3  11   9        206.06        214.40         5.97 o                         
   4  11   9         74.22         82.69         9.14 o                         
   5  11   9        121.09        128.88         5.48 o                         
   6  11   9          4.31          7.31         2.74 o                         
   1  12   9         53.34         48.72         2.91 o                         
   2  12   9        145.35        139.67         4.81 o                         
   3  12   9         76.70         81.13         3.71 o                         
   4  12   9         12.26         17.12         2.51 o                         
   5  12   9         20.36         22.78         2.41 o                         
   0  13   9        115.04        108.30         5.94 o                         
   1  13   9         27.14         24.25         2.26 o                         
   2  13   9         67.15         66.89         3.38 o                         
   3  13   9         65.63         75.16         4.57 o                         
   4  13   9         94.51         99.08         4.35 o                         
   5  13   9        109.20        122.47         7.31 o                         
   1  14   9        119.89        114.80         8.91 o                         
   2  14   9         41.21         46.20         3.06 o                         
   3  14   9         37.09         41.70         3.06 o                         
   4  14   9          1.78          2.53         1.76 o                         
   0  15   9         50.08         49.81         4.57 o                         
   1  15   9         70.99         64.80         3.71 o                         
   2  15   9          3.83          4.61         1.76 o                         
   3  15   9         43.57         41.58         4.57 o                         
   1  16   9          7.66          7.17         3.20 o                         
   2  16   9         50.31         46.60         4.11 o                         
   0   0  10       1695.38       1691.11        35.27 o                         
   2   0  10        911.62        923.02        14.55 o                         
   4   0  10        184.83        179.19         4.49 o                         
   6   0  10         10.83         13.71         2.74 o                         
   1   1  10        392.37        394.55         5.31 o                         
   2   1  10        216.67        211.71         3.54 o                         
   3   1  10        802.12        785.06         9.01 o                         
   4   1  10        134.11        128.54         3.14 o                         
   5   1  10        103.08        101.41         4.34 o                         
   6   1  10         77.76         79.06         3.55 o                         
   0   2  10        291.53        315.45         6.80 o                         
   1   2  10        393.72        382.93         5.51 o                         
   2   2  10        631.02        626.93         7.48 o                         
   3   2  10       1184.15       1151.62        12.46 o                         
   4   2  10         22.25         19.24         1.39 o                         
   5   2  10        567.07        559.50        10.50 o                         
   6   2  10          0.20         -0.69         1.29 o                         
   1   3  10        479.84        469.78         5.47 o                         
   2   3  10        463.75        460.02         5.99 o                         
   3   3  10        104.31         96.66         2.27 o                         
   4   3  10        115.27        118.09         2.96 o                         
   5   3  10         74.99         72.93         3.18 o                         
   6   3  10         14.78         14.57         1.94 o                         
   0   4  10        611.67        621.62         9.30 o                         
   1   4  10         41.87         42.23         1.53 o                         
   2   4  10        164.50        149.76         2.90 o                         
   3   4  10         52.20         51.45         1.76 o                         
   4   4  10        326.45        310.09         7.28 o                         
   5   4  10          7.38          7.77         1.62 o                         
   6   4  10         22.57         23.08         2.28 o                         
   1   5  10        160.82        162.96         3.08 o                         
   2   5  10        153.33        144.39         2.96 o                         
   3   5  10         43.64         50.41         2.11 o                         
   4   5  10        133.66        134.47         3.41 o                         
   5   5  10        127.88        118.39         4.03 o                         
   6   5  10        139.67        140.79         4.68 o                         
   7   5  10         45.64         48.44         4.57 o                         
   0   6  10         50.14         49.50         2.74 o                         
   1   6  10        358.31        347.29         5.08 o                         
   2   6  10         19.75         16.47         1.14 o                         
   3   6  10        217.28        210.80         4.21 o                         
   4   6  10         58.13         54.32         2.35 o                         
   5   6  10        128.53        123.73         5.03 o                         
   6   6  10          0.41          0.91         1.83 o                         
   7   6  10         23.69         20.56         3.66 o                         
   1   7  10        560.96        526.86         6.97 o                         
   2   7  10        301.31        294.56         4.68 o                         
   3   7  10        136.21        118.49         2.79 o                         
   4   7  10        236.97        244.70         4.91 o                         
   5   7  10         71.09         73.87         3.38 o                         
   6   7  10         25.17         29.24         3.66 o                         
   7   7  10         15.45         15.54         3.20 o                         
   0   8  10       1809.26       1819.95        27.20 o                         
   1   8  10         53.37         58.01         2.11 o                         
   2   8  10        254.64        230.82         4.74 o                         
   3   8  10         64.53         58.78         2.45 o                         
   4   8  10        101.94        106.48         4.03 o                         
   5   8  10         66.67         65.10         3.38 o                         
   6   8  10         22.70         26.50         3.66 o                         
   7   8  10          2.04          3.20         2.74 o                         
   1   9  10        584.93        577.75         8.80 o                         
   2   9  10        266.34        251.74         5.17 o                         
   3   9  10         60.54         53.54         2.45 o                         
   4   9  10          6.92         10.10         2.74 o                         
   5   9  10         14.67         21.80         3.43 o                         
   6   9  10         24.68         28.33         4.11 o                         
   0  10  10        275.41        294.81        10.06 o                         
   1  10  10         75.24         72.51         2.72 o                         
   2  10  10         14.61         11.70         1.24 o                         
   3  10  10        329.15        314.67         7.59 o                         
   4  10  10          3.19          5.99         2.74 o                         
   5  10  10        207.95        206.87         6.11 o                         
   6  10  10          6.08         10.05         3.20 o                         
   1  11  10        225.95        226.02         6.14 o                         
   2  11  10        136.29        133.29         3.67 o                         
   3  11  10        124.22        113.89         6.17 o                         
   4  11  10         83.51         91.64         4.03 o                         
   5  11  10         54.68         56.51         3.38 o                         
   6  11  10         24.17         32.44         4.57 o                         
   0  12  10        512.97        504.71        14.63 o                         
   1  12  10         73.37         75.91         7.54 o                         
   2  12  10         11.25         10.02         2.15 o                         
   3  12  10         26.45         26.73         2.58 o                         
   4  12  10         74.90         80.52         6.63 o                         
   5  12  10         37.03         47.39         3.38 o                         
   1  13  10          4.60          5.69         1.76 o                         
   2  13  10        157.87        159.80         4.39 o                         
   3  13  10         95.97        104.37         4.49 o                         
   4  13  10         88.03         86.33         4.16 o                         
   0  14  10        117.96        127.95         6.85 o                         
   1  14  10        100.81        107.18         4.52 o                         
   2  14  10          3.64          8.46         1.94 o                         
   3  14  10        108.20        107.95         4.68 o                         
   4  14  10         31.77         33.62         3.88 o                         
   1  15  10         72.21         82.15         4.35 o                         
   2  15  10         47.65         47.43         3.38 o                         
   3  15  10          7.43         11.60         2.41 o                         
   0  16  10         95.38        101.90         6.40 o                         
   1  16  10         21.44         21.54         2.73 o                         
   2   0  11        997.26        966.36        15.52 o                         
   4   0  11        280.60        259.16         8.68 o                         
   6   0  11         81.31         79.06         5.03 o                         
   0   1  11        346.40        341.96         6.79 o                         
   1   1  11        594.07        561.18         7.03 o                         
   2   1  11          6.55          4.23         0.91 o                         
   3   1  11        102.03        107.63         2.44 o                         
   4   1  11         98.75        101.95         3.22 o                         
   5   1  11         37.87         40.73         3.43 o                         
   6   1  11         11.01         11.42         1.94 o                         
   1   2  11        117.41        112.11         2.51 o                         
   2   2  11         73.80         71.14         2.45 o                         
   3   2  11        463.76        449.46         6.04 o                         
   4   2  11         41.57         43.17         2.64 o                         
   5   2  11         48.13         46.63         2.91 o                         
   6   2  11         12.56         11.42         1.94 o                         
   0   3  11       1050.55       1021.42        16.18 o                         
   1   3  11         73.79         71.06         2.06 o                         
   2   3  11        192.85        197.19         3.54 o                         
   3   3  11        653.56        629.95         7.81 o                         
   4   3  11         63.03         62.45         2.35 o                         
   5   3  11         58.59         59.96         3.06 o                         
   6   3  11          9.60          8.17         1.76 o                         
   1   4  11          1.03          0.46         0.73 o                         
   2   4  11        723.02        684.40         8.40 o                         
   3   4  11        138.70        138.17         2.96 o                         
   4   4  11         22.21         23.07         2.43 o                         
   5   4  11          0.03         -0.69         1.29 o                         
   6   4  11        125.62        120.01         4.35 o                         
   7   4  11          1.05          4.57         2.74 o                         
   0   5  11         46.33         47.07         2.58 o                         
   1   5  11        104.17        107.43         2.57 o                         
   2   5  11         97.71         99.52         2.57 o                         
   3   5  11        131.40        120.22         2.73 o                         
   4   5  11        377.07        357.83         7.35 o                         
   5   5  11         20.50         21.29         2.08 o                         
   6   5  11          1.28          1.02         1.43 o                         
   7   5  11         23.97         29.24         3.66 o                         
   1   6  11        359.45        353.49         5.31 o                         
   2   6  11         14.59         10.98         1.19 o                         
   3   6  11        294.35        289.16         4.67 o                         
   4   6  11         17.70         14.14         1.39 o                         
   5   6  11         11.26         13.37         1.76 o                         
   6   6  11          6.19          6.85         2.74 o                         
   7   6  11         16.92         21.48         3.66 o                         
   0   7  11        528.01        524.42        10.02 o                         
   1   7  11        380.11        365.02         5.54 o                         
   2   7  11        236.71        232.49         5.15 o                         
   3   7  11         71.03         73.59         2.34 o                         
   4   7  11        145.11        144.76         3.78 o                         
   5   7  11          1.11          1.32         1.43 o                         
   6   7  11          6.71          3.66         2.74 o                         
   1   8  11        171.43        159.43         4.55 o                         
   2   8  11        312.84        326.99         5.19 o                         
   3   8  11         26.71         25.24         1.58 o                         
   4   8  11          0.80          0.15         1.06 o                         
   5   8  11         14.61         18.02         2.08 o                         
   6   8  11         10.73         10.97         3.20 o                         
   0   9  11        282.25        269.51         6.79 o                         
   1   9  11        170.83        161.74         3.48 o                         
   2   9  11         20.11         18.31         1.47 o                         
   3   9  11        116.76        107.46         3.32 o                         
   4   9  11         38.91         39.10         2.19 o                         
   5   9  11         13.47         13.91         2.08 o                         
   6   9  11         23.22         26.50         4.11 o                         
   1  10  11         43.88         40.23         1.88 o                         
   2  10  11         54.94         49.27         2.45 o                         
   3  10  11         57.61         57.92         5.71 o                         
   4  10  11         17.11         17.36         2.26 o                         
   5  10  11         79.59         92.55         4.03 o                         
   0  11  11        242.61        228.16         6.30 o                         
   1  11  11        109.48        117.46         3.69 o                         
   2  11  11         19.00         21.87         1.85 o                         
   3  11  11          8.03          5.94         1.94 o                         
   4  11  11         22.62         19.49         2.26 o                         
   5  11  11         62.16         71.06         5.71 o                         
   1  12  11         45.63         42.66         2.37 o                         
   2  12  11        215.56        216.33         5.18 o                         
   3  12  11         13.28         13.27         2.26 o                         
   4  12  11          4.51          5.20         2.08 o                         
   0  13  11        242.00        254.11        10.05 o                         
   1  13  11         40.09         43.15         2.45 o                         
   2  13  11          9.02          5.48         1.58 o                         
   3  13  11          0.37          2.06         1.62 o                         
   4  13  11         76.84         77.19         4.03 o                         
   1  14  11        140.96        146.46         6.17 o                         
   2  14  11         63.36         70.10         3.92 o                         
   3  14  11         75.14         80.67         4.35 o                         
   0  15  11         73.96         89.11         6.40 o                         
   1  15  11         31.78         34.73         2.91 o                         
   2  15  11          4.87          9.99         2.41 o                         
   0   0  12        843.67        859.91        20.13 o                         
   2   0  12        467.40        447.94         8.56 o                         
   4   0  12        257.62        269.66         9.14 o                         
   6   0  12          7.07         10.97         2.74 o                         
   1   1  12        323.62        298.97         4.88 o                         
   2   1  12        197.64        187.28         3.42 o                         
   3   1  12        167.36        169.80         3.31 o                         
   4   1  12         43.92         48.51         2.91 o                         
   5   1  12         50.34         50.69         5.03 o                         
   6   1  12         17.36         16.46         2.26 o                         
   0   2  12       1024.83       1011.55        16.17 o                         
   1   2  12        910.64        901.07        10.46 o                         
   2   2  12        143.14        137.55         3.01 o                         
   3   2  12         58.11         51.64         1.93 o                         
   4   2  12         35.56         31.87         2.34 o                         
   5   2  12         26.17         27.87         2.26 o                         
   6   2  12         10.99         10.33         1.94 o                         
   1   3  12        713.08        702.50         8.63 o                         
   2   3  12        165.45        165.29         3.31 o                         
   3   3  12        104.22        104.72         2.62 o                         
   4   3  12          5.82          8.29         1.49 o                         
   5   3  12          7.53          8.26         1.76 o                         
   6   3  12         20.64         19.20         2.26 o                         
   0   4  12        915.75        880.83        14.88 o                         
   1   4  12         18.70         18.33         1.37 o                         
   2   4  12          8.36          8.09         1.07 o                         
   3   4  12          2.81          5.05         1.39 o                         
   4   4  12        244.18        245.04         4.89 o                         
   5   4  12          3.01          0.91         2.28 o                         
   6   4  12         12.95         13.93         2.08 o                         
   7   4  12          2.26          0.91         2.28 o                         
   1   5  12        156.51        147.49         3.14 o                         
   2   5  12         67.19         59.71         2.11 o                         
   3   5  12        100.40         92.90         2.50 o                         
   4   5  12         31.23         25.73         1.97 o                         
   5   5  12         36.85         38.27         3.20 o                         
   6   5  12        172.66        180.01         5.65 o                         
   0   6  12         26.80         27.27         2.74 o                         
   1   6  12        393.03        398.05         5.88 o                         
   2   6  12         29.45         24.60         1.53 o                         
   3   6  12        170.91        163.15         3.42 o                         
   4   6  12          2.33          2.74         1.12 o                         
   5   6  12        114.25        120.52         6.40 o                         
   6   6  12          3.15          4.94         1.76 o                         
   1   7  12         62.02         56.85         2.11 o                         
   2   7  12         58.52         53.48         2.51 o                         
   3   7  12        155.77        158.21         3.42 o                         
   4   7  12          4.23          3.35         1.32 o                         
   5   7  12         22.35         25.01         2.41 o                         
   6   7  12        126.74        134.81         7.77 o                         
   0   8  12          9.79          9.16         1.62 o                         
   1   8  12         19.11         16.65         1.39 o                         
   2   8  12        102.57        100.63         2.79 o                         
   3   8  12        122.54        120.56         3.51 o                         
   4   8  12        124.06        113.52         3.51 o                         
   5   8  12         11.63          9.82         2.51 o                         
   6   8  12          1.94          6.40         3.20 o                         
   1   9  12        119.00        110.75         3.02 o                         
   2   9  12         57.60         51.59         2.06 o                         
   3   9  12         15.31         15.82         1.66 o                         
   4   9  12          5.83          5.35         1.39 o                         
   5   9  12         14.96         10.29         2.08 o                         
   0  10  12        170.58        164.98         5.32 o                         
   1  10  12        139.19        137.40         4.82 o                         
   2  10  12         40.48         41.52         1.93 o                         
   3  10  12          7.76          9.25         1.58 o                         
   4  10  12         21.91         21.70         1.92 o                         
   5  10  12          8.23         12.91         4.11 o                         
   1  11  12         51.85         49.38         2.22 o                         
   2  11  12         37.86         38.88         2.36 o                         
   3  11  12        120.62        125.93         3.94 o                         
   4  11  12          6.73         11.32         1.86 o                         
   0  12  12         95.52         96.18         4.57 o                         
   1  12  12         15.98         16.36         1.60 o                         
   2  12  12         21.62         26.67         1.88 o                         
   3  12  12         27.98         36.26         3.06 o                         
   4  12  12         47.85         54.81         2.81 o                         
   1  13  12          6.12          9.26         1.78 o                         
   2  13  12         73.36         80.93         3.41 o                         
   3  13  12         15.49         16.66         2.41 o                         
   0  14  12         63.68         77.11         4.20 o                         
   1  14  12        144.07        159.65         4.75 o                         
   2  14  12          7.87         11.80         2.01 o                         
   2   0  13        196.87        202.14         6.40 o                         
   4   0  13        121.30        106.02         5.94 o                         
   6   0  13        246.68        265.08        10.05 o                         
   0   1  13        103.35         97.34         5.03 o                         
   1   1  13        461.41        438.69         6.17 o                         
   2   1  13         89.29         87.78         2.39 o                         
   3   1  13        175.52        174.77         3.63 o                         
   4   1  13         70.62         72.94         3.55 o                         
   5   1  13         16.14         16.91         1.94 o                         
   6   1  13          0.36         -0.69         1.62 o                         
   1   2  13         35.36         38.67         1.88 o                         
   2   2  13        123.30        125.25         2.85 o                         
   3   2  13        103.53        105.37         2.62 o                         
   4   2  13         49.31         42.14         2.73 o                         
   5   2  13         42.37         41.36         2.91 o                         
   6   2  13         26.41         23.84         2.58 o                         
   0   3  13        375.54        372.42        10.97 o                         
   1   3  13        570.32        565.87         7.60 o                         
   2   3  13         13.69         13.49         1.58 o                         
   3   3  13         37.54         33.95         1.65 o                         
   4   3  13         36.54         39.21         2.11 o                         
   5   3  13         39.89         39.67         2.73 o                         
   6   3  13          0.18         -1.60         1.62 o                         
   1   4  13        122.17        118.21         2.85 o                         
   2   4  13        441.24        445.89         6.39 o                         
   3   4  13         12.51         11.62         1.19 o                         
   4   4  13          7.91          5.17         1.27 o                         
   5   4  13          9.85          5.82         3.20 o                         
   6   4  13          5.91          4.57         1.94 o                         
   0   5  13         25.56         24.98         2.08 o                         
   1   5  13        146.26        141.08         3.69 o                         
   2   5  13        123.19        115.17         2.85 o                         
   3   5  13         69.18         70.57         2.51 o                         
   4   5  13        128.15        131.75         3.91 o                         
   5   5  13         22.89         20.48         2.41 o                         
   6   5  13          1.30         -1.60         1.62 o                         
   1   6  13         23.86         22.10         1.47 o                         
   2   6  13         43.70         40.20         2.11 o                         
   3   6  13        123.83        127.13         3.08 o                         
   4   6  13          4.78          5.60         1.64 o                         
   5   6  13         24.50         30.06         2.73 o                         
   6   6  13          6.09          8.71         1.94 o                         
   0   7  13        134.95        126.14         4.52 o                         
   1   7  13        127.57        116.09         3.02 o                         
   2   7  13         21.49         20.24         1.53 o                         
   3   7  13        101.53        100.36         3.33 o                         
   4   7  13         94.58        104.86         3.61 o                         
   5   7  13          1.43          0.46         1.62 o                         
   6   7  13          1.41         -0.46         2.74 o                         
   1   8  13         65.26         61.15         2.34 o                         
   2   8  13        101.71         94.72         2.79 o                         
   3   8  13         22.08         21.99         1.92 o                         
   4   8  13         48.62         52.25         4.49 o                         
   5   8  13         52.97         52.80         4.80 o                         
   0   9  13        184.62        184.25         5.65 o                         
   1   9  13         83.65         81.50         2.68 o                         
   2   9  13          8.86          9.12         1.34 o                         
   3   9  13         84.42         92.09         3.33 o                         
   4   9  13         93.75         95.71         3.51 o                         
   5   9  13          2.79          4.11         1.94 o                         
   1  10  13         63.41         61.65         2.57 o                         
   2  10  13        100.59        108.18         3.14 o                         
   3  10  13         94.07        103.40         4.28 o                         
   4  10  13          2.74          2.74         1.58 o                         
   0  11  13         63.32         60.54         3.66 o                         
   1  11  13         18.66         19.99         1.70 o                         
   2  11  13          7.09          9.73         1.42 o                         
   3  11  13          2.77          3.94         1.48 o                         
   4  11  13         29.61         35.02         2.45 o                         
   1  12  13          5.19          8.44         1.42 o                         
   2  12  13         50.32         58.56         2.56 o                         
   3  12  13         10.69         12.71         2.01 o                         
   0  13  13         11.02         17.22         3.66 o                         
   1  13  13          4.90          8.28         1.47 o                         
   2  13  13         10.91         15.77         1.70 o                         
   0   0  14        867.42        853.42        20.58 o                         
   2   0  14        254.01        257.56        11.88 o                         
   4   0  14        371.10        351.50        11.88 o                         
   6   0  14          2.51          0.00         2.28 o                         
   1   1  14        239.36        230.46         4.22 o                         
   2   1  14        173.81        169.08         3.63 o                         
   3   1  14         13.11         16.72         1.42 o                         
   4   1  14          1.99          0.23         1.62 o                         
   5   1  14         96.74        106.14        12.34 o                         
   6   1  14         16.60         17.74         2.41 o                         
   0   2  14        201.71        195.16         5.49 o                         
   1   2  14         13.82         11.30         1.24 o                         
   2   2  14        132.46        125.52         3.08 o                         
   3   2  14        197.16        200.36         3.93 o                         
   4   2  14          2.72         -0.10         1.43 o                         
   5   2  14         79.11         69.86         3.71 o                         
   6   2  14          0.57         -1.79         2.06 o                         
   1   3  14        119.01        125.03         3.44 o                         
   2   3  14        232.68        235.09         4.62 o                         
   3   3  14         40.80         40.72         1.93 o                         
   4   3  14          0.27         -1.43         1.43 o                         
   5   3  14         31.13         30.94         2.73 o                         
   6   3  14         43.92         49.73         3.66 o                         
   0   4  14        541.54        544.28        10.67 o                         
   1   4  14         50.93         58.42         2.22 o                         
   2   4  14         17.69         17.17         2.98 o                         
   3   4  14          4.50          4.00         1.14 o                         
   4   4  14        125.90        130.14         4.81 o                         
   5   4  14          8.65          9.10         2.08 o                         
   6   4  14          3.99          0.79         1.76 o                         
   1   5  14          2.23          1.56         0.96 o                         
   2   5  14         39.37         42.34         2.84 o                         
   3   5  14        105.02        106.06         3.41 o                         
   4   5  14         43.85         43.48         2.45 o                         
   5   5  14          4.72          5.83         2.08 o                         
   0   6  14         31.37         24.29         3.66 o                         
   1   6  14          5.54          4.00         1.14 o                         
   2   6  14          2.18          1.55         1.01 o                         
   3   6  14         17.86         20.56         1.85 o                         
   4   6  14         18.10         15.57         1.74 o                         
   5   6  14        153.26        152.99         5.46 o                         
   1   7  14         28.71         26.34         1.76 o                         
   2   7  14         69.71         75.55         2.62 o                         
   3   7  14         30.54         32.81         2.19 o                         
   4   7  14          3.64          3.12         1.39 o                         
   5   7  14         45.41         51.81         3.38 o                         
   0   8  14        207.58        196.27         6.40 o                         
   1   8  14          2.33          2.66         1.07 o                         
   2   8  14         26.38         21.48         1.65 o                         
   3   8  14         12.57         14.97         1.85 o                         
   4   8  14         36.24         33.98         2.34 o                         
   5   8  14          4.56          2.12         1.83 o                         
   1   9  14         81.30         79.91         2.79 o                         
   2   9  14        169.22        170.03         3.99 o                         
   3   9  14          6.97          8.60         1.66 o                         
   4   9  14         22.73         20.69         3.05 o                         
   0  10  14          2.73          4.28         1.76 o                         
   1  10  14         72.98         76.80         2.79 o                         
   2  10  14         16.88         17.05         1.70 o                         
   3  10  14         82.64         97.82         4.41 o                         
   4  10  14         68.32         74.19         3.41 o                         
   1  11  14          0.66         -0.75         1.19 o                         
   2  11  14        131.50        142.67         3.87 o                         
   3  11  14         95.10         99.28         3.86 o                         
   0  12  14        234.18        272.48         9.37 o                         
   1  12  14          4.42          8.98         1.60 o                         
   2  12  14         19.19         18.61         2.23 o                         
   2   0  15        175.76        173.27         5.32 o                         
   4   0  15         91.78        112.87         6.40 o                         
   0   1  15        159.20        154.47         4.85 o                         
   1   1  15         32.28         32.34         1.83 o                         
   2   1  15          9.10          8.99         1.30 o                         
   3   1  15        131.94        129.39         3.25 o                         
   4   1  15        121.47        130.75         5.17 o                         
   5   1  15          0.49         -1.62         1.62 o                         
   1   2  15         50.78         52.34         2.22 o                         
   2   2  15        109.17        109.37         2.96 o                         
   3   2  15         73.42         72.01         2.57 o                         
   4   2  15         61.32         65.22         3.71 o                         
   5   2  15         31.22         30.85         2.91 o                         
   0   3  15        305.46        298.03        13.71 o                         
   1   3  15        386.57        377.90         6.00 o                         
   2   3  15          6.82          7.35         1.52 o                         
   3   3  15         11.74         10.90         1.37 o                         
   4   3  15        100.89        108.11         4.52 o                         
   5   3  15         51.61         59.29         3.71 o                         
   1   4  15         58.49         59.71         2.39 o                         
   2   4  15        495.73        483.50         7.19 o                         
   3   4  15         37.24         40.79         2.61 o                         
   4   4  15         12.00          9.64         2.26 o                         
   5   4  15         10.48         10.66         2.26 o                         
   0   5  15         76.41         71.29         3.55 o                         
   1   5  15        442.11        446.78         6.86 o                         
   2   5  15         50.44         54.91         2.34 o                         
   3   5  15         12.69         10.97         1.66 o                         
   4   5  15         78.70         76.90         4.03 o                         
   5   5  15          3.73          2.74         1.94 o                         
   1   6  15         25.97         24.44         1.70 o                         
   2   6  15          1.55          2.82         1.19 o                         
   3   6  15        136.26        132.15         4.02 o                         
   4   6  15          4.38          2.82         1.76 o                         
   0   7  15        135.91        143.99         6.17 o                         
   1   7  15         23.67         24.90         1.83 o                         
   2   7  15         29.56         29.23         1.88 o                         
   3   7  15         68.70         66.63         3.17 o                         
   4   7  15         67.85         79.36         4.16 o                         
   1   8  15          7.14          8.07         1.42 o                         
   2   8  15        139.55        147.60         3.71 o                         
   3   8  15         16.28         14.28         1.91 o                         
   4   8  15         19.60         17.14         2.32 o                         
   0   9  15        143.54        138.76         5.17 o                         
   1   9  15         60.29         68.47         2.74 o                         
   2   9  15         11.81         11.93         1.65 o                         
   3   9  15         27.60         27.74         2.28 o                         
   1  10  15         75.58         72.91         2.79 o                         
   2  10  15         16.21         14.72         1.85 o                         
   0  11  15         86.25         82.36         7.31 o                         
   1  11  15         34.94         29.51         2.57 o                         
   0   0  16         94.31         85.45         5.48 o                         
   2   0  16         61.62         66.51         3.55 o                         
   4   0  16        192.53        194.69         8.68 o                         
   1   1  16         39.57         36.36         2.97 o                         
   2   1  16         80.15         76.21         2.68 o                         
   3   1  16         26.73         19.24         2.04 o                         
   4   1  16          2.74          1.37         1.94 o                         
   5   1  16          8.75          5.76         2.28 o                         
   0   2  16        208.06        207.28         6.14 o                         
   1   2  16        134.91        131.60         3.43 o                         
   2   2  16         56.17         57.87         2.45 o                         
   3   2  16         18.22         16.36         2.13 o                         
   4   2  16          5.56          2.74         1.94 o                         
   1   3  16        203.51        199.45         5.87 o                         
   2   3  16         89.71         89.82         2.91 o                         
   3   3  16        266.87        269.70         7.21 o                         
   4   3  16         18.87         21.82         2.58 o                         
   0   4  16        548.66        542.42        11.15 o                         
   1   4  16          9.49          9.08         1.42 o                         
   2   4  16         30.90         30.17         1.88 o                         
   3   4  16          1.58          0.86         1.63 o                         
   4   4  16        149.21        151.64         5.65 o                         
   1   5  16         53.68         52.24         2.39 o                         
   2   5  16         51.18         49.48         2.22 o                         
   3   5  16        114.62        109.80         3.78 o                         
   4   5  16          3.50         -0.17         1.83 o                         
   0   6  16         17.00         12.81         2.26 o                         
   1   6  16         66.44         69.64         2.68 o                         
   2   6  16          3.87          2.62         1.24 o                         
   3   6  16         31.40         33.27         2.34 o                         
   4   6  16          4.69          6.92         2.08 o                         
   1   7  16         27.22         23.52         2.04 o                         
   2   7  16         65.70         77.41         2.90 o                         
   3   7  16         14.86         16.40         2.01 o                         
   0   8  16         61.05         60.22         3.71 o                         
   1   8  16          9.69         10.59         1.57 o                         
   2   8  16          9.24         12.11         1.65 o                         
   3   8  16         29.21         33.65         2.45 o                         
   1   9  16         21.88         24.97         2.18 o                         
   2   9  16         51.90         55.45         2.56 o                         
   0  10  16         25.09         24.68         2.91 o                         
   2   0  17        111.58        104.64         8.68 o                         
   4   0  17         78.56         85.91         6.40 o                         
   0   1  17         74.40         80.81         8.00 o                         
   1   1  17          6.70          4.00         1.37 o                         
   2   1  17         60.71         66.89         2.74 o                         
   3   1  17          5.73          4.20         1.48 o                         
   4   1  17         14.26         15.85         2.58 o                         
   1   2  17         26.90         22.31         1.83 o                         
   2   2  17         29.84         27.91         1.93 o                         
   3   2  17         33.66         33.83         2.45 o                         
   4   2  17         38.87         42.12         3.23 o                         
   0   3  17         67.15         66.15         3.71 o                         
   1   3  17         45.27         41.72         2.11 o                         
   2   3  17         43.76         48.14         2.34 o                         
   3   3  17         71.94         67.17         3.88 o                         
   1   4  17         20.31         20.38         1.86 o                         
   2   4  17        170.30        173.80         4.16 o                         
   3   4  17         73.95         74.79         3.25 o                         
   0   5  17         59.15         69.69         3.88 o                         
   1   5  17          2.32          1.39         1.24 o                         
   2   5  17         19.84         18.18         1.76 o                         
   3   5  17        117.61        123.50         4.23 o                         
   1   6  17         19.15         20.71         1.78 o                         
   2   6  17          6.13          4.74         1.30 o                         
   0   7  17         43.80         45.24         3.55 o                         
   1   7  17         17.79         17.81         1.83 o                         
   2   7  17          0.70         -0.68         1.15 o                         
   0   0  18         60.29         56.21         5.03 o                         
   2   0  18         62.48         62.50         3.71 o                         
   1   1  18         30.29         28.09         1.99 o                         
   2   1  18         32.72         32.60         2.06 o                         
   0   2  18         64.77         70.49         8.45 o                         
   1   2  18          7.07          4.00         1.37 o                         
   2   2  18         41.64         43.51         2.90 o                         
   1   3  18         19.71         14.58         2.18 o                         
   2   3  18         65.82         75.07         2.91 o                         
   0   4  18        107.79        126.47         5.17 o                         
   1   4  18         13.41         13.21         1.60 o                         
   1   5  18         15.93         14.77         1.70 o                         
                                                                                
