# Supplementary material for: Crystal structures of 2-[(4,6-di­amino­pyrimidin-2-yl)sulfan­yl]-N-(3-nitro­phen­yl)acetamide monohydrate and N-(2-chloro­phen­yl)-2-[(4,6-di­amino­pyrimidin-2-yl)sulfan­yl]acetamide
Source: Acta Crystallogr E Crystallogr Commun. 2016 Jul 22;72(Pt 8):1171–5. doi: 10.1107/S2056989016011658 (PMC4971865; doi:10.1107/S2056989016011658)
Supplement: Supplementary file 4 [file e-72-01171-IIsup3.hkl]

data_II                                                                         
_shelx_title ' BNS_T_S6_8_0M IN P-1'                                            
_shelx_refln_list_code          4                                               
_shelx_F_calc_maximum      131.19                                               
_exptl_crystal_F_000       320.00                                               
_reflns_d_resolution_high  0.7983                                               
                                                                                
loop_                                                                           
 _space_group_symop_operation_xyz                                               
 'x, y, z'                                                                      
 '-x, -y, -z'                                                                   
                                                                                
_cell_length_a     7.2528                                                       
_cell_length_b     7.6249                                                       
_cell_length_c    13.0649                                                       
_cell_angle_alpha  91.410                                                       
_cell_angle_beta  105.924                                                       
_cell_angle_gamma  94.647                                                       
                                                                                
_shelx_F_squared_multiplier     1.000                                           
                                                                                
loop_                                                                           
 _refln_index_h                                                                 
 _refln_index_k                                                                 
 _refln_index_l                                                                 
 _refln_F_squared_calc                                                          
 _refln_F_squared_meas                                                          
 _refln_F_squared_sigma                                                         
 _refln_observed_status                                                         
   1   0   0       2476.61       2428.91        43.05 o                         
   2   0   0       1945.62       2055.23        18.53 o                         
   3   0   0        118.50        130.58         1.33 o                         
   4   0   0        173.14        161.46         1.67 o                         
   5   0   0        138.72        138.19         1.48 o                         
   6   0   0         98.62         97.04         1.23 o                         
   7   0   0        114.44        116.68         1.47 o                         
   8   0   0          0.52          0.79         0.32 o                         
  -8   1   0         19.55         23.77         1.70 o                         
  -7   1   0          3.98          3.60         0.30 o                         
  -6   1   0         92.89         90.75         1.54 o                         
  -5   1   0        149.80        152.56         1.59 o                         
  -4   1   0        114.68        111.91         1.03 o                         
  -3   1   0          2.34          3.11         0.22 o                         
  -2   1   0        593.20        564.98         4.77 o                         
  -1   1   0        940.91        985.40         8.71 o                         
   0   1   0        507.17        528.50         5.71 o                         
   1   1   0         61.01         58.57         0.52 o                         
   2   1   0          7.93          6.80         0.17 o                         
   3   1   0       2205.05       2311.73        25.75 o                         
   4   1   0        100.01         75.50         0.97 o                         
   5   1   0         20.51         19.20         0.39 o                         
   6   1   0        234.82        242.55         2.64 o                         
   7   1   0         11.95         10.15         0.42 o                         
   8   1   0          0.62          0.25         0.34 o                         
  -8   2   0         47.05         48.79         1.34 o                         
  -7   2   0        146.17        150.66         2.38 o                         
  -6   2   0        472.88        460.66         5.23 o                         
  -5   2   0        105.41        102.49         1.30 o                         
  -4   2   0        931.81        927.84         9.21 o                         
  -3   2   0        511.18        554.82         5.06 o                         
  -2   2   0         24.16         19.07         0.30 o                         
  -1   2   0          0.86          0.63         0.24 o                         
   0   2   0       3473.12       3522.47        37.47 o                         
   1   2   0       4882.68       4702.05        92.68 o                         
   2   2   0        599.27        687.56         7.96 o                         
   3   2   0       1057.14       1161.60        14.03 o                         
   4   2   0         11.66         16.95         0.40 o                         
   5   2   0         62.39         67.38         0.85 o                         
   6   2   0          1.67          4.66         0.22 o                         
   7   2   0        154.11        147.48         1.93 o                         
   8   2   0          1.49          0.50         0.26 o                         
  -8   3   0          1.65          0.79         0.39 o                         
  -7   3   0          2.84          3.39         0.37 o                         
  -6   3   0         22.67         23.02         0.75 o                         
  -5   3   0        212.39        213.62         3.63 o                         
  -4   3   0         51.53         50.13         0.80 o                         
  -3   3   0        253.68        203.71         2.61 o                         
  -2   3   0        208.22        206.46         2.68 o                         
  -1   3   0       2646.35       2514.59        22.49 o                         
   0   3   0       1472.11       1516.55        18.24 o                         
   1   3   0         29.29         35.74         0.56 o                         
   2   3   0         94.76         84.65         0.95 o                         
   3   3   0         38.09         34.34         0.50 o                         
   4   3   0         74.53         73.13         1.23 o                         
   5   3   0         58.52         56.16         0.81 o                         
   6   3   0        273.42        272.89         2.97 o                         
   7   3   0         96.47         95.97         1.54 o                         
   8   3   0         18.83         18.20         0.74 o                         
  -8   4   0         45.49         50.67         2.43 o                         
  -7   4   0          5.76          6.16         0.50 o                         
  -6   4   0         70.72         66.60         1.48 o                         
  -5   4   0          1.17          1.70         0.29 o                         
  -4   4   0          1.79          2.13         0.29 o                         
  -3   4   0          0.01          0.46         0.12 o                         
  -2   4   0         58.29         63.90         0.97 o                         
  -1   4   0        436.00        439.69         4.78 o                         
   0   4   0          0.06          0.34         0.13 o                         
   1   4   0       1135.95       1139.68        13.69 o                         
   2   4   0        695.66        724.29         8.81 o                         
   3   4   0        661.21        625.83         6.82 o                         
   4   4   0          9.84          9.95         0.36 o                         
   5   4   0         74.92         76.51         1.12 o                         
   6   4   0         12.69         14.92         0.44 o                         
   7   4   0         18.03         21.69         0.62 o                         
  -7   5   0         41.77         36.48         2.28 o                         
  -6   5   0        153.56        139.52         3.36 o                         
  -5   5   0         57.50         53.51         1.64 o                         
  -4   5   0        104.90         93.17         1.71 o                         
  -3   5   0         11.88         11.44         0.46 o                         
  -2   5   0          0.10          1.07         0.10 o                         
  -1   5   0         11.09         10.14         0.40 o                         
   0   5   0         63.75         68.66         0.92 o                         
   1   5   0        100.87        101.76         1.49 o                         
   2   5   0         10.56          9.18         0.36 o                         
   3   5   0        460.40        453.28         5.72 o                         
   4   5   0         27.20         25.16         0.50 o                         
   5   5   0        107.50        106.87         1.72 o                         
   6   5   0         32.67         33.59         0.87 o                         
  -7   6   0          2.99          3.22         0.94 o                         
  -6   6   0          3.96          3.89         0.94 o                         
  -5   6   0         15.48         16.04         1.21 o                         
  -4   6   0         88.61         85.67         2.75 o                         
  -3   6   0        193.77        182.46         3.83 o                         
  -2   6   0        295.39        286.76         4.51 o                         
  -1   6   0          0.50          0.89         0.17 o                         
   0   6   0         80.46         75.38         1.05 o                         
   1   6   0         24.90         26.38         0.65 o                         
   2   6   0         88.69         88.55         1.23 o                         
   3   6   0         45.89         50.56         0.96 o                         
   4   6   0          0.02         -0.29         0.29 o                         
   5   6   0         12.22         12.55         0.54 o                         
   6   6   0        115.56        124.37         2.94 o                         
  -6   7   0          0.10          1.61         0.80 o                         
  -5   7   0          0.73         -0.13         0.67 o                         
  -4   7   0         15.32         15.04         0.87 o                         
  -3   7   0        178.62        172.63         3.78 o                         
  -2   7   0         49.89         50.46         1.35 o                         
  -1   7   0         77.36         74.44         1.33 o                         
   0   7   0         25.41         31.00         0.70 o                         
   1   7   0         19.35         19.48         0.49 o                         
   2   7   0         46.60         50.82         1.06 o                         
   3   7   0         13.69         15.11         0.53 o                         
   4   7   0         18.83         16.30         0.65 o                         
   5   7   0          0.02         -0.33         0.33 o                         
  -5   8   0          2.72          2.68         1.07 o                         
  -4   8   0          4.51          4.96         1.07 o                         
  -3   8   0          0.21          0.13         0.67 o                         
  -2   8   0          2.57          2.56         0.41 o                         
  -1   8   0          0.41          0.74         0.31 o                         
   0   8   0        135.15        136.24         4.13 o                         
   1   8   0         27.53         29.51         1.61 o                         
   2   8   0         63.28         60.15         1.25 o                         
   3   8   0          4.45          4.47         0.43 o                         
   4   8   0          0.54          0.62         0.31 o                         
  -3   9   0         12.17         15.56         1.48 o                         
  -2   9   0          1.85          2.38         0.55 o                         
  -1   9   0          0.11          0.30         0.52 o                         
   0   9   0          0.11         -0.03         0.47 o                         
   1   9   0          1.33          1.21         0.67 o                         
   2   9   0          0.22          1.07         0.67 o                         
  -2  -9   1          5.05          5.61         0.55 o                         
  -1  -9   1          2.00          1.48         0.67 o                         
   0  -9   1         14.50         17.28         1.03 o                         
   1  -9   1          6.35          5.60         0.53 o                         
   2  -9   1         23.41         27.09         1.26 o                         
   3  -9   1          0.62          0.13         0.80 o                         
  -4  -8   1          0.36          0.33         0.31 o                         
  -3  -8   1          0.14         -0.28         0.28 o                         
  -2  -8   1          2.52          2.53         0.33 o                         
  -1  -8   1          1.00          2.32         0.31 o                         
   0  -8   1         33.22         31.85         0.84 o                         
   1  -8   1          7.94          9.36         0.56 o                         
   2  -8   1         18.80         22.61         1.27 o                         
   3  -8   1         22.61         27.36         2.01 o                         
   4  -8   1          6.67          8.99         1.34 o                         
   5  -8   1          3.70          4.43         1.07 o                         
  -5  -7   1         56.34         56.30         1.31 o                         
  -4  -7   1          6.85          8.58         0.42 o                         
  -3  -7   1         34.43         32.04         0.76 o                         
  -2  -7   1         81.92         83.77         1.35 o                         
  -1  -7   1         29.09         25.33         0.57 o                         
   0  -7   1          5.20          4.03         0.29 o                         
   1  -7   1          0.15          0.46         0.18 o                         
   2  -7   1         40.04         43.17         1.45 o                         
   3  -7   1         43.96         44.06         1.45 o                         
   4  -7   1         41.99         41.76         1.55 o                         
   5  -7   1         19.71         20.39         1.74 o                         
   6  -7   1          3.40          4.16         1.07 o                         
  -6  -6   1          4.42          4.25         0.43 o                         
  -5  -6   1          3.83          3.41         0.34 o                         
  -4  -6   1          0.34          0.10         0.27 o                         
  -3  -6   1         51.76         48.95         0.96 o                         
  -2  -6   1         39.69         39.94         0.70 o                         
  -1  -6   1         49.48         44.07         0.71 o                         
   0  -6   1         61.06         66.74         0.95 o                         
   1  -6   1        106.62        108.44         1.48 o                         
   2  -6   1         40.21         39.85         0.94 o                         
   3  -6   1         90.02         90.02         1.70 o                         
   4  -6   1          4.04          6.96         2.08 o                         
   5  -6   1          0.17         -0.32         0.32 o                         
   6  -6   1         24.67         21.59         1.74 o                         
   7  -6   1          2.15          1.07         0.80 o                         
  -7  -5   1         20.12         23.77         0.89 o                         
  -6  -5   1         18.55         19.17         0.53 o                         
  -5  -5   1          4.80          4.83         0.26 o                         
  -4  -5   1         62.29         60.33         0.92 o                         
  -3  -5   1        393.99        386.10         3.92 o                         
  -2  -5   1        158.86        156.20         1.90 o                         
  -1  -5   1        124.11        107.16         1.36 o                         
   0  -5   1         97.93         84.44         1.15 o                         
   1  -5   1        752.15        751.42         8.09 o                         
   2  -5   1         95.14        102.89         1.55 o                         
   3  -5   1         30.59         26.48         0.74 o                         
   4  -5   1          0.72          0.42         0.26 o                         
   5  -5   1        143.97        134.02         4.40 o                         
   6  -5   1          0.03          0.09         0.29 o                         
   7  -5   1          0.12         -0.23         0.40 o                         
  -7  -4   1        185.74        189.19         2.41 o                         
  -6  -4   1         32.60         36.10         0.67 o                         
  -5  -4   1        188.99        190.25         2.13 o                         
  -4  -4   1         45.73         43.48         0.64 o                         
  -3  -4   1        372.07        370.49         3.75 o                         
  -2  -4   1         21.72         25.94         0.42 o                         
  -1  -4   1        290.92        301.84         3.35 o                         
   0  -4   1        408.62        397.74         4.34 o                         
   1  -4   1        804.43        802.18         7.73 o                         
   2  -4   1         54.20         41.78         0.75 o                         
   3  -4   1         12.32         17.59         0.54 o                         
   4  -4   1        657.55        634.46        13.10 o                         
   5  -4   1         38.30         30.51         0.84 o                         
   6  -4   1         50.20         50.69         1.24 o                         
   7  -4   1         21.50         22.00         0.99 o                         
   8  -4   1         14.54         15.99         1.21 o                         
  -8  -3   1          2.01          1.90         0.32 o                         
  -7  -3   1         16.35         16.15         0.51 o                         
  -6  -3   1          0.08          0.35         0.16 o                         
  -5  -3   1        453.45        423.70         4.35 o                         
  -4  -3   1         10.89          8.91         0.25 o                         
  -3  -3   1        524.08        493.94         4.54 o                         
  -2  -3   1         11.94         19.09         0.30 o                         
  -1  -3   1       1255.15       1356.00        12.18 o                         
   0  -3   1        398.91        472.16         4.68 o                         
   1  -3   1        210.12        233.81         2.07 o                         
   2  -3   1          0.20          0.55         0.12 o                         
   3  -3   1         86.15         86.98         1.18 o                         
   4  -3   1        109.23        101.51         1.22 o                         
   5  -3   1         12.96         12.29         0.55 o                         
   6  -3   1         48.67         48.03         1.18 o                         
   7  -3   1         41.43         42.05         1.04 o                         
   8  -3   1         38.68         38.44         1.20 o                         
  -8  -2   1          0.02          0.09         0.23 o                         
  -7  -2   1         65.67         55.25         0.88 o                         
  -6  -2   1        147.10        141.22         1.68 o                         
  -5  -2   1          3.37          2.69         0.17 o                         
  -4  -2   1         15.13         21.30         0.39 o                         
  -3  -2   1         10.31         10.73         0.41 o                         
  -2  -2   1        709.12        709.33         6.39 o                         
  -1  -2   1       2337.01       2384.15        24.44 o                         
   0  -2   1       5882.86       5644.32        50.57 o                         
   1  -2   1       2851.83       2832.35        22.54 o                         
   2  -2   1       2965.12       3204.98        31.63 o                         
   3  -2   1          0.29          1.94         0.09 o                         
   4  -2   1          0.09          0.11         0.07 o                         
   5  -2   1         93.08        103.61         1.24 o                         
   6  -2   1         29.15         27.41         0.73 o                         
   7  -2   1         13.44         15.52         0.66 o                         
   8  -2   1         15.26         14.06         0.93 o                         
  -8  -1   1         25.85         30.52         0.79 o                         
  -7  -1   1         32.97         35.45         0.66 o                         
  -6  -1   1        154.00        160.89         1.84 o                         
  -5  -1   1         13.26         12.06         0.29 o                         
  -4  -1   1         41.12         45.92         0.56 o                         
  -3  -1   1         76.90         92.75         0.97 o                         
  -2  -1   1         26.11         26.59         0.31 o                         
  -1  -1   1       1613.87       1496.77        15.14 o                         
   0  -1   1        298.44        304.05         2.28 o                         
   1  -1   1       3344.72       3323.43        39.85 o                         
   2  -1   1        187.99        191.86         1.61 o                         
   3  -1   1       1043.62       1118.74        13.69 o                         
   4  -1   1        294.41        256.21         2.54 o                         
   5  -1   1         82.99         75.76         1.02 o                         
   6  -1   1         80.38         79.46         1.07 o                         
   7  -1   1          0.15         -0.13         0.27 o                         
   8  -1   1          0.14          0.13         0.45 o                         
  -8   0   1         84.22         88.51         1.46 o                         
  -7   0   1          9.30          8.25         0.49 o                         
  -6   0   1        913.80        903.76         8.91 o                         
  -5   0   1         63.66         63.91         0.79 o                         
  -4   0   1       1134.48       1151.57         9.17 o                         
  -3   0   1          2.90          4.20         0.12 o                         
  -2   0   1       2047.86       1990.26        15.06 o                         
  -1   0   1         14.85         12.88         0.13 o                         
   0   0   1          0.35          0.19         0.60 o                         
   1   0   1        309.48        307.53         2.61 o                         
   2   0   1          2.49          2.05         0.12 o                         
   3   0   1        214.85        200.04         2.15 o                         
   4   0   1        278.41        293.02         2.87 o                         
   5   0   1        762.78        761.39         7.65 o                         
   6   0   1          0.02         -0.19         0.19 o                         
   7   0   1        255.27        244.96         2.74 o                         
   8   0   1         10.63         12.75         1.14 o                         
  -8   1   1          3.61          4.06         0.45 o                         
  -7   1   1         69.02         67.17         1.12 o                         
  -6   1   1          0.92          1.28         0.25 o                         
  -5   1   1        219.21        226.47         2.47 o                         
  -4   1   1         83.51         78.81         0.90 o                         
  -3   1   1       1083.85       1049.86        10.31 o                         
  -2   1   1       2518.89       2716.13        37.59 o                         
  -1   1   1         91.09        108.21         0.91 o                         
   0   1   1       1486.88       1440.96        17.71 o                         
   1   1   1        102.84        133.61         1.29 o                         
   2   1   1        335.86        332.94         3.38 o                         
   3   1   1        198.67        244.63         2.37 o                         
   4   1   1         25.86         24.71         0.52 o                         
   5   1   1        240.59        247.85         2.99 o                         
   6   1   1        100.76        104.47         1.38 o                         
   7   1   1        270.32        278.48         3.35 o                         
   8   1   1         35.56         33.93         0.81 o                         
  -8   2   1         17.91         17.32         0.81 o                         
  -7   2   1          6.47          6.63         0.42 o                         
  -6   2   1        122.55        112.72         1.55 o                         
  -5   2   1        118.09        113.70         1.38 o                         
  -4   2   1         21.32         27.48         0.45 o                         
  -3   2   1        133.20        141.41         1.81 o                         
  -2   2   1          7.00          4.85         0.13 o                         
  -1   2   1        414.09        440.50         4.34 o                         
   0   2   1       1337.53       1471.05        17.85 o                         
   1   2   1       4557.60       4272.19       101.08 o                         
   2   2   1         95.37        106.04         1.06 o                         
   3   2   1        892.01        928.37         9.92 o                         
   4   2   1        196.71        213.33         2.55 o                         
   5   2   1         21.84         18.15         0.50 o                         
   6   2   1          5.12          4.02         0.31 o                         
   7   2   1          3.45          2.53         0.27 o                         
   8   2   1          5.40          8.61         0.78 o                         
  -8   3   1         52.31         57.68         2.28 o                         
  -7   3   1         88.43         93.83         1.78 o                         
  -6   3   1        292.38        282.69         3.89 o                         
  -5   3   1         24.69         22.41         0.64 o                         
  -4   3   1          1.45          0.66         0.16 o                         
  -3   3   1        271.63        277.53         2.59 o                         
  -2   3   1        693.02        767.18         7.52 o                         
  -1   3   1          4.88          4.52         0.17 o                         
   0   3   1       1773.85       1680.79        79.00 o                         
   1   3   1         91.80         95.33         1.30 o                         
   2   3   1        158.12        141.99         1.65 o                         
   3   3   1        233.04        228.80         2.59 o                         
   4   3   1        102.21         87.71         2.38 o                         
   5   3   1         16.91         14.24         0.52 o                         
   6   3   1          0.04         -0.03         0.16 o                         
   7   3   1         37.34         31.06         0.78 o                         
  -8   4   1          5.89          5.53         0.76 o                         
  -7   4   1         32.83         33.21         1.61 o                         
  -6   4   1          8.07          8.90         0.80 o                         
  -5   4   1        390.28        365.67         7.07 o                         
  -4   4   1         24.47         20.02         0.49 o                         
  -3   4   1       1399.82       1375.94        23.66 o                         
  -2   4   1         18.50         15.76         0.46 o                         
  -1   4   1        524.02        526.16         7.32 o                         
   0   4   1        932.24       1067.54        14.71 o                         
   1   4   1        875.50        908.49        10.95 o                         
   2   4   1        262.24        270.49         3.48 o                         
   3   4   1         13.70         15.96         0.60 o                         
   4   4   1        258.04        246.25         3.23 o                         
   5   4   1          0.40          0.16         0.18 o                         
   6   4   1        163.76        169.94         2.16 o                         
   7   4   1          4.26          5.37         0.47 o                         
  -7   5   1         18.82         19.05         1.61 o                         
  -6   5   1         28.73         23.85         1.27 o                         
  -5   5   1          0.25          0.34         0.32 o                         
  -4   5   1         36.30         35.46         1.88 o                         
  -3   5   1         53.38         54.95         1.15 o                         
  -2   5   1         19.80         21.32         0.35 o                         
  -1   5   1        535.46        535.76         7.66 o                         
   0   5   1         75.87         71.86         1.09 o                         
   1   5   1        577.74        585.85         7.19 o                         
   2   5   1          1.37          1.74         0.18 o                         
   3   5   1         43.34         43.79         1.06 o                         
   4   5   1         40.03         38.67         1.00 o                         
   5   5   1         60.82         60.11         1.14 o                         
   6   5   1         59.85         61.11         1.24 o                         
  -7   6   1          2.94          4.02         1.07 o                         
  -6   6   1          3.29          1.07         0.80 o                         
  -5   6   1          6.28          4.58         0.54 o                         
  -4   6   1          0.35         -0.11         0.60 o                         
  -3   6   1         10.94         13.68         0.77 o                         
  -2   6   1         41.24         41.77         1.09 o                         
  -1   6   1         19.66         21.28         0.61 o                         
   0   6   1         82.11         71.15         1.41 o                         
   1   6   1        170.77        157.45         2.19 o                         
   2   6   1        671.46        655.30         9.36 o                         
   3   6   1        308.49        305.97         4.71 o                         
   4   6   1          4.66          5.70         0.35 o                         
   5   6   1          0.18          0.86         0.29 o                         
   6   6   1         30.16         37.29         2.01 o                         
  -6   7   1         38.12         37.69         2.41 o                         
  -5   7   1         13.78         12.74         1.34 o                         
  -4   7   1          0.07          0.02         0.35 o                         
  -3   7   1        171.48        174.59         3.76 o                         
  -2   7   1          0.00         -0.20         0.25 o                         
  -1   7   1         24.05         23.67         0.72 o                         
   0   7   1         11.40         12.71         0.46 o                         
   1   7   1         34.57         32.61         0.84 o                         
   2   7   1          0.17          0.27         0.23 o                         
   3   7   1         61.68         66.75         1.21 o                         
   4   7   1         16.88         14.81         0.61 o                         
   5   7   1          8.12          7.45         0.59 o                         
  -5   8   1          0.02         -0.67         0.67 o                         
  -4   8   1         22.63         24.14         1.88 o                         
  -3   8   1          0.02         -0.54         0.54 o                         
  -2   8   1         32.98         34.47         1.17 o                         
  -1   8   1          5.99          6.39         0.42 o                         
   0   8   1         80.97         83.42         3.08 o                         
   1   8   1         12.21          8.85         0.94 o                         
   2   8   1          3.00          1.48         0.47 o                         
   3   8   1          9.50          6.98         0.95 o                         
  -3   9   1          3.97          4.96         1.07 o                         
  -2   9   1          0.71          1.18         0.37 o                         
  -1   9   1          0.71          0.00         0.67 o                         
   0   9   1         48.19         44.53         2.15 o                         
   1   9   1          0.58          1.21         0.80 o                         
  -2  -9   2         25.33         25.27         2.28 o                         
  -1  -9   2          2.56          2.37         0.38 o                         
   0  -9   2          0.94          0.15         0.44 o                         
   1  -9   2          0.01         -0.33         0.33 o                         
   2  -9   2          0.36          0.72         0.52 o                         
   3  -9   2         15.19         17.44         1.74 o                         
  -4  -8   2         36.09         37.18         1.00 o                         
  -3  -8   2         10.77         14.08         0.92 o                         
  -2  -8   2          0.79          2.37         0.33 o                         
  -1  -8   2         19.18         19.46         0.68 o                         
   0  -8   2          1.99          3.00         0.29 o                         
   1  -8   2          4.82          3.88         0.30 o                         
   2  -8   2         24.61         24.35         1.16 o                         
   3  -8   2          0.03         -0.38         0.38 o                         
   4  -8   2          0.02          0.00         0.80 o                         
   5  -8   2          4.21          5.77         1.21 o                         
  -5  -7   2          2.40          1.98         0.36 o                         
  -4  -7   2          0.15         -0.20         0.20 o                         
  -3  -7   2          3.61          3.36         0.30 o                         
  -2  -7   2          7.74          8.55         0.54 o                         
  -1  -7   2        251.18        243.44         2.90 o                         
   0  -7   2          4.04          3.98         0.25 o                         
   1  -7   2         90.60         92.48         1.38 o                         
   2  -7   2         20.33         22.09         0.95 o                         
   3  -7   2          4.06          5.61         0.48 o                         
   4  -7   2         22.16         21.73         1.13 o                         
   5  -7   2         27.62         27.90         2.01 o                         
   6  -7   2          0.15         -0.13         0.67 o                         
  -6  -6   2          5.37          5.82         0.83 o                         
  -5  -6   2        276.37        265.78         3.62 o                         
  -4  -6   2          0.29         -0.01         0.17 o                         
  -3  -6   2         63.06         60.37         0.97 o                         
  -2  -6   2          3.07          3.92         0.23 o                         
  -1  -6   2          1.46          1.20         0.16 o                         
   0  -6   2         30.09         28.52         0.51 o                         
   1  -6   2         81.18         81.42         1.19 o                         
   2  -6   2        529.39        498.36         7.36 o                         
   3  -6   2         50.34         48.79         1.14 o                         
   4  -6   2        143.13        138.42         2.48 o                         
   5  -6   2         78.70         73.62         1.65 o                         
   6  -6   2         37.45         38.17         1.41 o                         
  -7  -5   2         23.45         25.78         0.84 o                         
  -6  -5   2          5.75          5.76         0.34 o                         
  -5  -5   2        184.57        179.21         2.22 o                         
  -4  -5   2        219.79        220.78         2.41 o                         
  -3  -5   2        409.24        391.92         3.98 o                         
  -2  -5   2          4.88          3.45         0.16 o                         
  -1  -5   2         80.16         71.21         0.98 o                         
   0  -5   2         31.79         32.66         0.55 o                         
   1  -5   2        108.42        114.64         1.32 o                         
   2  -5   2         82.26         77.11         1.44 o                         
   3  -5   2          1.45          2.07         0.29 o                         
   4  -5   2         14.42         10.07         0.67 o                         
   5  -5   2         20.02         20.73         1.06 o                         
   6  -5   2          1.87          2.97         0.39 o                         
   7  -5   2          0.28          0.48         0.45 o                         
  -7  -4   2          1.71          2.66         0.29 o                         
  -6  -4   2         11.10          9.25         0.36 o                         
  -5  -4   2        160.31        162.30         1.74 o                         
  -4  -4   2          3.67          3.63         0.31 o                         
  -3  -4   2         16.28         15.32         0.54 o                         
  -2  -4   2       1300.48       1302.37        12.55 o                         
  -1  -4   2        349.16        343.69         3.44 o                         
   0  -4   2        958.26        999.36        10.63 o                         
   1  -4   2        334.92        334.52         4.10 o                         
   2  -4   2        325.14        370.78         4.76 o                         
   3  -4   2         17.43         13.25         0.43 o                         
   4  -4   2          3.39          3.23         0.29 o                         
   5  -4   2         62.99         54.70         1.28 o                         
   6  -4   2         11.23         10.38         0.55 o                         
   7  -4   2         17.63         15.28         2.15 o                         
  -8  -3   2         13.79         12.47         0.60 o                         
  -7  -3   2        129.47        147.08         1.93 o                         
  -6  -3   2         22.07         24.70         0.56 o                         
  -5  -3   2        106.12        100.26         1.15 o                         
  -4  -3   2          7.89          7.53         0.27 o                         
  -3  -3   2         16.68         25.07         0.66 o                         
  -2  -3   2          2.82          3.92         0.13 o                         
  -1  -3   2        333.48        403.41         3.72 o                         
   0  -3   2        286.56        260.02         2.29 o                         
   1  -3   2        675.65        706.19         6.48 o                         
   2  -3   2       2354.24       2387.87        25.51 o                         
   3  -3   2        122.25        151.17         1.40 o                         
   4  -3   2        538.15        520.30         5.78 o                         
   5  -3   2          0.00          0.00         0.22 o                         
   6  -3   2         36.22         30.50         0.94 o                         
   7  -3   2          9.47          8.34         0.57 o                         
   8  -3   2         11.05         14.08         1.48 o                         
  -8  -2   2         20.89         20.83         0.63 o                         
  -7  -2   2         67.40         70.88         1.02 o                         
  -6  -2   2        563.79        547.25         5.56 o                         
  -5  -2   2        154.83        140.74         1.61 o                         
  -4  -2   2        267.49        253.19         2.31 o                         
  -3  -2   2          0.14          0.62         0.12 o                         
  -2  -2   2         78.85         84.14         0.82 o                         
  -1  -2   2        276.76        251.64         4.19 o                         
   0  -2   2          1.23          1.53         0.09 o                         
   1  -2   2        128.39        104.52         0.95 o                         
   2  -2   2         68.58         77.13         0.73 o                         
   3  -2   2        193.44        259.15         2.72 o                         
   4  -2   2        100.26        102.74         1.26 o                         
   5  -2   2        365.16        356.25         4.13 o                         
   6  -2   2          4.54          4.81         0.44 o                         
   7  -2   2         81.07         78.32         1.66 o                         
   8  -2   2         45.54         48.71         1.68 o                         
  -8  -1   2         23.40         22.83         0.68 o                         
  -7  -1   2         83.78         83.20         1.34 o                         
  -6  -1   2          0.12          0.40         0.20 o                         
  -5  -1   2        328.96        356.73         3.42 o                         
  -4  -1   2        616.10        674.44         6.19 o                         
  -3  -1   2       3192.81       3356.79        32.10 o                         
  -2  -1   2       1401.57       1431.43        12.08 o                         
  -1  -1   2        436.38        480.46         3.46 o                         
   0  -1   2        637.78        709.60         7.88 o                         
   1  -1   2          3.56          6.63         0.11 o                         
   2  -1   2        349.28        379.23         4.15 o                         
   3  -1   2        127.84        145.85         1.62 o                         
   4  -1   2        112.18        112.96         1.36 o                         
   5  -1   2        742.14        715.72         7.24 o                         
   6  -1   2         67.26         66.21         1.09 o                         
   7  -1   2        133.94        145.18         2.20 o                         
   8  -1   2          0.45          0.13         0.45 o                         
  -8   0   2        155.49        162.94         2.26 o                         
  -7   0   2         38.65         36.38         0.78 o                         
  -6   0   2          8.31          8.74         0.60 o                         
  -5   0   2        104.98        100.43         1.05 o                         
  -4   0   2        190.44        207.85         1.77 o                         
  -3   0   2        135.31        147.11         1.47 o                         
  -2   0   2          3.25          2.12         0.12 o                         
  -1   0   2        670.02        671.91         5.74 o                         
   0   0   2         44.15         42.70         0.66 o                         
   1   0   2       2718.13       2697.81        30.89 o                         
   2   0   2       1966.90       2019.54        22.53 o                         
   3   0   2       1566.90       1640.46        16.44 o                         
   4   0   2          3.80          2.03         0.16 o                         
   5   0   2          3.42          5.54         0.28 o                         
   6   0   2         56.61         49.19         1.16 o                         
   7   0   2          1.75          0.58         0.25 o                         
   8   0   2         87.85        103.93         2.62 o                         
  -8   1   2        204.28        206.78         3.55 o                         
  -7   1   2          2.24          2.15         0.25 o                         
  -6   1   2       1185.32       1169.91        12.60 o                         
  -5   1   2         59.31         51.85         0.70 o                         
  -4   1   2        159.87        147.91         1.51 o                         
  -3   1   2          0.99          2.10         0.13 o                         
  -2   1   2        195.84        164.21         1.75 o                         
  -1   1   2       4635.73       4766.32        54.24 o                         
   0   1   2       4728.32       4237.75       101.24 o                         
   1   1   2       2994.87       2879.64        63.05 o                         
   2   1   2        338.87        420.40         3.93 o                         
   3   1   2       1929.60       2038.04        23.65 o                         
   4   1   2        318.98        300.39         3.16 o                         
   5   1   2        338.75        320.88         3.57 o                         
   6   1   2         21.44         19.81         0.55 o                         
   7   1   2        121.88        118.27         1.80 o                         
   8   1   2         55.15         58.10         1.39 o                         
  -8   2   2          5.27          5.57         0.55 o                         
  -7   2   2         89.27         85.73         1.54 o                         
  -6   2   2        183.66        190.63         2.36 o                         
  -5   2   2        635.08        607.77         6.14 o                         
  -4   2   2         16.46         12.01         0.31 o                         
  -3   2   2        384.57        379.05         4.24 o                         
  -2   2   2       1149.43       1197.21        10.90 o                         
  -1   2   2        172.93        184.33         3.29 o                         
   0   2   2        292.65        326.94         4.03 o                         
   1   2   2       2137.90       2152.25        31.42 o                         
   2   2   2         55.50         60.03         1.08 o                         
   3   2   2        595.58        625.47         6.39 o                         
   4   2   2          0.80          0.50         0.16 o                         
   5   2   2        364.52        368.44         3.90 o                         
   6   2   2         65.46         67.92         1.49 o                         
   7   2   2         46.67         48.60         0.96 o                         
  -8   3   2          2.08          2.57         0.66 o                         
  -7   3   2          8.26          7.91         0.59 o                         
  -6   3   2        121.29        120.16         2.62 o                         
  -5   3   2          2.64          5.18         0.33 o                         
  -4   3   2         89.47         93.79         1.19 o                         
  -3   3   2        713.46        733.36         7.20 o                         
  -2   3   2        596.99        586.03         4.96 o                         
  -1   3   2         95.49         83.79         1.14 o                         
   0   3   2        320.80        329.14         4.68 o                         
   1   3   2        867.38        838.35        10.12 o                         
   2   3   2         13.71         16.32         0.71 o                         
   3   3   2         10.00         13.16         0.46 o                         
   4   3   2         99.99         97.89         1.47 o                         
   5   3   2          0.92          0.65         0.21 o                         
   6   3   2         15.62          9.24         0.44 o                         
   7   3   2         44.22         50.35         0.99 o                         
  -8   4   2         10.40         12.21         0.95 o                         
  -7   4   2         39.92         41.13         1.61 o                         
  -6   4   2          0.10          0.27         0.35 o                         
  -5   4   2         13.27         15.85         0.80 o                         
  -4   4   2         64.41         62.08         1.25 o                         
  -3   4   2         31.89         31.64         0.58 o                         
  -2   4   2        436.61        432.96         4.79 o                         
  -1   4   2        142.08        149.64         2.28 o                         
   0   4   2        583.86        573.09         8.00 o                         
   1   4   2       1105.77       1136.72        13.66 o                         
   2   4   2        969.96        933.79        11.30 o                         
   3   4   2         32.57         35.32         0.90 o                         
   4   4   2        358.78        327.55         4.99 o                         
   5   4   2        104.77        103.36         1.98 o                         
   6   4   2         32.91         31.82         1.15 o                         
   7   4   2         18.75         17.84         0.99 o                         
  -8   5   2          1.00          0.40         0.57 o                         
  -7   5   2         17.60         18.64         1.61 o                         
  -6   5   2         15.99         16.88         0.93 o                         
  -5   5   2        208.01        194.17         7.11 o                         
  -4   5   2          0.01         -0.23         0.32 o                         
  -3   5   2        339.03        333.76         7.16 o                         
  -2   5   2         37.69         31.77         0.56 o                         
  -1   5   2         77.68         80.06         1.36 o                         
   0   5   2         22.18         22.78         0.58 o                         
   1   5   2         98.28         96.93         1.42 o                         
   2   5   2         78.64         69.94         1.34 o                         
   3   5   2        259.42        249.91         3.88 o                         
   4   5   2        230.95        228.65         3.68 o                         
   5   5   2          5.38          6.03         0.92 o                         
   6   5   2         33.73         34.47         0.98 o                         
  -7   6   2          0.94          0.67         0.80 o                         
  -6   6   2         46.17         48.15         2.55 o                         
  -5   6   2          8.23          7.60         1.68 o                         
  -4   6   2         25.48         26.88         1.01 o                         
  -3   6   2         39.81         38.76         1.19 o                         
  -2   6   2         67.99         70.49         1.19 o                         
  -1   6   2          3.88          3.73         0.36 o                         
   0   6   2         86.88         87.65         1.35 o                         
   1   6   2         15.52         13.81         0.46 o                         
   2   6   2          0.03         -0.09         0.31 o                         
   3   6   2         35.17         36.75         1.03 o                         
   4   6   2         35.14         34.08         0.98 o                         
   5   6   2          5.96          4.67         0.61 o                         
  -6   7   2          0.30          0.13         0.67 o                         
  -5   7   2         20.48         18.11         1.61 o                         
  -4   7   2         41.54         44.81         2.08 o                         
  -3   7   2        122.78        125.07         2.80 o                         
  -2   7   2          1.17          1.27         0.29 o                         
  -1   7   2         12.41         14.93         0.64 o                         
   0   7   2         44.95         41.26         0.82 o                         
   1   7   2          0.81          1.73         0.32 o                         
   2   7   2          4.30          4.62         0.41 o                         
   3   7   2          0.47          0.57         0.42 o                         
   4   7   2          2.54          0.98         0.31 o                         
  -5   8   2          2.81          2.55         0.94 o                         
  -4   8   2          7.71          8.18         1.34 o                         
  -3   8   2          5.30          5.37         1.07 o                         
  -2   8   2          2.13          1.32         0.32 o                         
  -1   8   2          1.90          1.50         0.29 o                         
   0   8   2         12.13          9.79         1.07 o                         
   1   8   2         13.22         16.23         1.34 o                         
   2   8   2         73.94         65.92         1.79 o                         
   3   8   2        176.44        174.47         3.70 o                         
  -3   9   2          1.57          3.49         1.07 o                         
  -2   9   2          7.18          8.74         1.68 o                         
  -1   9   2          0.86          0.11         0.52 o                         
   0   9   2          0.84          1.07         0.67 o                         
   1   9   2          0.00         -0.54         0.54 o                         
  -2  -9   3          5.83          6.59         1.01 o                         
  -1  -9   3         52.16         58.07         1.42 o                         
   0  -9   3          0.00          0.13         0.26 o                         
   1  -9   3         13.70         14.53         0.78 o                         
   2  -9   3          4.37          4.83         1.07 o                         
  -4  -8   3         50.32         62.24         2.41 o                         
  -3  -8   3          0.00         -0.28         0.28 o                         
  -2  -8   3         27.94         26.42         0.84 o                         
  -1  -8   3         21.42         18.10         0.55 o                         
   0  -8   3          5.27          5.44         0.33 o                         
   1  -8   3          0.89          0.50         0.27 o                         
   2  -8   3         40.17         45.59         1.22 o                         
   3  -8   3         47.06         46.94         1.30 o                         
   4  -8   3         33.27         37.96         2.41 o                         
  -5  -7   3          7.53          8.55         0.61 o                         
  -4  -7   3          1.91          2.18         0.26 o                         
  -3  -7   3          6.27          6.69         0.36 o                         
  -2  -7   3         45.39         43.42         0.79 o                         
  -1  -7   3        148.63        147.48         2.49 o                         
   0  -7   3         24.60         22.22         0.57 o                         
   1  -7   3          2.68          2.03         0.26 o                         
   2  -7   3          0.43          0.27         0.31 o                         
   3  -7   3          4.14          3.61         0.33 o                         
   4  -7   3         11.92         11.87         1.01 o                         
   5  -7   3         13.57         10.22         1.21 o                         
  -6  -6   3         71.26         70.79         1.38 o                         
  -5  -6   3          9.54          8.56         0.38 o                         
  -4  -6   3         34.10         33.70         0.64 o                         
  -3  -6   3         91.04         94.20         1.17 o                         
  -2  -6   3        362.21        348.21         3.98 o                         
  -1  -6   3         37.00         40.33         0.71 o                         
   0  -6   3         51.31         48.32         0.72 o                         
   1  -6   3         72.90         74.56         1.28 o                         
   2  -6   3        394.33        402.08         5.26 o                         
   3  -6   3          0.24          0.64         0.28 o                         
   4  -6   3          0.01         -0.22         0.22 o                         
   5  -6   3          1.62          1.78         0.39 o                         
   6  -6   3         10.62         11.10         0.87 o                         
  -7  -5   3        156.79        174.22         2.78 o                         
  -6  -5   3          0.63          0.18         0.23 o                         
  -5  -5   3         20.43         21.52         0.54 o                         
  -4  -5   3        124.97        127.89         2.27 o                         
  -3  -5   3          0.35          0.38         0.30 o                         
  -2  -5   3          0.58          0.28         0.11 o                         
  -1  -5   3        131.66        120.77         1.51 o                         
   0  -5   3         76.60         68.79         0.88 o                         
   1  -5   3          0.70          0.50         0.11 o                         
   2  -5   3        693.26        641.79         9.27 o                         
   3  -5   3         54.22         47.26         1.08 o                         
   4  -5   3         32.59         35.30         0.99 o                         
   5  -5   3          9.54          8.49         0.55 o                         
   6  -5   3          8.85          8.77         0.65 o                         
   7  -5   3          1.19          1.61         0.55 o                         
  -7  -4   3        101.27        102.01         1.46 o                         
  -6  -4   3         32.72         34.24         0.69 o                         
  -5  -4   3        137.73        130.35         1.45 o                         
  -4  -4   3        659.70        681.70         6.29 o                         
  -3  -4   3         20.38         26.56         0.45 o                         
  -2  -4   3        113.95        119.02         1.32 o                         
  -1  -4   3        349.72        395.09         3.94 o                         
   0  -4   3        299.44        340.99         3.48 o                         
   1  -4   3         33.74         32.72         0.53 o                         
   2  -4   3         48.39         38.56         0.46 o                         
   3  -4   3         57.90         49.52         1.08 o                         
   4  -4   3         80.59         67.25         1.40 o                         
   5  -4   3        323.83        289.12         4.62 o                         
   6  -4   3         72.28         70.84         1.62 o                         
   7  -4   3         15.13         17.58         0.97 o                         
  -8  -3   3         14.74         11.90         0.80 o                         
  -7  -3   3         78.36         74.54         1.11 o                         
  -6  -3   3         13.87         12.57         0.39 o                         
  -5  -3   3        168.19        163.09         1.72 o                         
  -4  -3   3        922.55        931.71         7.98 o                         
  -3  -3   3         21.29         19.30         0.32 o                         
  -2  -3   3        690.46        682.43         6.22 o                         
  -1  -3   3        257.42        275.74         2.77 o                         
   0  -3   3          2.88          1.24         0.20 o                         
   1  -3   3         99.37         90.64         0.90 o                         
   2  -3   3          6.43          8.72         0.25 o                         
   3  -3   3          0.21          0.22         0.09 o                         
   4  -3   3         12.13         12.36         0.36 o                         
   5  -3   3        356.11        334.10         5.21 o                         
   6  -3   3         24.52         23.63         0.84 o                         
   7  -3   3         59.25         69.36         1.70 o                         
  -8  -2   3        130.11        129.24         1.89 o                         
  -7  -2   3         19.60         20.10         0.47 o                         
  -6  -2   3         67.06         59.58         0.92 o                         
  -5  -2   3         26.38         28.40         0.50 o                         
  -4  -2   3         37.15         48.83         0.60 o                         
  -3  -2   3         15.72         25.39         0.35 o                         
  -2  -2   3          1.42          2.87         0.13 o                         
  -1  -2   3       1655.51       1759.53        15.86 o                         
   0  -2   3        145.78        138.22         1.44 o                         
   1  -2   3        296.99        280.48         2.43 o                         
   2  -2   3        769.17        754.70         7.51 o                         
   3  -2   3          6.75          5.65         0.27 o                         
   4  -2   3        139.76        135.87         1.60 o                         
   5  -2   3         68.41         67.28         1.07 o                         
   6  -2   3          6.64          7.89         0.44 o                         
   7  -2   3          0.02         -0.31         0.31 o                         
   8  -2   3         18.96         21.73         1.88 o                         
  -8  -1   3         76.18         78.52         1.47 o                         
  -7  -1   3        106.71        105.06         1.56 o                         
  -6  -1   3        336.82        327.97         3.43 o                         
  -5  -1   3          0.26         -0.12         0.12 o                         
  -4  -1   3        606.52        625.81         5.04 o                         
  -3  -1   3        199.96        211.96         1.77 o                         
  -2  -1   3        304.51        324.32         2.65 o                         
  -1  -1   3         35.08         42.03         0.35 o                         
   0  -1   3          1.93          3.85         0.09 o                         
   1  -1   3       1708.96       1716.21        15.64 o                         
   2  -1   3        433.70        479.57         4.51 o                         
   3  -1   3        614.34        594.07         5.59 o                         
   4  -1   3          5.91          7.75         0.26 o                         
   5  -1   3        653.74        640.69         6.54 o                         
   6  -1   3        147.44        143.84         2.16 o                         
   7  -1   3        126.22        113.44         2.33 o                         
   8  -1   3          9.36          8.18         1.34 o                         
  -9   0   3          4.07          5.35         0.71 o                         
  -8   0   3          1.39          0.64         0.29 o                         
  -7   0   3         31.64         37.11         0.77 o                         
  -6   0   3         44.11         44.01         0.80 o                         
  -5   0   3        580.00        564.08         5.33 o                         
  -4   0   3       1522.31       1605.60        14.58 o                         
  -3   0   3       1103.99       1114.72        11.81 o                         
  -2   0   3         99.55        104.93         1.14 o                         
  -1   0   3          5.79          5.90         0.22 o                         
   0   0   3       1813.17       1974.43        19.67 o                         
   1   0   3        203.85        200.79         1.80 o                         
   2   0   3       1208.92       1330.53        11.39 o                         
   3   0   3         27.37         38.59         1.06 o                         
   4   0   3        329.88        320.61         3.38 o                         
   5   0   3          6.45          4.48         0.29 o                         
   6   0   3          0.19         -0.07         0.23 o                         
   7   0   3         10.01         11.52         0.61 o                         
   8   0   3         91.18         92.92         2.21 o                         
  -9   1   3          9.48         10.13         0.69 o                         
  -8   1   3         68.39         68.92         1.58 o                         
  -7   1   3          1.39          2.11         0.23 o                         
  -6   1   3          1.05          2.25         0.25 o                         
  -5   1   3         77.90         81.91         0.97 o                         
  -4   1   3         12.97         10.80         0.26 o                         
  -3   1   3        575.90        611.52         6.14 o                         
  -2   1   3         96.79         83.86         0.94 o                         
  -1   1   3      17211.20      12172.92       442.91 o                         
   0   1   3        361.46        407.16         3.79 o                         
   1   1   3       2205.54       2212.53        29.83 o                         
   2   1   3        350.18        374.13         3.25 o                         
   3   1   3        220.84        219.37         2.33 o                         
   4   1   3         19.41         23.40         0.45 o                         
   5   1   3         26.50         24.50         0.59 o                         
   6   1   3         94.44        103.20         1.69 o                         
   7   1   3         14.76         13.95         0.66 o                         
  -8   2   3         24.26         25.92         0.93 o                         
  -7   2   3         13.07         17.65         0.64 o                         
  -6   2   3          8.52          9.44         0.42 o                         
  -5   2   3        103.88        110.53         1.32 o                         
  -4   2   3          1.41          3.67         0.16 o                         
  -3   2   3        238.10        233.03         2.64 o                         
  -2   2   3          5.33          8.19         0.20 o                         
  -1   2   3        829.38        916.98        18.51 o                         
   0   2   3          2.74          8.89         0.19 o                         
   1   2   3        218.36        227.11         3.29 o                         
   2   2   3        355.83        321.12         4.68 o                         
   3   2   3        114.22        108.23         1.26 o                         
   4   2   3        342.72        342.80         3.60 o                         
   5   2   3         17.39         16.64         0.52 o                         
   6   2   3         25.43         23.11         0.77 o                         
   7   2   3          0.65          1.31         0.51 o                         
  -8   3   3         37.09         36.58         1.88 o                         
  -7   3   3         52.13         51.72         1.39 o                         
  -6   3   3         23.06         19.57         0.77 o                         
  -5   3   3        668.27        659.16         9.16 o                         
  -4   3   3        123.60        141.91         1.72 o                         
  -3   3   3        131.79        127.83         1.53 o                         
  -2   3   3        283.71        284.66         3.47 o                         
  -1   3   3          0.47          1.89         0.19 o                         
   0   3   3         18.69         14.22         0.37 o                         
   1   3   3        235.81        222.75         2.84 o                         
   2   3   3        529.39        530.20         7.54 o                         
   3   3   3         32.02         24.04         0.70 o                         
   4   3   3        171.33        168.02         2.29 o                         
   5   3   3          4.82          2.04         0.21 o                         
   6   3   3         12.40         11.70         0.46 o                         
   7   3   3          0.98          0.54         0.47 o                         
  -8   4   3         17.92         23.39         2.28 o                         
  -7   4   3          0.35          0.34         0.47 o                         
  -6   4   3         46.62         51.21         1.55 o                         
  -5   4   3         84.84         84.39         2.06 o                         
  -4   4   3        330.77        301.07         3.81 o                         
  -3   4   3          3.51          2.90         0.15 o                         
  -2   4   3        758.57        737.48         9.50 o                         
  -1   4   3        182.17        172.69         2.32 o                         
   0   4   3        278.43        279.97         4.07 o                         
   1   4   3         53.83         62.33         0.96 o                         
   2   4   3          8.61          8.56         0.80 o                         
   3   4   3        184.60        180.02         2.94 o                         
   4   4   3         38.83         41.12         1.06 o                         
   5   4   3         42.98         41.93         1.13 o                         
   6   4   3         47.73         45.88         1.28 o                         
  -8   5   3          0.42         -0.47         0.47 o                         
  -7   5   3          6.85          5.50         1.07 o                         
  -6   5   3         18.28         18.11         0.87 o                         
  -5   5   3         55.86         56.81         3.69 o                         
  -3   5   3          8.28          9.37         0.28 o                         
  -2   5   3        297.27        293.14         3.35 o                         
  -1   5   3         34.79         37.75         0.65 o                         
   0   5   3         11.94          9.86         0.41 o                         
   1   5   3          0.02          0.27         0.20 o                         
   2   5   3        474.04        468.95         6.82 o                         
   3   5   3        149.14        147.02         2.50 o                         
   4   5   3         22.37         22.59         0.82 o                         
   5   5   3         23.42         24.28         0.90 o                         
   6   5   3          3.00          3.28         0.61 o                         
  -7   6   3         40.73         37.69         2.41 o                         
  -6   6   3         44.24         45.34         2.55 o                         
  -5   6   3          2.82          2.86         0.36 o                         
  -4   6   3        142.26        139.58         3.00 o                         
  -3   6   3         75.84         74.91         1.21 o                         
  -2   6   3          5.92          6.96         0.31 o                         
  -1   6   3          0.29          0.11         0.16 o                         
   0   6   3          0.00         -0.16         0.16 o                         
   1   6   3         16.26         14.92         0.74 o                         
   2   6   3        569.45        545.21         7.90 o                         
   3   6   3          0.07         -0.23         0.23 o                         
   4   6   3        189.53        184.72         4.90 o                         
   5   6   3         39.46         41.02         1.47 o                         
  -6   7   3          5.42          6.97         1.21 o                         
  -5   7   3         10.04         11.90         0.87 o                         
  -4   7   3         30.07         38.16         1.16 o                         
  -3   7   3        143.66        154.13         3.54 o                         
  -2   7   3          0.01         -0.23         0.42 o                         
  -1   7   3          0.25          0.76         0.34 o                         
   0   7   3          0.70          0.77         0.25 o                         
   1   7   3         18.03         14.68         1.22 o                         
   2   7   3        103.48        107.34         2.01 o                         
   3   7   3         28.63         27.57         1.09 o                         
   4   7   3          8.73          8.66         0.76 o                         
  -5   8   3          2.99          1.21         0.94 o                         
  -4   8   3         73.21         65.05         3.22 o                         
  -3   8   3        113.93        120.40         2.20 o                         
  -2   8   3          5.31          3.14         0.32 o                         
  -1   8   3          2.34          3.58         0.45 o                         
   0   8   3          0.04          0.13         0.54 o                         
   1   8   3         26.39         29.96         1.13 o                         
   2   8   3         56.34         47.35         1.51 o                         
   3   8   3         13.43         13.79         1.21 o                         
  -3   9   3          0.12          1.08         0.61 o                         
  -2   9   3          0.47          1.50         0.67 o                         
  -1   9   3          9.45          9.52         1.07 o                         
   0   9   3          7.79         10.46         1.21 o                         
   1   9   3         12.65         16.63         1.48 o                         
  -1  -9   4         19.99         17.72         0.69 o                         
   0  -9   4          1.81          1.77         0.39 o                         
   1  -9   4         29.94         33.44         1.08 o                         
   2  -9   4         27.99         30.27         1.81 o                         
  -4  -8   4          2.38          1.48         0.67 o                         
  -3  -8   4         78.96         73.18         1.80 o                         
  -2  -8   4          8.29         10.25         0.48 o                         
  -1  -8   4         68.11         71.05         1.22 o                         
   0  -8   4          8.86          8.53         0.41 o                         
   1  -8   4         55.42         60.58         1.25 o                         
   2  -8   4         18.49         18.05         0.74 o                         
   3  -8   4          5.44          4.87         0.53 o                         
   4  -8   4         10.31         13.23         0.87 o                         
  -5  -7   4          0.26          0.19         0.40 o                         
  -4  -7   4         11.64         11.16         0.67 o                         
  -3  -7   4          0.20          0.09         0.17 o                         
  -2  -7   4          0.39          1.05         0.21 o                         
  -1  -7   4        120.35        108.91         1.40 o                         
   0  -7   4         28.82         28.40         0.65 o                         
   1  -7   4          0.20          0.17         0.21 o                         
   2  -7   4         96.63         97.97         1.69 o                         
   3  -7   4         15.94         13.78         0.57 o                         
   4  -7   4          0.27          0.24         0.31 o                         
   5  -7   4         33.18         34.79         1.39 o                         
  -6  -6   4         25.13         29.16         0.78 o                         
  -5  -6   4          9.54          9.70         0.60 o                         
  -4  -6   4         40.22         38.66         0.65 o                         
  -3  -6   4         23.32         23.65         0.47 o                         
  -2  -6   4         22.72         19.38         0.49 o                         
  -1  -6   4          7.11          5.30         0.25 o                         
   0  -6   4         12.22         12.21         0.35 o                         
   1  -6   4         55.65         55.70         1.08 o                         
   2  -6   4         65.97         67.00         1.24 o                         
   3  -6   4         10.67          9.25         0.49 o                         
   4  -6   4         60.14         57.33         1.88 o                         
   5  -6   4         47.65         47.20         1.36 o                         
   6  -6   4         29.53         33.09         1.39 o                         
  -7  -5   4          6.50          6.75         0.49 o                         
  -6  -5   4        120.73        120.21         2.03 o                         
  -5  -5   4        149.60        151.82         1.91 o                         
  -4  -5   4        448.86        432.07         4.43 o                         
  -3  -5   4          3.56          3.05         0.22 o                         
  -2  -5   4        141.55        131.71         1.48 o                         
  -1  -5   4         67.68         72.81         1.02 o                         
   0  -5   4        119.23        126.14         1.47 o                         
   1  -5   4          0.86          1.07         0.16 o                         
   2  -5   4        148.20        135.99         2.05 o                         
   3  -5   4         24.95         22.54         0.73 o                         
   4  -5   4          6.65          5.16         0.40 o                         
   5  -5   4        302.01        274.76         4.51 o                         
   6  -5   4         13.75         11.53         0.77 o                         
  -7  -4   4         46.31         46.53         0.93 o                         
  -6  -4   4         37.64         40.12         0.75 o                         
  -5  -4   4          9.33          8.29         0.30 o                         
  -4  -4   4        243.22        228.13         2.29 o                         
  -3  -4   4         41.84         38.65         0.68 o                         
  -2  -4   4         80.66         75.83         0.92 o                         
  -1  -4   4        362.78        329.94         3.34 o                         
   0  -4   4       1004.42       1009.54        10.82 o                         
   1  -4   4        200.60        191.52         2.09 o                         
   2  -4   4        226.49        221.43         2.39 o                         
   3  -4   4          0.98          0.57         0.20 o                         
   4  -4   4        147.66        137.32         2.50 o                         
   5  -4   4          2.40          2.92         0.37 o                         
   6  -4   4          2.29          1.33         0.37 o                         
   7  -4   4         24.99         28.68         1.29 o                         
  -8  -3   4         57.96         56.85         1.33 o                         
  -7  -3   4          0.35         -0.06         0.19 o                         
  -6  -3   4         31.33         33.07         0.63 o                         
  -5  -3   4         91.30         89.85         1.06 o                         
  -4  -3   4        201.47        203.93         2.04 o                         
  -3  -3   4         10.22         13.70         0.28 o                         
  -2  -3   4        118.73        119.95         1.16 o                         
  -1  -3   4        824.62        858.07         7.29 o                         
   0  -3   4        238.46        256.98         2.65 o                         
   1  -3   4         32.36         26.50         0.42 o                         
   2  -3   4         54.39         64.75         0.75 o                         
   3  -3   4        541.65        527.47         5.40 o                         
   4  -3   4          1.13          1.10         0.18 o                         
   5  -3   4         54.06         55.60         1.69 o                         
   6  -3   4         85.59         80.27         1.80 o                         
   7  -3   4         46.92         40.43         1.26 o                         
  -8  -2   4         12.33         13.26         0.99 o                         
  -7  -2   4         42.19         43.96         0.87 o                         
  -6  -2   4        130.42        129.83         1.65 o                         
  -5  -2   4         86.09         75.19         0.89 o                         
  -4  -2   4       1692.51       1774.17        14.98 o                         
  -3  -2   4        161.41        162.73         1.51 o                         
  -2  -2   4        294.36        303.92         2.67 o                         
  -1  -2   4          3.53          5.13         0.13 o                         
   0  -2   4          3.03          3.25         0.15 o                         
   1  -2   4         25.79         28.61         0.38 o                         
   2  -2   4       1329.39       1481.03        13.58 o                         
   3  -2   4        246.29        227.53         2.48 o                         
   4  -2   4         91.25         93.57         1.33 o                         
   5  -2   4        154.09        150.90         2.66 o                         
   6  -2   4         60.87         59.41         1.46 o                         
   7  -2   4          9.70         10.92         1.14 o                         
  -8  -1   4         19.31         20.68         0.63 o                         
  -7  -1   4         12.25         14.22         0.50 o                         
  -6  -1   4          9.72         10.90         0.59 o                         
  -5  -1   4         18.04         13.78         0.40 o                         
  -4  -1   4          2.99          2.56         0.15 o                         
  -3  -1   4        574.22        536.11         4.96 o                         
  -2  -1   4         56.75         56.57         0.62 o                         
  -1  -1   4       5230.63       4883.47        52.39 o                         
   0  -1   4        390.55        395.58         3.15 o                         
   1  -1   4       1820.28       1960.06        16.56 o                         
   2  -1   4         82.37         74.82         0.86 o                         
   3  -1   4         72.70         67.81         0.85 o                         
   4  -1   4         94.80        101.67         1.27 o                         
   5  -1   4         51.62         57.87         1.01 o                         
   6  -1   4         63.54         66.86         1.27 o                         
   7  -1   4          1.72          0.32         0.45 o                         
  -9   0   4         34.06         38.59         1.45 o                         
  -8   0   4         28.62         27.77         0.97 o                         
  -7   0   4         13.64         12.62         0.48 o                         
  -6   0   4          0.23          0.06         0.15 o                         
  -5   0   4          4.28          5.25         0.29 o                         
  -4   0   4        799.37        925.30         8.49 o                         
  -3   0   4        544.87        599.09         5.50 o                         
  -2   0   4        357.46        322.22         3.28 o                         
  -1   0   4       3963.54       4066.96        36.86 o                         
   0   0   4       2249.43       2356.11        20.02 o                         
   1   0   4          5.21          3.77         0.09 o                         
   2   0   4        451.59        454.65         3.73 o                         
   3   0   4        226.11        216.36         2.18 o                         
   4   0   4        298.46        286.52         3.05 o                         
   5   0   4         91.55         96.46         1.42 o                         
   6   0   4         19.17         18.50         0.70 o                         
   7   0   4          0.54          0.18         0.30 o                         
  -9   1   4         42.52         48.17         1.38 o                         
  -8   1   4         61.96         63.75         1.50 o                         
  -7   1   4         28.96         28.21         0.65 o                         
  -6   1   4        108.97        113.83         1.54 o                         
  -5   1   4        872.34        849.26         8.04 o                         
  -4   1   4        105.53        105.40         1.11 o                         
  -3   1   4        241.90        224.28         2.36 o                         
  -2   1   4       1156.40       1208.07        12.01 o                         
  -1   1   4        393.48        413.34         5.07 o                         
   0   1   4        242.68        230.84         2.18 o                         
   1   1   4         49.79         41.68         0.48 o                         
   2   1   4       1391.10       1413.12        13.84 o                         
   3   1   4         18.48         19.59         0.29 o                         
   4   1   4        369.57        360.69         4.16 o                         
   5   1   4          0.49          1.06         0.27 o                         
   6   1   4         67.71         62.23         1.18 o                         
   7   1   4          7.07          6.15         0.46 o                         
  -9   2   4          0.05         -0.34         0.57 o                         
  -8   2   4         73.65         74.92         2.41 o                         
  -7   2   4          2.43          4.10         0.46 o                         
  -6   2   4        108.32        117.49         1.79 o                         
  -5   2   4        113.68        121.29         1.58 o                         
  -4   2   4        170.12        139.05         1.57 o                         
  -3   2   4       1223.59       1344.07        16.63 o                         
  -2   2   4       1856.34       1833.67        22.77 o                         
  -1   2   4         35.84         26.82         0.73 o                         
   0   2   4         18.98         25.05         0.43 o                         
   1   2   4        454.47        461.17         5.95 o                         
   2   2   4        693.19        779.86         9.57 o                         
   3   2   4        192.53        200.49         2.77 o                         
   4   2   4         15.10         17.26         0.45 o                         
   5   2   4        179.25        163.53         2.34 o                         
   6   2   4        167.27        175.94         2.53 o                         
   7   2   4         68.42         68.30         1.47 o                         
  -8   3   4         11.33         11.74         0.90 o                         
  -7   3   4        102.52         97.95         2.04 o                         
  -6   3   4         44.93         49.21         1.23 o                         
  -5   3   4        274.79        276.31         4.12 o                         
  -4   3   4         16.90         20.34         0.39 o                         
  -3   3   4         48.04         37.06         0.78 o                         
  -2   3   4        104.63         91.85         1.44 o                         
  -1   3   4         14.07         16.43         0.57 o                         
   0   3   4         43.75         37.56         0.62 o                         
   1   3   4          9.79         12.93         0.65 o                         
   2   3   4         89.97         86.89         1.52 o                         
   3   3   4         46.71         53.22         1.13 o                         
   4   3   4         54.43         53.55         1.26 o                         
   5   3   4         18.01         17.55         0.75 o                         
   6   3   4         26.07         24.60         0.90 o                         
   7   3   4         10.49         11.70         1.34 o                         
  -8   4   4         35.99         36.49         1.61 o                         
  -7   4   4         93.11         89.15         1.95 o                         
  -6   4   4         76.63         71.25         1.87 o                         
  -5   4   4         10.84         12.06         0.43 o                         
  -4   4   4          0.39          1.17         0.18 o                         
  -3   4   4        212.04        229.41         2.89 o                         
  -2   4   4        334.86        348.42         7.65 o                         
  -1   4   4         98.94        101.01         3.69 o                         
   0   4   4         10.12          6.86         0.29 o                         
   1   4   4        277.83        277.54         3.14 o                         
   2   4   4        158.65        142.52         2.37 o                         
   3   4   4          0.15          0.04         0.30 o                         
   4   4   4         94.09         95.41         1.88 o                         
   5   4   4          3.03          3.47         0.43 o                         
   6   4   4          0.40          0.18         0.42 o                         
  -8   5   4         11.22         14.11         2.08 o                         
  -7   5   4          1.45          1.07         0.80 o                         
  -6   5   4         35.61         33.91         1.74 o                         
  -5   5   4         20.06         20.95         0.64 o                         
  -4   5   4        410.18        392.32        10.73 o                         
  -3   5   4         27.60         28.16         0.64 o                         
  -2   5   4        154.48        168.08         3.11 o                         
  -1   5   4        138.91        145.24         2.24 o                         
   0   5   4         14.90         15.05         0.47 o                         
   1   5   4         27.48         24.40         0.69 o                         
   2   5   4         12.95         11.99         0.51 o                         
   3   5   4        127.05        120.29         2.19 o                         
   4   5   4         29.74         29.83         0.93 o                         
   5   5   4        144.74        146.76         3.62 o                         
   6   5   4          5.73          6.04         1.07 o                         
  -7   6   4          3.17          2.15         0.94 o                         
  -6   6   4          9.02          9.75         1.27 o                         
  -5   6   4          0.88          2.28         0.80 o                         
  -4   6   4         97.05         81.42         3.22 o                         
  -3   6   4         36.22         40.32         1.35 o                         
  -2   6   4        160.90        158.71         5.37 o                         
  -1   6   4         29.97         35.48         0.64 o                         
   0   6   4         43.60         46.41         2.02 o                         
   1   6   4          0.12          0.40         0.25 o                         
   2   6   4          4.51          3.45         0.41 o                         
   3   6   4          9.99          9.07         0.51 o                         
   4   6   4          0.53          0.34         0.42 o                         
   5   6   4          7.85          7.94         0.87 o                         
  -6   7   4          0.52          1.48         0.80 o                         
  -5   7   4         10.27          9.93         1.34 o                         
  -4   7   4          2.39          2.28         0.80 o                         
  -3   7   4          2.73          2.68         1.01 o                         
  -2   7   4         15.55         19.18         1.34 o                         
  -1   7   4         16.69         15.75         0.59 o                         
   0   7   4          1.29          2.37         0.55 o                         
   1   7   4         33.59         38.61         1.05 o                         
   2   7   4          3.23          3.68         0.60 o                         
   3   7   4          1.87          3.42         0.80 o                         
   4   7   4          4.54          5.20         0.61 o                         
  -5   8   4          4.24          4.83         1.21 o                         
  -4   8   4          0.37          3.08         1.07 o                         
  -3   8   4         13.03         13.06         0.99 o                         
  -2   8   4          3.98          2.49         0.55 o                         
  -1   8   4          2.44          3.28         0.36 o                         
   0   8   4         12.84         12.74         1.21 o                         
   1   8   4          6.14          8.15         0.71 o                         
   2   8   4          3.86          6.56         0.66 o                         
  -3   9   4         24.42         29.96         1.45 o                         
  -2   9   4          0.62          0.77         0.60 o                         
  -1   9   4         27.20         29.64         1.74 o                         
   0   9   4          6.24          4.56         0.94 o                         
  -1  -9   5          0.72          0.94         0.67 o                         
   0  -9   5        110.74        120.85         2.40 o                         
   1  -9   5          0.44          0.30         0.45 o                         
  -4  -8   5         48.86         47.48         2.15 o                         
  -3  -8   5          2.78          2.82         0.42 o                         
  -2  -8   5          0.61          0.36         0.29 o                         
  -1  -8   5          7.87          7.68         0.41 o                         
   0  -8   5          8.16          8.15         0.49 o                         
   1  -8   5          0.83          1.04         0.33 o                         
   2  -8   5         13.84         13.84         0.73 o                         
   3  -8   5          5.98          6.03         0.74 o                         
  -5  -7   5         14.39         14.06         0.55 o                         
  -4  -7   5         71.88         78.83         1.31 o                         
  -3  -7   5          5.84          7.39         0.39 o                         
  -2  -7   5          2.99          3.26         0.40 o                         
  -1  -7   5          3.90          6.27         0.34 o                         
   0  -7   5          0.00         -0.19         0.19 o                         
   1  -7   5        158.00        156.95         2.44 o                         
   2  -7   5         60.03         58.41         1.21 o                         
   3  -7   5         26.40         27.52         0.87 o                         
   4  -7   5          0.21          0.37         0.29 o                         
   5  -7   5          4.47          4.16         0.57 o                         
  -6  -6   5          4.01          4.35         0.34 o                         
  -5  -6   5          7.39          5.92         0.45 o                         
  -4  -6   5          1.88          1.39         0.20 o                         
  -3  -6   5         12.73         13.11         0.36 o                         
  -2  -6   5        336.25        316.94         3.31 o                         
  -1  -6   5        228.23        228.16         2.65 o                         
   0  -6   5        125.09        122.52         1.62 o                         
   1  -6   5         74.31         70.04         1.28 o                         
   2  -6   5          6.89          7.43         0.41 o                         
   3  -6   5         20.76         19.72         0.65 o                         
   4  -6   5          0.89          0.58         0.48 o                         
   5  -6   5          4.45          4.31         0.46 o                         
   6  -6   5          3.45          2.41         1.07 o                         
  -7  -5   5          0.36          0.25         0.35 o                         
  -6  -5   5        118.53        116.33         2.01 o                         
  -5  -5   5          8.88          8.23         0.52 o                         
  -4  -5   5        170.33        175.63         1.98 o                         
  -3  -5   5         38.33         35.39         0.59 o                         
  -2  -5   5         71.75         71.54         0.91 o                         
  -1  -5   5        370.36        363.06         3.70 o                         
   0  -5   5         55.93         53.37         0.84 o                         
   1  -5   5        972.60        957.69        10.49 o                         
   2  -5   5        500.50        480.29         6.18 o                         
   3  -5   5        226.09        210.46         3.02 o                         
   4  -5   5         61.90         56.00         1.16 o                         
   5  -5   5         77.89         74.57         1.70 o                         
   6  -5   5          0.09         -0.35         0.35 o                         
  -7  -4   5         48.41         50.63         0.97 o                         
  -6  -4   5        217.97        211.92         2.59 o                         
  -5  -4   5        131.04        139.15         1.80 o                         
  -4  -4   5        901.33        881.12         8.07 o                         
  -3  -4   5         14.26         15.57         0.34 o                         
  -2  -4   5         25.43         19.98         0.61 o                         
  -1  -4   5        152.15        163.55         1.64 o                         
   0  -4   5         78.22         91.84         1.34 o                         
   1  -4   5        224.57        226.73         2.45 o                         
   2  -4   5         56.33         60.30         0.89 o                         
   3  -4   5        124.78        115.39         1.81 o                         
   4  -4   5          0.90         -0.07         0.22 o                         
   5  -4   5         58.61         62.43         1.50 o                         
   6  -4   5         16.24         15.84         0.76 o                         
   7  -4   5         57.39         62.50         3.22 o                         
  -8  -3   5         11.58         12.43         0.67 o                         
  -7  -3   5          1.73          1.88         0.33 o                         
  -6  -3   5          1.59          1.21         0.17 o                         
  -5  -3   5          9.73         11.53         0.33 o                         
  -4  -3   5         95.08        106.98         1.18 o                         
  -3  -3   5        931.15        930.81         7.94 o                         
  -2  -3   5         34.56         33.66         0.45 o                         
  -1  -3   5       1273.14       1324.92        11.96 o                         
   0  -3   5       1030.52       1072.63         9.71 o                         
   1  -3   5        360.80        386.04         3.70 o                         
   2  -3   5        117.79        103.42         1.12 o                         
   3  -3   5         25.97         21.38         0.40 o                         
   4  -3   5         32.19         29.26         0.76 o                         
   5  -3   5          2.29          2.27         0.37 o                         
   6  -3   5         91.28         88.96         2.57 o                         
   7  -3   5         15.87         16.50         1.74 o                         
  -8  -2   5          5.90          9.96         0.58 o                         
  -7  -2   5          0.01         -0.23         0.23 o                         
  -6  -2   5          1.22          0.82         0.22 o                         
  -5  -2   5          1.55          2.84         0.16 o                         
  -4  -2   5        220.28        229.64         1.98 o                         
  -3  -2   5         20.75         18.85         0.26 o                         
  -2  -2   5          0.07          0.51         0.07 o                         
  -1  -2   5        308.49        317.18         2.62 o                         
   0  -2   5        858.65        912.23         8.27 o                         
   1  -2   5        656.50        657.57         6.01 o                         
   2  -2   5        607.62        603.86         6.12 o                         
   3  -2   5        339.82        344.29         3.37 o                         
   4  -2   5         25.07         22.33         0.53 o                         
   5  -2   5          3.05          3.52         0.29 o                         
   6  -2   5          0.10          0.37         0.42 o                         
   7  -2   5          2.51          4.30         0.60 o                         
  -8  -1   5          6.74          7.53         0.50 o                         
  -7  -1   5        388.93        387.42         5.59 o                         
  -6  -1   5         31.60         31.45         1.13 o                         
  -5  -1   5         49.86         36.11         0.59 o                         
  -4  -1   5        234.37        242.12         2.39 o                         
  -3  -1   5         13.84         10.43         0.32 o                         
  -2  -1   5         97.23         92.67         1.05 o                         
  -1  -1   5          2.49          2.70         0.12 o                         
   0  -1   5       1346.45       1399.59        11.69 o                         
   1  -1   5          0.06          0.01         0.08 o                         
   2  -1   5         69.11         50.95         0.66 o                         
   3  -1   5        114.39        122.68         1.63 o                         
   4  -1   5        245.15        239.57         2.64 o                         
   5  -1   5         97.63         91.50         1.39 o                         
   6  -1   5          8.53          7.02         0.71 o                         
   7  -1   5         16.71         15.42         0.87 o                         
  -9   0   5          0.06         -0.13         0.60 o                         
  -8   0   5          5.08          6.16         0.41 o                         
  -7   0   5         34.94         37.25         0.77 o                         
  -6   0   5         99.35         97.78         1.38 o                         
  -5   0   5        141.17        139.71         1.61 o                         
  -4   0   5        953.91        917.37         8.40 o                         
  -3   0   5       1581.15       1642.41        14.86 o                         
  -2   0   5         10.91          6.87         0.23 o                         
  -1   0   5       2829.96       2896.82        26.17 o                         
   0   0   5          0.17          0.49         0.12 o                         
   1   0   5         41.91         34.38         0.48 o                         
   2   0   5         17.02         17.44         0.26 o                         
   3   0   5         55.46         63.68         0.72 o                         
   4   0   5        698.72        698.77         7.75 o                         
   5   0   5        157.79        154.33         2.26 o                         
   6   0   5        457.17        461.01         6.66 o                         
   7   0   5         18.00         14.08         0.66 o                         
  -9   1   5         13.58         15.42         1.61 o                         
  -8   1   5          0.85          0.57         0.36 o                         
  -7   1   5          0.00         -0.24         0.33 o                         
  -6   1   5         13.09         16.36         0.53 o                         
  -5   1   5          2.96          3.38         0.18 o                         
  -4   1   5        678.90        724.15         7.50 o                         
  -3   1   5         36.98         42.56         0.57 o                         
  -2   1   5        275.14        278.75         2.82 o                         
  -1   1   5        191.92        189.82         2.13 o                         
   0   1   5          9.26          2.25         0.13 o                         
   1   1   5        117.25        114.05         1.15 o                         
   2   1   5        580.29        578.80         7.01 o                         
   3   1   5          7.76         11.45         0.34 o                         
   4   1   5          3.08          2.54         0.50 o                         
   5   1   5         27.06         20.73         0.67 o                         
   6   1   5         21.80         20.58         0.63 o                         
   7   1   5        108.88        122.46         2.26 o                         
  -9   2   5         68.34         72.71         4.36 o                         
  -8   2   5         76.79         84.25         3.62 o                         
  -7   2   5        389.14        388.50         5.65 o                         
  -6   2   5         28.35         26.44         0.65 o                         
  -5   2   5         72.30         68.88         1.01 o                         
  -4   2   5          0.00          0.45         0.10 o                         
  -3   2   5        195.66        223.80         2.88 o                         
  -2   2   5         29.68         24.68         0.66 o                         
  -1   2   5       2075.59       2054.78        28.22 o                         
   0   2   5        986.33       1015.82        11.01 o                         
   1   2   5          2.97          1.47         0.17 o                         
   2   2   5       1042.73       1079.11        13.17 o                         
   3   2   5         19.27         16.84         0.53 o                         
   4   2   5        109.77        112.16         2.08 o                         
   5   2   5         16.03         14.79         0.67 o                         
   6   2   5         19.37         18.54         0.82 o                         
   7   2   5         24.74         31.09         2.21 o                         
  -8   3   5          0.09         -0.13         0.47 o                         
  -7   3   5         10.92         12.50         0.69 o                         
  -6   3   5         14.55         11.64         0.57 o                         
  -5   3   5          1.70          1.73         0.28 o                         
  -4   3   5        131.48        119.01         1.94 o                         
  -3   3   5        134.53        138.99         2.18 o                         
  -2   3   5        224.27        222.40         3.17 o                         
  -1   3   5         22.85         23.56         3.29 o                         
   0   3   5         88.71         86.37         1.22 o                         
   1   3   5         13.95         20.38         0.56 o                         
   2   3   5        154.28        151.83         2.18 o                         
   3   3   5         68.79         59.09         1.26 o                         
   4   3   5         31.63         31.48         0.96 o                         
   5   3   5        123.60        115.52         2.24 o                         
   6   3   5         15.38         15.84         1.14 o                         
  -8   4   5         12.08         11.68         1.54 o                         
  -7   4   5         19.27         17.66         0.90 o                         
  -6   4   5          1.97          2.21         0.33 o                         
  -5   4   5         64.54         67.73         2.68 o                         
  -4   4   5        289.28        273.63         7.51 o                         
  -3   4   5          2.48          2.72         0.23 o                         
  -2   4   5        333.20        337.95         5.91 o                         
  -1   4   5        368.71        396.40         6.86 o                         
   0   4   5          3.24          2.40         0.21 o                         
   1   4   5          5.02          3.56         0.28 o                         
   2   4   5          0.06          0.11         0.23 o                         
   3   4   5          6.00          5.13         0.39 o                         
   4   4   5         11.41          9.98         0.59 o                         
   5   4   5         10.60          8.43         0.59 o                         
   6   4   5         16.27         19.17         1.09 o                         
  -8   5   5          7.53          8.08         0.95 o                         
  -7   5   5         13.77         14.02         1.04 o                         
  -6   5   5         17.54         18.24         1.48 o                         
  -5   5   5         19.92         21.19         1.48 o                         
  -4   5   5         12.83         11.27         1.07 o                         
  -3   5   5        103.26         96.99         1.43 o                         
  -2   5   5          1.60          2.85         0.67 o                         
  -1   5   5        457.47        447.37         7.71 o                         
   0   5   5         80.64         77.88         1.39 o                         
   1   5   5        167.19        166.18         2.65 o                         
   2   5   5          2.17          3.62         0.36 o                         
   3   5   5         10.01         10.78         0.59 o                         
   4   5   5         11.01          9.59         0.59 o                         
   5   5   5         16.47         17.93         0.99 o                         
  -7   6   5          3.83          3.89         0.94 o                         
  -6   6   5         17.79         15.69         1.48 o                         
  -5   6   5         10.19         10.33         1.21 o                         
  -4   6   5         34.92         38.09         2.15 o                         
  -3   6   5          2.89          3.47         0.52 o                         
  -2   6   5          6.51          5.03         0.74 o                         
  -1   6   5         66.34         70.86         1.70 o                         
   0   6   5          4.51          4.67         0.31 o                         
   1   6   5         21.50         19.28         0.63 o                         
   2   6   5        232.84        242.56         4.12 o                         
   3   6   5         11.35         12.54         0.76 o                         
   4   6   5          3.27          3.37         0.57 o                         
  -6   7   5          2.81          4.02         1.07 o                         
  -5   7   5          7.08          4.43         1.07 o                         
  -4   7   5        139.10        122.73         4.43 o                         
  -3   7   5         16.74         19.29         1.94 o                         
  -2   7   5          5.19          4.16         0.80 o                         
  -1   7   5          1.91          3.25         0.42 o                         
   0   7   5          2.40          3.42         0.43 o                         
   1   7   5         30.37         33.00         0.92 o                         
   2   7   5          2.56          1.14         0.47 o                         
   3   7   5         34.50         32.56         1.28 o                         
  -5   8   5         19.15         19.18         1.88 o                         
  -4   8   5         12.01         16.77         1.74 o                         
  -3   8   5          0.60          1.25         0.55 o                         
  -2   8   5         18.21         23.55         1.13 o                         
  -1   8   5         39.17         39.57         2.01 o                         
   0   8   5         34.55         40.64         2.01 o                         
   1   8   5          3.76          2.40         0.52 o                         
   2   8   5          0.04          0.13         0.47 o                         
  -2   9   5          0.26          0.96         0.52 o                         
  -3  -8   6          1.39          1.42         0.33 o                         
  -2  -8   6        192.14        193.58         3.36 o                         
  -1  -8   6          4.79          4.24         0.45 o                         
   0  -8   6        121.26        125.21         2.13 o                         
   1  -8   6         14.14         16.87         0.76 o                         
   2  -8   6          8.58          9.76         0.63 o                         
   3  -8   6          1.29          1.45         0.45 o                         
  -5  -7   6         53.14         61.57         1.28 o                         
  -4  -7   6         19.13         19.15         0.57 o                         
  -3  -7   6          7.99          8.67         0.41 o                         
  -2  -7   6        105.68         94.81         1.58 o                         
  -1  -7   6         11.04          9.73         0.49 o                         
   0  -7   6         58.54         57.55         1.17 o                         
   1  -7   6        281.60        285.54         5.25 o                         
   2  -7   6          0.08         -0.09         0.25 o                         
   3  -7   6         54.69         59.09         1.29 o                         
   4  -7   6          9.27          6.46         0.87 o                         
  -6  -6   6         37.35         38.03         1.03 o                         
  -5  -6   6          3.40          3.84         0.60 o                         
  -4  -6   6         29.11         28.98         0.68 o                         
  -3  -6   6          4.25          3.99         0.24 o                         
  -2  -6   6          0.06         -0.02         0.16 o                         
  -1  -6   6        131.43        124.40         1.85 o                         
   0  -6   6         51.03         47.53         0.89 o                         
   1  -6   6          0.11          0.93         0.26 o                         
   2  -6   6         41.32         39.21         0.94 o                         
   3  -6   6          4.80          3.86         0.39 o                         
   4  -6   6          0.56          0.63         0.27 o                         
   5  -6   6         16.23         18.04         0.82 o                         
  -7  -5   6         67.89         68.76         1.98 o                         
  -6  -5   6          0.00         -0.18         0.18 o                         
  -5  -5   6         41.19         41.69         0.83 o                         
  -4  -5   6         32.44         31.98         0.69 o                         
  -3  -5   6        737.38        718.58         7.80 o                         
  -2  -5   6          5.28          4.70         0.19 o                         
  -1  -5   6        101.52         97.75         1.20 o                         
   0  -5   6         76.11         70.38         2.15 o                         
   1  -5   6        181.60        193.74         2.39 o                         
   2  -5   6         88.16         90.14         1.53 o                         
   3  -5   6         46.49         43.74         1.01 o                         
   4  -5   6         34.64         35.99         0.94 o                         
   5  -5   6          6.09          6.34         0.46 o                         
   6  -5   6         40.97         44.20         1.81 o                         
  -7  -4   6          4.53          3.56         0.41 o                         
  -6  -4   6          1.71          2.32         0.35 o                         
  -5  -4   6         36.30         39.19         0.72 o                         
  -4  -4   6          9.80          8.90         0.34 o                         
  -3  -4   6         50.19         48.14         0.69 o                         
  -2  -4   6          1.46          2.70         0.21 o                         
  -1  -4   6        687.38        716.71         6.61 o                         
   0  -4   6        293.51        304.02         3.12 o                         
   1  -4   6        765.55        755.40         8.40 o                         
   2  -4   6         16.73         19.07         0.48 o                         
   3  -4   6        146.05        139.24         2.16 o                         
   4  -4   6         69.38         69.42         1.32 o                         
   5  -4   6          2.02          1.15         0.34 o                         
   6  -4   6          5.07          5.06         0.46 o                         
  -8  -3   6         28.42         29.98         0.94 o                         
  -7  -3   6         63.18         68.26         1.49 o                         
  -6  -3   6        133.09        120.35         1.88 o                         
  -5  -3   6        135.13        131.12         1.68 o                         
  -4  -3   6          8.10          6.50         0.27 o                         
  -3  -3   6          0.34          0.26         0.10 o                         
  -2  -3   6        533.65        582.76         5.07 o                         
  -1  -3   6        436.45        503.87         4.68 o                         
   0  -3   6        312.44        307.22         3.23 o                         
   1  -3   6        454.50        451.00         6.32 o                         
   2  -3   6        288.72        275.15         2.88 o                         
   3  -3   6         14.09         12.20         0.34 o                         
   4  -3   6        109.03         97.50         1.66 o                         
   5  -3   6         55.33         56.80         1.36 o                         
   6  -3   6         33.39         31.50         1.68 o                         
  -8  -2   6         48.26         47.05         1.21 o                         
  -7  -2   6          5.81          5.50         0.37 o                         
  -6  -2   6        158.58        155.67         2.27 o                         
  -5  -2   6        214.23        212.22         2.53 o                         
  -4  -2   6        270.97        256.11         2.72 o                         
  -3  -2   6        378.48        372.95         3.55 o                         
  -2  -2   6         24.57         33.85         0.46 o                         
  -1  -2   6        146.41        193.78         1.73 o                         
   0  -2   6        811.35        889.50         7.51 o                         
   1  -2   6        124.88        134.52         1.39 o                         
   2  -2   6         45.52         46.73         0.69 o                         
   3  -2   6         86.70         87.96         1.15 o                         
   4  -2   6        203.00        211.51         2.42 o                         
   5  -2   6          3.00          3.12         0.34 o                         
   6  -2   6        159.49        167.75         3.61 o                         
   7  -2   6          0.09         -0.67         0.67 o                         
  -8  -1   6          0.10          0.07         0.33 o                         
  -7  -1   6         29.17         26.89         1.08 o                         
  -6  -1   6        102.14        101.29         1.55 o                         
  -5  -1   6         18.84         21.42         0.47 o                         
  -4  -1   6        492.23        523.84         5.21 o                         
  -3  -1   6         17.76         20.70         0.45 o                         
  -2  -1   6        828.79        847.88         8.37 o                         
  -1  -1   6        303.12        339.59         3.20 o                         
   0  -1   6        120.61         98.41         1.04 o                         
   1  -1   6         51.05         42.72         1.14 o                         
   2  -1   6          3.52          6.38         0.22 o                         
   3  -1   6         33.12         25.61         0.48 o                         
   4  -1   6        277.23        272.44         2.98 o                         
   5  -1   6         90.41         97.03         1.59 o                         
   6  -1   6          0.07         -0.20         0.35 o                         
   7  -1   6         37.15         41.66         1.41 o                         
  -9   0   6        119.57        127.74         4.41 o                         
  -8   0   6          0.14         -0.08         0.49 o                         
  -7   0   6        207.80        207.76         2.92 o                         
  -6   0   6          9.18          9.70         0.38 o                         
  -5   0   6        355.16        345.81         3.91 o                         
  -4   0   6        111.14        116.55         1.24 o                         
  -3   0   6        116.25        139.10         1.57 o                         
  -2   0   6         64.40         64.35         0.77 o                         
  -1   0   6         42.97         32.67         0.45 o                         
   0   0   6       3504.33       3589.95        35.17 o                         
   1   0   6        228.25        249.12         2.61 o                         
   2   0   6        517.34        502.90         4.75 o                         
   3   0   6          0.02          0.67         0.14 o                         
   4   0   6        424.94        395.42         4.49 o                         
   5   0   6          4.97          6.61         0.37 o                         
   6   0   6         22.69         18.60         0.64 o                         
   7   0   6         19.10         21.55         0.99 o                         
  -9   1   6          2.18          2.68         0.94 o                         
  -8   1   6         22.27         23.91         1.06 o                         
  -7   1   6          2.82          3.65         0.47 o                         
  -6   1   6        151.79        150.84         2.20 o                         
  -5   1   6         89.89         82.28         1.18 o                         
  -4   1   6         95.13         84.70         1.04 o                         
  -3   1   6         80.83         79.58         0.87 o                         
  -2   1   6          0.02          0.85         0.17 o                         
  -1   1   6        269.07        280.20         2.65 o                         
   0   1   6          6.38          6.05         0.25 o                         
   1   1   6        309.26        334.09         3.43 o                         
   2   1   6         28.99         31.38         0.58 o                         
   3   1   6        570.38        555.81         6.26 o                         
   4   1   6          5.21          4.24         0.29 o                         
   5   1   6          8.50          7.83         0.37 o                         
   6   1   6         17.43         17.79         0.84 o                         
   7   1   6         60.45         57.86         1.87 o                         
  -8   2   6         29.89         26.29         1.23 o                         
  -7   2   6          1.77          1.38         0.27 o                         
  -6   2   6         71.52         70.35         1.59 o                         
  -5   2   6         50.02         48.15         0.77 o                         
  -4   2   6        101.20         99.27         1.46 o                         
  -3   2   6         34.06         46.94         0.78 o                         
  -2   2   6       1769.93       1861.78        21.56 o                         
  -1   2   6        203.60        218.63         3.20 o                         
   0   2   6        115.90        107.30         1.51 o                         
   1   2   6        202.65        213.60         2.07 o                         
   2   2   6         72.41         73.44         1.23 o                         
   3   2   6          2.36          3.57         0.33 o                         
   4   2   6          0.66          1.35         0.33 o                         
   5   2   6          3.26          5.65         0.51 o                         
   6   2   6          0.17          0.38         0.36 o                         
  -8   3   6          2.49          2.51         0.61 o                         
  -7   3   6          3.02          2.42         0.39 o                         
  -6   3   6          2.26          1.91         0.24 o                         
  -5   3   6         25.22         23.56         0.68 o                         
  -4   3   6          0.00          1.30         0.94 o                         
  -3   3   6        526.67        514.15         6.19 o                         
  -2   3   6         11.32         12.90         0.52 o                         
  -1   3   6        506.86        480.93         8.24 o                         
   0   3   6         84.99         81.73         1.42 o                         
   1   3   6        137.03        134.51         1.93 o                         
   2   3   6          0.68          0.80         0.23 o                         
   3   3   6         39.12         38.55         0.98 o                         
   4   3   6          1.36          0.92         0.33 o                         
   5   3   6          6.12          6.15         0.54 o                         
   6   3   6         17.77         19.22         1.09 o                         
  -8   4   6         26.94         29.08         1.47 o                         
  -7   4   6         36.06         38.82         1.07 o                         
  -6   4   6         61.63         56.33         1.75 o                         
  -5   4   6         14.22         13.01         1.21 o                         
  -4   4   6        107.19        112.93         4.23 o                         
  -3   4   6          0.01          0.08         0.16 o                         
  -2   4   6          8.42          9.28         1.41 o                         
  -1   4   6          8.57         12.02         0.57 o                         
   0   4   6         24.50         19.59         0.50 o                         
   1   4   6        154.84        141.17         2.32 o                         
   2   4   6        198.80        184.98         2.99 o                         
   3   4   6         82.04         78.32         1.60 o                         
   4   4   6         33.64         32.79         1.01 o                         
   5   4   6         13.29         13.52         0.90 o                         
  -7   5   6         40.49         41.80         1.66 o                         
  -6   5   6          0.03          0.00         0.67 o                         
  -5   5   6         10.16         12.07         1.21 o                         
  -4   5   6          8.11          6.84         0.80 o                         
  -3   5   6          2.25          3.28         0.24 o                         
  -2   5   6        104.24        105.69         2.27 o                         
  -1   5   6         20.60         26.45         4.69 o                         
   0   5   6          3.27          1.82         0.22 o                         
   1   5   6         20.32         17.25         0.61 o                         
   2   5   6         74.92         66.30         1.39 o                         
   3   5   6          0.07          0.13         0.28 o                         
   4   5   6          7.09          8.46         0.66 o                         
   5   5   6          5.09          3.57         0.57 o                         
  -7   6   6          1.15          1.21         0.80 o                         
  -6   6   6          5.27          2.95         0.80 o                         
  -5   6   6          0.04         -0.13         0.67 o                         
  -4   6   6         11.26         13.13         0.80 o                         
  -3   6   6         45.28         38.92         1.32 o                         
  -2   6   6          4.16          7.65         0.74 o                         
  -1   6   6         95.28         93.49         2.75 o                         
   0   6   6         21.57         26.74         0.99 o                         
   1   6   6         81.35         89.96         2.60 o                         
   2   6   6         42.55         42.57         1.08 o                         
   3   6   6          8.45          9.46         0.80 o                         
   4   6   6         29.07         26.80         1.23 o                         
  -6   7   6          6.23          6.04         1.21 o                         
  -5   7   6          2.90          2.15         0.94 o                         
  -4   7   6          0.16          0.40         0.60 o                         
  -3   7   6          4.43          5.20         0.61 o                         
  -2   7   6          2.81          2.41         0.67 o                         
  -1   7   6          3.55          6.10         0.52 o                         
   0   7   6          0.30         -0.13         0.38 o                         
   1   7   6         35.68         37.22         1.28 o                         
   2   7   6          0.21         -0.27         0.38 o                         
   3   7   6         35.48         35.33         1.37 o                         
  -4   8   6         30.56         37.15         2.41 o                         
  -3   8   6          3.59          2.55         0.60 o                         
  -2   8   6          0.90          0.67         0.67 o                         
  -1   8   6          9.88          7.78         1.07 o                         
   0   8   6          0.56          0.80         0.67 o                         
   1   8   6          2.98          2.85         0.60 o                         
  -3  -8   7          0.10         -0.27         0.54 o                         
  -2  -8   7         17.56         16.55         0.87 o                         
  -1  -8   7         17.36         16.43         0.73 o                         
   0  -8   7          7.75          6.90         0.55 o                         
   1  -8   7         15.02         18.06         1.61 o                         
   2  -8   7          0.00         -0.29         0.35 o                         
  -5  -7   7         72.82         70.30         1.88 o                         
  -4  -7   7          4.64          3.83         0.32 o                         
  -3  -7   7         16.63         20.43         0.56 o                         
  -2  -7   7        204.61        197.52         4.63 o                         
  -1  -7   7         31.97         35.73         1.01 o                         
   0  -7   7         11.20         11.98         0.65 o                         
   1  -7   7          4.95          4.86         0.39 o                         
   2  -7   7         54.17         54.78         1.23 o                         
   3  -7   7         20.94         23.96         0.80 o                         
   4  -7   7          0.94          0.27         0.80 o                         
  -6  -6   7          0.04          0.18         0.35 o                         
  -5  -6   7          2.61          3.50         0.43 o                         
  -4  -6   7          0.11          0.00         0.23 o                         
  -3  -6   7          7.22          6.83         0.35 o                         
  -2  -6   7         18.54         15.62         0.50 o                         
  -1  -6   7         14.80         16.31         1.11 o                         
   0  -6   7          1.38          0.84         0.50 o                         
   1  -6   7        586.02        587.68         7.59 o                         
   2  -6   7         11.76         13.28         0.58 o                         
   3  -6   7          8.19          8.61         0.48 o                         
   4  -6   7         19.07         20.61         0.74 o                         
   5  -6   7         10.39         12.61         1.48 o                         
  -7  -5   7         46.82         54.86         2.68 o                         
  -6  -5   7          6.69          7.26         0.36 o                         
  -5  -5   7          8.34          7.76         0.37 o                         
  -4  -5   7         55.88         55.51         1.00 o                         
  -3  -5   7         37.02         34.96         0.67 o                         
  -2  -5   7        116.87        107.50         1.44 o                         
  -1  -5   7          3.76          3.49         0.20 o                         
   0  -5   7         26.74         28.78         0.73 o                         
   1  -5   7        539.33        534.45         7.14 o                         
   2  -5   7        144.62        140.02         2.16 o                         
   3  -5   7          1.67          1.20         0.28 o                         
   4  -5   7         39.47         39.14         0.99 o                         
   5  -5   7          4.40          5.45         0.49 o                         
  -7  -4   7        115.81        115.52         1.93 o                         
  -6  -4   7        245.39        237.38         3.29 o                         
  -5  -4   7        448.74        442.66         5.11 o                         
  -4  -4   7        159.73        162.55         2.02 o                         
  -3  -4   7        570.73        553.80         6.07 o                         
  -2  -4   7         33.08         33.19         0.60 o                         
  -1  -4   7         28.25         27.44         0.48 o                         
   0  -4   7          4.94          5.24         0.33 o                         
   1  -4   7        333.16        337.28         3.87 o                         
   2  -4   7          1.37          1.72         0.22 o                         
   3  -4   7          1.15          1.17         0.27 o                         
   4  -4   7        542.58        521.78         6.83 o                         
   5  -4   7         22.78         22.50         0.86 o                         
   6  -4   7         37.88         38.49         1.55 o                         
  -8  -3   7         19.38         20.65         0.82 o                         
  -7  -3   7         14.41         13.85         0.58 o                         
  -6  -3   7          0.19          0.15         0.25 o                         
  -5  -3   7        351.67        346.84         4.48 o                         
  -4  -3   7         58.65         54.03         0.98 o                         
  -3  -3   7         36.14         34.63         0.55 o                         
  -2  -3   7         28.04         22.64         0.69 o                         
  -1  -3   7        318.45        322.04         3.08 o                         
   0  -3   7        228.42        219.89         2.18 o                         
   1  -3   7         66.32         62.19         0.87 o                         
   2  -3   7         91.87         87.93         1.11 o                         
   3  -3   7        538.02        504.96         5.11 o                         
   4  -3   7         98.61         94.17         1.61 o                         
   5  -3   7          0.07          0.04         0.29 o                         
   6  -3   7         33.67         39.20         1.68 o                         
  -8  -2   7          1.30          1.18         0.33 o                         
  -7  -2   7         20.54         21.99         0.74 o                         
  -6  -2   7         68.85         64.65         1.19 o                         
  -5  -2   7         28.72         24.75         0.61 o                         
  -4  -2   7          1.08          0.60         0.18 o                         
  -3  -2   7        285.35        292.91         3.11 o                         
  -2  -2   7        235.90        217.35         2.34 o                         
  -1  -2   7          6.55         10.88         0.22 o                         
   0  -2   7        516.38        536.30         4.62 o                         
   1  -2   7          0.47          0.27         0.11 o                         
   2  -2   7        238.23        218.68         2.58 o                         
   3  -2   7          3.64          2.95         0.24 o                         
   4  -2   7         74.81         68.89         1.10 o                         
   5  -2   7          9.23          8.88         0.57 o                         
   6  -2   7         35.99         30.26         1.19 o                         
  -8  -1   7         38.60         40.73         1.51 o                         
  -7  -1   7          6.83          6.98         0.41 o                         
  -6  -1   7        187.47        180.72         3.49 o                         
  -5  -1   7        306.43        310.55         5.47 o                         
  -4  -1   7        241.93        233.62         2.31 o                         
  -3  -1   7         30.82         30.87         0.51 o                         
  -2  -1   7          0.87          0.34         0.09 o                         
  -1  -1   7         14.91         20.95         0.34 o                         
   0  -1   7         14.14         10.58         0.25 o                         
   1  -1   7       1605.54       1669.75        16.35 o                         
   2  -1   7        117.72        123.53         1.46 o                         
   3  -1   7        900.37        890.44         8.93 o                         
   4  -1   7         13.99         15.85         0.56 o                         
   5  -1   7          7.28          7.43         0.81 o                         
   6  -1   7          5.46          5.79         0.57 o                         
  -8   0   7          3.95          3.80         0.52 o                         
  -7   0   7          5.31          7.65         0.51 o                         
  -6   0   7         93.20         91.81         1.75 o                         
  -5   0   7         31.47         37.06         0.74 o                         
  -4   0   7        291.45        266.16         2.59 o                         
  -3   0   7         39.58         33.96         0.52 o                         
  -2   0   7       1210.98       1206.78        13.02 o                         
  -1   0   7        339.06        396.04         3.71 o                         
   0   0   7         57.91         43.48         0.54 o                         
   1   0   7         34.78         40.98         0.65 o                         
   2   0   7        113.79        115.25         1.42 o                         
   3   0   7         16.94         16.53         0.51 o                         
   4   0   7         53.48         56.03         1.02 o                         
   5   0   7          1.35          0.51         0.21 o                         
   6   0   7          4.17          3.61         0.45 o                         
  -8   1   7          0.06         -0.35         0.35 o                         
  -7   1   7         26.01         22.63         0.77 o                         
  -6   1   7          6.70          7.36         0.38 o                         
  -5   1   7         87.29         91.11         1.25 o                         
  -4   1   7         49.35         47.81         0.65 o                         
  -3   1   7        399.59        389.19         3.88 o                         
  -2   1   7       2255.87       2322.98        22.36 o                         
  -1   1   7       1339.12       1366.85        12.35 o                         
   0   1   7         84.58         94.56         1.33 o                         
   1   1   7          2.85          1.18         0.15 o                         
   2   1   7        148.08        143.29         1.84 o                         
   3   1   7         91.36         83.11         1.65 o                         
   4   1   7          3.37          6.25         0.49 o                         
   5   1   7        164.85        157.10         2.83 o                         
   6   1   7          8.27         10.56         0.67 o                         
  -8   2   7          0.22          0.40         0.80 o                         
  -7   2   7          0.17         -0.05         0.24 o                         
  -6   2   7         90.05         91.64         1.48 o                         
  -5   2   7          2.45          1.34         0.16 o                         
  -4   2   7          6.28          7.37         0.37 o                         
  -3   2   7        256.33        249.57         3.21 o                         
  -2   2   7         50.33         52.35         1.03 o                         
  -1   2   7        263.97        269.80         3.08 o                         
   0   2   7         18.71         13.84         0.33 o                         
   1   2   7        681.15        695.99         6.42 o                         
   2   2   7        130.35        124.48         2.14 o                         
   3   2   7        161.55        158.24         2.70 o                         
   4   2   7          1.20          1.01         0.36 o                         
   5   2   7         35.45         34.73         1.06 o                         
   6   2   7          3.43          4.35         0.64 o                         
  -8   3   7          0.29          0.40         0.80 o                         
  -7   3   7        146.01        159.36         2.82 o                         
  -6   3   7         32.85         35.67         0.93 o                         
  -5   3   7         57.84         58.67         1.69 o                         
  -4   3   7         70.75         72.39         1.40 o                         
  -3   3   7        129.87        121.83         1.71 o                         
  -2   3   7          4.31          3.56         0.25 o                         
   0   3   7         33.84         36.27         0.82 o                         
   1   3   7        456.97        466.08         6.75 o                         
   2   3   7        155.96        141.99         2.40 o                         
   3   3   7          0.85          0.70         0.28 o                         
   4   3   7        137.82        139.20         2.55 o                         
   5   3   7          0.42         -0.16         0.42 o                         
   6   3   7         34.73         39.75         1.56 o                         
  -8   4   7          6.58          6.42         0.80 o                         
  -7   4   7          0.50          0.84         0.52 o                         
  -6   4   7         23.22         23.55         1.34 o                         
  -5   4   7          0.01          1.07         0.82 o                         
  -4   4   7         35.88         40.87         1.16 o                         
  -3   4   7        120.35        106.91         1.58 o                         
  -2   4   7         15.59         13.09         0.61 o                         
  -1   4   7         81.21         83.49         1.85 o                         
   0   4   7          0.51          0.40         0.54 o                         
   1   4   7          0.14          0.38         0.21 o                         
   2   4   7          6.51          8.14         0.46 o                         
   3   4   7         14.46         13.55         0.64 o                         
   4   4   7         67.56         62.55         2.62 o                         
   5   4   7         11.02         13.01         0.90 o                         
  -7   5   7         11.27         11.93         1.21 o                         
  -6   5   7          0.05          0.20         0.47 o                         
  -5   5   7          0.00         -0.40         0.54 o                         
  -4   5   7          9.18          6.02         0.67 o                         
  -3   5   7          6.03          6.96         0.35 o                         
  -2   5   7         43.52         41.62         1.18 o                         
  -1   5   7         21.88         28.55         0.99 o                         
   0   5   7        108.09        111.73         4.36 o                         
   1   5   7         24.92         24.33         0.71 o                         
   2   5   7         14.85         16.21         0.69 o                         
   3   5   7         46.63         48.45         1.56 o                         
   4   5   7          0.02          0.12         0.42 o                         
  -7   6   7         32.45         36.60         1.74 o                         
  -6   6   7          0.59          0.67         0.67 o                         
  -5   6   7         12.55         13.28         1.34 o                         
  -4   6   7          2.67          1.74         0.74 o                         
  -3   6   7          9.79         14.40         0.90 o                         
  -2   6   7         77.06         70.02         1.75 o                         
  -1   6   7          5.25          4.73         0.47 o                         
   0   6   7          5.64          4.06         0.47 o                         
   1   6   7         50.64         47.54         1.08 o                         
   2   6   7         30.68         26.72         1.18 o                         
   3   6   7          6.89          8.18         0.76 o                         
  -6   7   7          7.08          7.91         1.21 o                         
  -5   7   7          0.09         -0.13         0.67 o                         
  -4   7   7         24.69         30.76         1.32 o                         
  -3   7   7          7.10          6.06         0.61 o                         
  -2   7   7          0.49          0.54         0.54 o                         
  -1   7   7         24.09         26.04         2.01 o                         
   0   7   7          1.06          0.80         0.67 o                         
   1   7   7          5.93          4.60         0.61 o                         
   2   7   7         14.05         15.26         0.95 o                         
  -4   8   7          7.37          6.48         1.07 o                         
  -3   8   7          0.78          1.74         0.94 o                         
  -2   8   7          0.88          1.34         0.67 o                         
  -1   8   7          2.05          0.67         0.67 o                         
   0   8   7         24.61         24.95         1.61 o                         
  -2  -8   8         18.47         19.31         1.48 o                         
  -1  -8   8         24.39         25.73         1.06 o                         
   0  -8   8         22.04         25.08         1.34 o                         
  -4  -7   8         28.79         27.25         0.69 o                         
  -3  -7   8          3.19          3.42         0.31 o                         
  -2  -7   8          0.10          1.03         0.48 o                         
  -1  -7   8         36.09         34.94         1.54 o                         
   0  -7   8          1.67          1.24         0.31 o                         
   1  -7   8         95.78         93.01         1.93 o                         
   2  -7   8         26.28         27.22         0.83 o                         
   3  -7   8         75.69         83.96         3.62 o                         
  -5  -6   8        260.49        272.09         3.58 o                         
  -4  -6   8          0.33          0.14         0.33 o                         
  -3  -6   8         64.34         64.03         1.11 o                         
  -2  -6   8          0.77          0.29         0.16 o                         
  -1  -6   8         23.80         24.71         0.67 o                         
   0  -6   8          2.28          2.07         0.31 o                         
   1  -6   8          1.13          1.60         0.28 o                         
   2  -6   8         22.06         22.88         0.73 o                         
   3  -6   8          0.57         -0.02         0.29 o                         
   4  -6   8         35.64         36.36         1.14 o                         
  -6  -5   8          5.10          5.59         0.41 o                         
  -5  -5   8         40.46         39.73         0.81 o                         
  -4  -5   8        143.34        144.31         2.05 o                         
  -3  -5   8          7.94          6.58         0.33 o                         
  -2  -5   8        155.32        151.42         2.10 o                         
  -1  -5   8         56.80         56.87         1.39 o                         
   0  -5   8          9.40          9.79         0.52 o                         
   1  -5   8         28.30         30.41         0.79 o                         
   2  -5   8        164.04        156.24         2.40 o                         
   3  -5   8         15.37         13.40         0.86 o                         
   4  -5   8          9.02         11.41         0.88 o                         
   5  -5   8          0.31         -0.40         0.47 o                         
  -7  -4   8         19.07         18.93         0.70 o                         
  -6  -4   8          2.20          1.70         0.37 o                         
  -5  -4   8         64.03         65.41         1.22 o                         
  -4  -4   8         62.16         59.18         0.94 o                         
  -3  -4   8          2.93          2.51         0.20 o                         
  -2  -4   8        317.66        305.92         3.48 o                         
  -1  -4   8          8.47          8.13         0.29 o                         
   0  -4   8        513.82        508.73         5.18 o                         
   1  -4   8         48.05         49.40         0.91 o                         
   2  -4   8        526.10        518.77         6.70 o                         
   3  -4   8          0.41          0.30         0.22 o                         
   4  -4   8        101.41         93.85         1.89 o                         
   5  -4   8          2.25          4.18         0.46 o                         
  -8  -3   8         49.67         50.34         3.22 o                         
  -7  -3   8         66.84         67.29         1.38 o                         
  -6  -3   8          0.02         -0.03         0.23 o                         
  -5  -3   8        473.34        470.04         5.92 o                         
  -4  -3   8         33.99         36.65         0.77 o                         
  -3  -3   8        249.29        229.87         3.02 o                         
  -2  -3   8          0.24         -0.03         0.13 o                         
  -1  -3   8          2.15          2.69         0.15 o                         
   0  -3   8         30.29         32.32         0.65 o                         
   1  -3   8        108.96        110.27         2.34 o                         
   2  -3   8        675.55        656.25         6.53 o                         
   3  -3   8        242.60        249.79         2.92 o                         
   4  -3   8         37.90         45.19         1.14 o                         
   5  -3   8         39.05         41.86         1.16 o                         
   6  -3   8         21.69         24.38         1.09 o                         
  -8  -2   8          0.08          0.12         0.33 o                         
  -7  -2   8         14.12         12.14         0.74 o                         
  -6  -2   8         48.98         48.51         1.37 o                         
  -5  -2   8          3.31          2.84         0.26 o                         
  -4  -2   8        259.43        250.69         3.29 o                         
  -3  -2   8          0.59          0.59         0.16 o                         
  -2  -2   8        965.98        990.57         9.82 o                         
  -1  -2   8         13.19         11.10         0.28 o                         
   0  -2   8         87.13         84.02         0.98 o                         
   1  -2   8          6.79          9.50         0.45 o                         
   2  -2   8         21.89         27.59         0.51 o                         
   3  -2   8         42.52         42.94         0.86 o                         
   4  -2   8          0.12         -0.03         0.23 o                         
   5  -2   8         55.13         60.18         2.15 o                         
   6  -2   8          0.12         -0.36         0.36 o                         
  -8  -1   8          6.75          6.67         0.64 o                         
  -7  -1   8          0.50          0.72         0.31 o                         
  -6  -1   8         14.03         13.89         0.52 o                         
  -5  -1   8        160.67        161.92         2.28 o                         
  -4  -1   8         28.28         27.28         0.61 o                         
  -3  -1   8        446.16        438.24         4.49 o                         
  -2  -1   8        134.47        137.57         1.56 o                         
  -1  -1   8        116.98        115.16         1.14 o                         
   0  -1   8        256.70        256.29         2.49 o                         
   1  -1   8        424.47        417.17         4.31 o                         
   2  -1   8          2.54          3.10         0.29 o                         
   3  -1   8         91.18         93.37         1.31 o                         
   4  -1   8         20.58         15.90         0.53 o                         
   5  -1   8         12.62         13.37         0.53 o                         
   6  -1   8          0.03          0.54         0.80 o                         
  -8   0   8        157.14        156.10         3.44 o                         
  -7   0   8         13.80         11.29         0.63 o                         
  -6   0   8         24.12         24.19         0.78 o                         
  -5   0   8         28.21         24.62         0.94 o                         
  -4   0   8          5.50          3.78         0.27 o                         
  -3   0   8          9.34          5.88         0.22 o                         
  -2   0   8          0.56          1.09         0.24 o                         
  -1   0   8        145.30        148.76         1.40 o                         
   0   0   8          0.08          0.56         0.09 o                         
   1   0   8        550.81        541.15         6.09 o                         
   2   0   8         42.16         47.00         1.00 o                         
   3   0   8        538.63        529.02         7.74 o                         
   4   0   8        307.39        303.75         4.85 o                         
   5   0   8          0.48          0.44         0.33 o                         
   6   0   8          2.32          2.12         0.52 o                         
  -8   1   8         17.42         19.58         1.01 o                         
  -7   1   8         28.79         29.75         0.86 o                         
  -6   1   8        109.81        107.95         1.94 o                         
  -5   1   8        193.32        182.84         2.24 o                         
  -4   1   8        206.42        216.47         3.85 o                         
  -3   1   8          0.85          0.09         0.11 o                         
  -2   1   8       1179.14       1223.47        11.90 o                         
  -1   1   8         81.06         86.39         0.96 o                         
   0   1   8         61.09         67.46         0.86 o                         
   1   1   8         60.96         61.12         0.95 o                         
   2   1   8         10.49         11.36         0.41 o                         
   3   1   8        687.28        698.81        10.04 o                         
   4   1   8        452.17        444.91         6.74 o                         
   5   1   8         99.80        105.06         2.16 o                         
   6   1   8         18.72         17.49         1.03 o                         
  -8   2   8         15.49         15.83         1.48 o                         
  -7   2   8          0.14          0.29         0.26 o                         
  -6   2   8         11.15         14.10         0.37 o                         
  -5   2   8        167.99        160.73         2.67 o                         
  -4   2   8         39.04         40.55         0.92 o                         
  -3   2   8          0.58          0.37         0.15 o                         
  -2   2   8          4.52          5.16         0.41 o                         
  -1   2   8          7.64          8.88         0.31 o                         
   0   2   8         23.22         28.44         0.51 o                         
   1   2   8          0.88          1.72         0.31 o                         
   2   2   8          5.55          5.38         0.39 o                         
   3   2   8         11.11         11.73         0.59 o                         
   4   2   8         12.03         10.89         0.64 o                         
   5   2   8         40.10         39.62         3.96 o                         
  -8   3   8         87.61         90.00         3.76 o                         
  -7   3   8         26.02         26.56         1.88 o                         
  -6   3   8          4.48          5.71         0.45 o                         
  -5   3   8          3.87          3.49         0.38 o                         
  -4   3   8         15.89         13.01         0.53 o                         
  -3   3   8          1.60          1.18         0.46 o                         
  -2   3   8        459.86        452.40         5.52 o                         
  -1   3   8         24.65         21.60         1.17 o                         
   0   3   8         98.97         96.94         2.09 o                         
   1   3   8        178.57        179.10         2.86 o                         
   2   3   8          6.19          5.98         0.56 o                         
   3   3   8          6.47          7.94         0.54 o                         
   4   3   8         19.89         20.23         0.82 o                         
   5   3   8         46.19         47.92         1.66 o                         
  -8   4   8         14.22         13.14         1.48 o                         
  -7   4   8         28.14         30.90         1.37 o                         
  -6   4   8          4.92          6.18         0.94 o                         
  -5   4   8         14.98         18.27         1.45 o                         
  -4   4   8          2.30          1.68         0.26 o                         
  -3   4   8         23.86         26.39         0.72 o                         
  -2   4   8         49.41         43.17         1.41 o                         
  -1   4   8          2.26          1.30         0.40 o                         
   0   4   8          0.22          0.07         0.47 o                         
   1   4   8          9.57          9.03         0.47 o                         
   2   4   8         97.91         91.83         1.78 o                         
   3   4   8          2.47          2.09         0.36 o                         
   4   4   8         82.99         84.38         2.27 o                         
   5   4   8          1.85          1.34         0.80 o                         
  -7   5   8          0.20          0.87         0.57 o                         
  -6   5   8         20.46         22.50         1.23 o                         
  -5   5   8         56.87         50.83         2.41 o                         
  -4   5   8         19.10         27.47         0.81 o                         
  -3   5   8         48.91         49.03         1.08 o                         
  -2   5   8         27.44         35.14         1.14 o                         
  -1   5   8          0.30          1.27         0.38 o                         
   0   5   8          0.31          0.20         0.38 o                         
   1   5   8          0.84          1.96         0.31 o                         
   2   5   8         22.26         19.18         0.73 o                         
   3   5   8         12.22         10.18         1.07 o                         
   4   5   8         10.07          8.40         0.76 o                         
  -6   6   8          0.06          0.13         0.67 o                         
  -5   6   8          0.39          1.07         0.80 o                         
  -4   6   8          6.83          4.96         0.80 o                         
  -3   6   8          0.88          3.49         0.67 o                         
  -2   6   8         44.71         43.68         1.33 o                         
  -1   6   8          5.82          3.45         0.47 o                         
   0   6   8         28.44         30.12         1.09 o                         
   1   6   8          4.51          4.37         0.34 o                         
   2   6   8         18.69         12.75         1.01 o                         
   3   6   8         11.12          9.83         0.80 o                         
  -5   7   8          4.11          5.23         1.07 o                         
  -4   7   8          6.08          4.08         0.61 o                         
  -3   7   8          2.59          2.25         0.52 o                         
  -2   7   8          0.28         -0.40         0.54 o                         
  -1   7   8          2.94          3.88         0.57 o                         
   0   7   8          3.82          3.22         0.57 o                         
   1   7   8         81.90         92.40         2.42 o                         
   2   7   8          6.52          5.77         0.80 o                         
  -3   8   8          2.87          2.82         0.61 o                         
  -2   8   8          0.17          0.00         0.67 o                         
  -1   8   8          0.13         -0.67         0.67 o                         
  -4  -7   9         33.34         34.62         0.98 o                         
  -3  -7   9         99.97        110.21         1.74 o                         
  -2  -7   9        108.44        110.02         2.58 o                         
  -1  -7   9         34.40         33.20         1.16 o                         
   0  -7   9          2.27          3.53         0.54 o                         
   1  -7   9          6.76          8.91         0.74 o                         
   2  -7   9          0.01         -0.40         0.40 o                         
  -5  -6   9         23.08         23.72         0.82 o                         
  -4  -6   9          8.35          8.34         0.42 o                         
  -3  -6   9        125.73        115.60         1.76 o                         
  -2  -6   9         97.64         95.69         1.49 o                         
  -1  -6   9         17.22         16.91         0.63 o                         
   0  -6   9         21.20         23.50         0.93 o                         
   1  -6   9         29.22         27.88         1.06 o                         
   2  -6   9         95.18         99.72         2.55 o                         
   3  -6   9         14.38         12.19         0.65 o                         
   4  -6   9         41.87         50.30         2.68 o                         
  -6  -5   9         27.88         26.00         0.79 o                         
  -5  -5   9         11.41         12.01         0.61 o                         
  -4  -5   9         56.03         53.48         0.95 o                         
  -3  -5   9         34.15         33.40         0.70 o                         
  -2  -5   9         78.66         77.71         1.26 o                         
  -1  -5   9         27.81         27.55         0.62 o                         
   0  -5   9         40.56         39.55         1.04 o                         
   1  -5   9        229.67        238.05         4.58 o                         
   2  -5   9         63.51         62.13         1.38 o                         
   3  -5   9          0.42          0.25         0.29 o                         
   4  -5   9         85.32         92.34         1.93 o                         
  -7  -4   9         12.56         11.63         0.56 o                         
  -6  -4   9          0.30          0.15         0.25 o                         
  -5  -4   9        197.98        193.14         2.94 o                         
  -4  -4   9        743.53        724.26         8.88 o                         
  -3  -4   9         34.39         33.89         1.40 o                         
  -2  -4   9        125.79        121.42         1.69 o                         
  -1  -4   9         72.65         72.85         1.14 o                         
   0  -4   9        548.00        543.13         6.99 o                         
   1  -4   9         52.91         49.86         1.07 o                         
   2  -4   9          4.60          5.81         0.46 o                         
   3  -4   9          4.42          5.96         0.45 o                         
   4  -4   9          4.50          4.97         0.45 o                         
   5  -4   9         40.65         48.71         1.31 o                         
  -7  -3   9         14.33         12.60         0.58 o                         
  -6  -3   9         61.53         61.09         1.19 o                         
  -5  -3   9         15.25         16.52         0.71 o                         
  -4  -3   9        344.23        334.59         4.31 o                         
  -3  -3   9        229.95        232.42         3.09 o                         
  -2  -3   9        341.35        328.34         4.73 o                         
  -1  -3   9        145.13        144.90         2.29 o                         
   0  -3   9        231.88        231.78         2.65 o                         
   1  -3   9         64.56         61.18         1.14 o                         
   2  -3   9         18.37         17.14         0.45 o                         
   3  -3   9         69.46         69.10         1.42 o                         
   4  -3   9         20.52         20.12         0.74 o                         
   5  -3   9          2.16          0.99         0.45 o                         
  -8  -2   9         80.82         79.01         1.71 o                         
  -7  -2   9          3.47          4.25         0.37 o                         
  -6  -2   9         24.82         21.68         0.66 o                         
  -5  -2   9          0.70          0.19         0.24 o                         
  -4  -2   9         85.71         81.93         1.33 o                         
  -3  -2   9        531.47        527.73         6.47 o                         
  -2  -2   9         53.51         59.05         0.99 o                         
  -1  -2   9        158.75        161.08         2.25 o                         
   0  -2   9         57.05         55.05         0.84 o                         
   1  -2   9         76.98         75.20         1.17 o                         
   2  -2   9        438.73        430.21         5.35 o                         
   3  -2   9        282.27        279.84         3.66 o                         
   4  -2   9         10.68         12.20         0.57 o                         
   5  -2   9         30.01         28.11         1.34 o                         
  -8  -1   9          8.19          9.73         0.74 o                         
  -7  -1   9         44.94         45.10         1.41 o                         
  -6  -1   9         53.36         49.24         1.22 o                         
  -5  -1   9        195.47        182.02         3.01 o                         
  -4  -1   9          0.07          0.09         0.23 o                         
  -3  -1   9         65.59         76.30         1.10 o                         
  -2  -1   9         53.79         58.78         0.80 o                         
  -1  -1   9          7.26          9.04         0.23 o                         
   0  -1   9         67.56         65.27         0.86 o                         
   1  -1   9         49.03         49.72         0.77 o                         
   2  -1   9          0.21          0.00         0.25 o                         
   3  -1   9        178.86        177.43         3.09 o                         
   4  -1   9        128.97        126.12         3.31 o                         
   5  -1   9         91.79         99.48         2.35 o                         
  -8   0   9          0.34          0.35         0.45 o                         
  -7   0   9         21.94         26.14         0.84 o                         
  -6   0   9          9.57          6.27         0.43 o                         
  -5   0   9        683.13        659.41         9.44 o                         
  -4   0   9         18.83         18.69         0.54 o                         
  -3   0   9        631.83        616.59         7.66 o                         
  -2   0   9         30.16         29.41         0.55 o                         
  -1   0   9        135.74        135.45         1.32 o                         
   0   0   9        100.11        106.52         1.74 o                         
   1   0   9          0.26          0.32         0.16 o                         
   2   0   9        321.04        332.65         4.95 o                         
   3   0   9          3.37          3.61         0.41 o                         
   4   0   9         81.26         84.23         2.40 o                         
   5   0   9          5.55          5.37         0.51 o                         
  -8   1   9         54.58         58.44         5.23 o                         
  -7   1   9          1.01          1.18         0.33 o                         
  -6   1   9        128.47        122.54         2.15 o                         
  -5   1   9         18.64         20.91         0.52 o                         
  -4   1   9          1.59          1.74         0.39 o                         
  -3   1   9          8.77          9.22         0.31 o                         
  -2   1   9        296.18        286.25         3.00 o                         
  -1   1   9        257.99        235.36         2.31 o                         
   0   1   9         52.32         54.03         1.08 o                         
   1   1   9        483.74        480.17         9.33 o                         
   2   1   9         27.14         28.10         1.04 o                         
   3   1   9         42.48         43.63         1.16 o                         
   4   1   9         83.96         89.01         2.04 o                         
   5   1   9         49.60         46.65         1.60 o                         
  -8   2   9         13.24         13.55         1.48 o                         
  -7   2   9         51.50         51.84         1.17 o                         
  -6   2   9          0.06          0.10         0.32 o                         
  -5   2   9          2.73          1.45         0.32 o                         
  -4   2   9         11.27         11.97         0.51 o                         
  -3   2   9          0.29          0.12         0.24 o                         
  -2   2   9        113.87        100.20         1.51 o                         
  -1   2   9          0.74          0.84         0.40 o                         
   0   2   9         15.50         17.55         0.59 o                         
   1   2   9         51.16         52.18         1.42 o                         
   2   2   9         85.85         84.52         1.65 o                         
   3   2   9         27.41         29.87         0.95 o                         
   4   2   9        123.03        118.41         2.84 o                         
   5   2   9          1.18          1.41         0.57 o                         
  -8   3   9          0.01         -0.27         0.67 o                         
  -7   3   9          6.54          5.77         1.07 o                         
  -6   3   9         71.34         79.07         1.96 o                         
  -5   3   9         19.15         17.52         0.65 o                         
  -4   3   9          1.27          1.96         0.28 o                         
  -3   3   9        135.19        133.61         1.90 o                         
  -2   3   9          3.94          4.71         0.39 o                         
  -1   3   9          5.38          7.19         0.46 o                         
   0   3   9         18.39         18.11         0.76 o                         
   1   3   9         22.58         19.25         0.85 o                         
   2   3   9          1.73          1.35         0.31 o                         
   3   3   9         12.69         14.88         0.69 o                         
   4   3   9         43.42         47.27         3.89 o                         
   5   3   9         21.97         23.74         1.74 o                         
  -7   4   9          1.22          0.00         0.67 o                         
  -6   4   9          5.81          5.35         0.61 o                         
  -5   4   9         12.14         10.12         0.55 o                         
  -4   4   9        164.35        158.70         2.32 o                         
  -3   4   9          4.81          7.41         0.58 o                         
  -2   4   9        265.24        266.72         3.97 o                         
  -1   4   9          0.05          0.02         0.32 o                         
   0   4   9        192.82        200.01         6.04 o                         
   1   4   9         75.66         72.10         1.90 o                         
   2   4   9          1.12          0.07         0.28 o                         
   3   4   9         20.35         15.45         0.90 o                         
   4   4   9         40.39         36.46         1.47 o                         
  -7   5   9         10.70         10.46         1.34 o                         
  -6   5   9          3.97          3.34         0.61 o                         
  -5   5   9         25.32         28.09         1.28 o                         
  -4   5   9          1.46          1.37         0.32 o                         
  -3   5   9          3.87          4.74         0.39 o                         
  -2   5   9         30.13         25.15         0.95 o                         
  -1   5   9          0.01         -0.27         0.38 o                         
   0   5   9         28.16         24.08         1.04 o                         
   1   5   9         35.17         38.03         1.33 o                         
   2   5   9         19.95         22.38         1.09 o                         
   3   5   9         55.41         55.67         2.08 o                         
  -6   6   9          3.51          6.32         0.76 o                         
  -5   6   9          1.02          0.94         0.67 o                         
  -4   6   9          3.02          1.07         0.60 o                         
  -3   6   9         26.55         30.45         1.61 o                         
  -2   6   9          4.44          2.71         0.47 o                         
  -1   6   9          2.63          4.83         0.80 o                         
   0   6   9          0.81          0.64         0.42 o                         
   1   6   9          5.40          4.60         0.61 o                         
   2   6   9         14.74         12.49         0.85 o                         
  -5   7   9          0.91          1.21         0.80 o                         
  -4   7   9          2.29          1.65         0.74 o                         
  -3   7   9         13.75         18.96         1.09 o                         
  -2   7   9          0.44          1.61         0.67 o                         
  -1   7   9          4.22          6.37         0.66 o                         
   0   7   9         15.44         21.29         1.21 o                         
   1   7   9         13.82         12.30         0.85 o                         
  -3  -7  10          0.26          0.43         0.25 o                         
  -2  -7  10          5.33          6.82         0.55 o                         
  -1  -7  10          0.12         -0.08         0.32 o                         
   0  -7  10         54.33         61.70         2.28 o                         
   1  -7  10          4.40          4.43         0.67 o                         
  -5  -6  10         46.17         43.09         1.51 o                         
  -4  -6  10         93.48         96.31         1.86 o                         
  -3  -6  10        120.30        120.46         1.81 o                         
  -2  -6  10         62.05         66.91         1.17 o                         
  -1  -6  10         12.92         11.12         0.67 o                         
   0  -6  10         10.72         12.19         0.74 o                         
   1  -6  10          1.51          1.19         0.35 o                         
   2  -6  10          9.28          8.35         1.01 o                         
  -6  -5  10          2.55          1.21         0.80 o                         
  -5  -5  10          0.81          0.67         0.28 o                         
  -4  -5  10         62.44         62.32         1.35 o                         
  -3  -5  10         15.99         16.81         0.65 o                         
  -2  -5  10         89.40         90.43         1.40 o                         
  -1  -5  10         85.73         87.71         1.38 o                         
   0  -5  10        271.39        276.36         4.13 o                         
   1  -5  10         50.89         50.28         1.54 o                         
   2  -5  10         17.42         15.79         1.07 o                         
   3  -5  10          3.00          3.04         0.39 o                         
   4  -5  10          1.82          1.00         0.47 o                         
  -7  -4  10         12.03         12.43         0.84 o                         
  -6  -4  10          2.61          1.77         0.31 o                         
  -5  -4  10         16.12         15.39         0.57 o                         
  -4  -4  10         89.73         86.50         1.46 o                         
  -3  -4  10         12.62         11.74         0.53 o                         
  -2  -4  10          6.53          5.79         0.38 o                         
  -1  -4  10         14.43         13.30         0.42 o                         
   0  -4  10        204.51        203.39         2.68 o                         
   1  -4  10          8.71          7.92         0.45 o                         
   2  -4  10         21.39         22.78         0.74 o                         
   3  -4  10         12.26         13.50         1.12 o                         
   4  -4  10          5.64          7.88         0.84 o                         
  -7  -3  10         52.88         55.67         1.19 o                         
  -6  -3  10        165.36        162.89         2.85 o                         
  -5  -3  10        253.33        250.01         3.42 o                         
  -4  -3  10         99.91         97.53         1.59 o                         
  -3  -3  10          0.38         -0.19         0.19 o                         
  -2  -3  10         86.50         84.06         1.53 o                         
  -1  -3  10          0.43          0.27         0.20 o                         
   0  -3  10          0.24          0.94         0.32 o                         
   1  -3  10         24.28         21.86         0.67 o                         
   2  -3  10         19.20         19.68         0.55 o                         
   3  -3  10        400.47        390.19         5.83 o                         
   4  -3  10         19.89         18.39         0.69 o                         
   5  -3  10        108.18        115.35         4.43 o                         
  -8  -2  10          4.12          2.96         0.61 o                         
  -7  -2  10          4.77          5.07         0.51 o                         
  -6  -2  10         90.16         87.86         1.85 o                         
  -5  -2  10         17.78         19.97         0.62 o                         
  -4  -2  10        419.22        408.71         5.47 o                         
  -3  -2  10        167.61        156.59         2.18 o                         
  -2  -2  10         18.03         17.05         0.64 o                         
  -1  -2  10         46.03         42.13         0.92 o                         
   0  -2  10         41.04         38.96         0.73 o                         
   1  -2  10         32.02         26.50         1.10 o                         
   2  -2  10          0.34          0.17         0.25 o                         
   3  -2  10         55.90         52.46         1.04 o                         
   4  -2  10          9.72         12.07         1.21 o                         
   5  -2  10         10.65          9.66         1.34 o                         
  -8  -1  10         40.25         41.71         1.94 o                         
  -7  -1  10          0.01         -0.23         0.40 o                         
  -6  -1  10          0.01          0.04         0.28 o                         
  -5  -1  10         20.84         19.71         0.75 o                         
  -4  -1  10         46.49         43.13         1.08 o                         
  -3  -1  10        205.51        188.31         3.64 o                         
  -2  -1  10        277.30        270.05         3.46 o                         
  -1  -1  10        236.12        235.49         2.72 o                         
   0  -1  10         25.93         27.87         0.55 o                         
   1  -1  10          3.41          2.88         0.22 o                         
   2  -1  10          4.70          5.09         0.44 o                         
   3  -1  10         14.87         14.95         1.41 o                         
   4  -1  10          0.43          0.43         0.42 o                         
   5  -1  10          0.32          2.55         0.94 o                         
  -8   0  10         13.49         12.31         0.84 o                         
  -7   0  10        105.88         97.95         2.35 o                         
  -6   0  10          9.57          9.62         0.50 o                         
  -5   0  10        140.39        137.48         2.44 o                         
  -4   0  10        114.90        106.36         1.96 o                         
  -3   0  10        109.82        108.22         1.66 o                         
  -2   0  10         11.02         11.95         0.45 o                         
  -1   0  10          9.73         11.06         0.34 o                         
   0   0  10        499.35        510.28         6.26 o                         
   1   0  10         40.42         39.03         0.78 o                         
   2   0  10        113.54        112.15         2.51 o                         
   3   0  10        130.98        135.57         4.63 o                         
   4   0  10         58.15         59.43         1.47 o                         
   5   0  10          9.71          9.43         0.80 o                         
  -8   1  10         15.62         18.51         1.48 o                         
  -7   1  10         24.76         27.19         1.16 o                         
  -6   1  10         14.92         11.86         0.55 o                         
  -5   1  10        240.52        239.65         3.18 o                         
  -4   1  10         30.89         35.04         1.13 o                         
  -3   1  10         34.59         35.12         0.90 o                         
  -2   1  10         14.63         15.84         0.44 o                         
  -1   1  10         37.86         40.72         0.62 o                         
   0   1  10         25.66         24.04         0.77 o                         
   1   1  10         30.28         35.14         1.61 o                         
   2   1  10         49.03         46.50         1.42 o                         
   3   1  10         11.29         11.40         0.76 o                         
   4   1  10          0.27          0.54         0.47 o                         
   5   1  10          9.64          9.36         0.80 o                         
  -8   2  10         11.84         11.13         1.34 o                         
  -7   2  10         10.42          6.75         0.87 o                         
  -6   2  10          2.77          2.70         0.54 o                         
  -5   2  10          0.93          0.79         0.34 o                         
  -4   2  10         43.82         38.69         1.18 o                         
  -3   2  10        735.39        728.39         8.74 o                         
  -2   2  10       1044.87       1049.70        11.21 o                         
  -1   2  10         47.00         43.73         0.85 o                         
   0   2  10          9.84         12.74         0.53 o                         
   1   2  10        125.02        125.30         2.70 o                         
   2   2  10        124.53        124.03         2.80 o                         
   3   2  10         98.70         96.01         2.06 o                         
   4   2  10          0.17         -0.20         0.47 o                         
  -8   3  10          0.16         -0.54         0.80 o                         
  -7   3  10          0.56          0.67         0.67 o                         
  -6   3  10          2.66          2.64         0.47 o                         
  -5   3  10         18.91         15.28         0.74 o                         
  -4   3  10         54.76         53.88         1.43 o                         
  -3   3  10         31.90         34.30         0.92 o                         
  -2   3  10          1.51          2.86         0.60 o                         
  -1   3  10         63.11         68.81         1.70 o                         
   0   3  10          0.04         -0.19         0.40 o                         
   1   3  10         70.90         73.35         2.95 o                         
   2   3  10          5.18          5.04         0.57 o                         
   3   3  10          3.88          4.44         1.01 o                         
   4   3  10          0.47         -0.42         0.42 o                         
  -7   4  10          7.37          5.63         1.07 o                         
  -6   4  10         57.63         56.47         2.68 o                         
  -5   4  10          0.99          0.73         0.29 o                         
  -4   4  10          3.99          6.56         0.44 o                         
  -3   4  10         19.42         14.26         0.53 o                         
  -2   4  10         40.56         39.96         0.87 o                         
  -1   4  10          0.06          1.34         0.38 o                         
   0   4  10         59.95         58.50         1.81 o                         
   1   4  10         70.51         58.44         2.15 o                         
   2   4  10          0.00          0.76         0.42 o                         
   3   4  10          3.00          3.43         0.61 o                         
  -7   5  10          1.19          1.88         0.94 o                         
  -6   5  10          0.01          0.67         0.67 o                         
  -5   5  10          2.05          3.44         0.57 o                         
  -4   5  10         39.62         40.20         0.93 o                         
  -3   5  10          4.27          6.77         0.42 o                         
  -2   5  10         19.44         25.43         1.94 o                         
  -1   5  10          5.65          4.40         0.67 o                         
   0   5  10         42.69         53.65         1.61 o                         
   1   5  10         13.00         12.55         0.85 o                         
   2   5  10          0.44          0.67         0.47 o                         
   3   5  10         27.09         24.28         1.74 o                         
  -6   6  10          4.84          4.41         0.71 o                         
  -5   6  10          1.50          2.23         0.80 o                         
  -4   6  10          1.79          1.31         0.47 o                         
  -3   6  10          3.30          2.76         0.41 o                         
  -2   6  10          0.46          1.07         0.47 o                         
  -1   6  10         16.27         20.48         0.99 o                         
   0   6  10          3.12          2.01         0.57 o                         
   1   6  10         25.94         30.05         1.33 o                         
  -4   7  10          1.32          1.21         0.74 o                         
  -3   7  10          1.25          0.40         0.67 o                         
  -2   7  10          2.05          1.21         0.67 o                         
  -1   7  10          1.98          1.01         0.47 o                         
   0   7  10          3.04          2.21         0.57 o                         
  -2  -7  11         43.81         48.02         1.74 o                         
  -1  -7  11          0.02          0.13         0.40 o                         
   0  -7  11         35.35         36.35         1.61 o                         
  -4  -6  11          3.24          2.05         0.42 o                         
  -3  -6  11         64.48         67.41         1.45 o                         
  -2  -6  11          3.55          3.64         0.43 o                         
  -1  -6  11          9.05         11.07         0.94 o                         
   0  -6  11         66.31         65.57         1.71 o                         
   1  -6  11         20.55         21.13         0.89 o                         
   2  -6  11         19.17         23.07         1.21 o                         
  -5  -5  11          0.55          0.55         0.29 o                         
  -4  -5  11        104.39        105.66         1.98 o                         
  -3  -5  11         45.35         46.65         1.21 o                         
  -2  -5  11          0.50          0.76         0.28 o                         
  -1  -5  11         32.21         30.58         0.86 o                         
   0  -5  11         42.50         38.97         1.12 o                         
   1  -5  11         46.54         49.38         1.48 o                         
   2  -5  11          4.49          6.36         0.55 o                         
   3  -5  11         55.40         57.42         1.61 o                         
  -6  -4  11          0.23          0.07         0.26 o                         
  -5  -4  11          4.24          4.54         0.38 o                         
  -4  -4  11        115.28        111.66         2.04 o                         
  -3  -4  11         65.48         64.47         1.35 o                         
  -2  -4  11         69.92         71.38         1.43 o                         
  -1  -4  11         11.17         10.02         0.46 o                         
   0  -4  11         30.51         30.36         0.82 o                         
   1  -4  11         25.84         25.02         1.68 o                         
   2  -4  11          0.73          0.40         0.54 o                         
   3  -4  11         21.52         21.22         1.27 o                         
   4  -4  11         22.15         22.90         1.22 o                         
  -7  -3  11          0.23         -0.15         0.29 o                         
  -6  -3  11         81.41         82.22         1.49 o                         
  -5  -3  11         67.28         66.26         1.26 o                         
  -4  -3  11         15.79         16.41         0.56 o                         
  -3  -3  11        133.66        129.12         1.94 o                         
  -2  -3  11         13.70         12.63         0.53 o                         
  -1  -3  11        658.49        617.61         8.65 o                         
   0  -3  11        118.84        109.99         1.90 o                         
   1  -3  11         80.58         82.22         1.93 o                         
   2  -3  11          6.81          7.24         0.39 o                         
   3  -3  11         64.55         57.00         3.29 o                         
   4  -3  11         11.08         14.35         1.48 o                         
  -7  -2  11          0.86          1.30         0.39 o                         
  -6  -2  11        183.30        174.92         3.08 o                         
  -5  -2  11         81.09         74.30         1.59 o                         
  -4  -2  11         54.53         56.97         2.03 o                         
  -3  -2  11         28.39         29.39         0.69 o                         
  -2  -2  11         13.58         14.25         0.46 o                         
  -1  -2  11          7.13          6.42         0.37 o                         
   0  -2  11         81.13         85.87         1.37 o                         
   1  -2  11         77.49         75.18         1.27 o                         
   2  -2  11        137.62        135.83         2.04 o                         
   3  -2  11         19.33         21.47         1.07 o                         
   4  -2  11          8.00          6.97         1.07 o                         
  -8  -1  11          4.34          3.76         0.94 o                         
  -7  -1  11         21.19         23.45         1.03 o                         
  -6  -1  11          1.80          2.12         0.36 o                         
  -5  -1  11         76.32         73.67         1.59 o                         
  -4  -1  11          0.48          0.21         0.25 o                         
  -3  -1  11        135.62        132.84         2.31 o                         
  -2  -1  11          2.20          2.33         0.61 o                         
  -1  -1  11          1.92          0.28         0.25 o                         
   0  -1  11          1.72          3.48         0.26 o                         
   1  -1  11         24.93         20.45         0.56 o                         
   2  -1  11         12.58         12.77         0.50 o                         
   3  -1  11          0.89          0.69         0.42 o                         
   4  -1  11          8.47          9.49         0.71 o                         
  -8   0  11          0.01          0.12         0.42 o                         
  -7   0  11         15.18         12.27         0.80 o                         
  -6   0  11         21.63         20.27         0.64 o                         
  -5   0  11         20.89         23.08         0.79 o                         
  -4   0  11         10.67          9.65         0.51 o                         
  -3   0  11        439.36        425.09         6.26 o                         
  -2   0  11        329.58        326.96         4.87 o                         
  -1   0  11        126.78        128.90         2.19 o                         
   0   0  11        130.41        129.20         1.91 o                         
   1   0  11         10.33         11.32         0.54 o                         
   2   0  11          0.33          0.19         0.54 o                         
   3   0  11         18.46         21.80         1.04 o                         
   4   0  11          0.40          1.09         0.52 o                         
  -8   1  11          0.43          0.67         0.74 o                         
  -7   1  11         14.63         14.62         0.87 o                         
  -6   1  11         13.93         12.47         0.50 o                         
  -5   1  11          7.23          5.99         0.52 o                         
  -4   1  11          4.91          4.08         0.39 o                         
  -3   1  11         28.67         29.43         0.85 o                         
  -2   1  11        175.67        172.31         2.41 o                         
  -1   1  11         46.42         47.50         1.27 o                         
   0   1  11        202.72        196.46         5.83 o                         
   1   1  11         79.43         79.83         2.08 o                         
   2   1  11        102.68        101.97         2.62 o                         
   3   1  11        191.62        186.28         8.99 o                         
   4   1  11          0.13          1.07         0.67 o                         
  -7   2  11         54.01         48.96         2.62 o                         
  -6   2  11         63.52         61.97         1.74 o                         
  -5   2  11         37.26         41.02         1.32 o                         
  -4   2  11          8.34          9.50         0.80 o                         
  -3   2  11         17.76         19.61         0.70 o                         
  -2   2  11         62.09         60.48         0.97 o                         
  -1   2  11         40.68         47.93         1.11 o                         
   0   2  11         56.73         53.19         1.47 o                         
   1   2  11          0.01         -0.02         0.60 o                         
   2   2  11         98.42         98.62         2.75 o                         
   3   2  11         10.48         10.90         0.87 o                         
   4   2  11         78.26         84.44         2.32 o                         
  -7   3  11         16.16         18.11         1.61 o                         
  -6   3  11          2.45          1.63         0.42 o                         
  -5   3  11          2.96          5.31         0.52 o                         
  -4   3  11         14.45         16.52         0.80 o                         
  -3   3  11         16.05         19.91         0.60 o                         
  -2   3  11         28.70         21.54         0.72 o                         
  -1   3  11         22.78         23.07         0.93 o                         
   0   3  11          6.44          9.01         0.61 o                         
   1   3  11          0.07          0.45         0.42 o                         
   2   3  11          0.26         -0.27         0.38 o                         
   3   3  11          1.83          2.53         0.57 o                         
  -7   4  11          2.43          0.80         0.80 o                         
  -6   4  11         12.09         10.60         1.21 o                         
  -5   4  11          0.18          0.40         0.38 o                         
  -4   4  11          0.14          0.25         0.28 o                         
  -3   4  11         11.48         11.22         0.50 o                         
  -2   4  11         33.11         27.74         0.85 o                         
  -1   4  11        114.33        131.46         2.89 o                         
   0   4  11          0.21         -0.38         0.38 o                         
   1   4  11         11.10         13.64         0.90 o                         
   2   4  11          1.79          2.05         0.67 o                         
   3   4  11         14.93         17.57         1.48 o                         
  -6   5  11          5.80          8.18         1.21 o                         
  -5   5  11         10.99          9.12         1.07 o                         
  -4   5  11          2.32          1.35         0.30 o                         
  -3   5  11          7.48          4.58         0.43 o                         
  -2   5  11          0.14         -0.31         0.31 o                         
  -1   5  11         47.92         45.84         1.47 o                         
   0   5  11          2.75          3.49         0.57 o                         
   1   5  11         17.08         17.44         1.04 o                         
   2   5  11          2.38          2.38         0.57 o                         
  -5   6  11         16.54         20.00         1.14 o                         
  -4   6  11          2.98          3.02         0.46 o                         
  -3   6  11         13.72         16.45         0.84 o                         
  -2   6  11          3.00          1.70         0.39 o                         
  -1   6  11         13.40         14.69         1.94 o                         
   0   6  11         22.16         26.27         1.88 o                         
  -3  -6  12         25.87         28.30         1.61 o                         
  -2  -6  12         21.34         22.28         0.90 o                         
  -5  -5  12         12.22         13.02         0.71 o                         
  -4  -5  12         19.01         14.51         0.65 o                         
  -3  -5  12        164.78        168.67         2.84 o                         
  -2  -5  12         17.95         14.92         0.65 o                         
  -1  -5  12         47.45         50.23         1.19 o                         
   0  -5  12          1.43          0.94         0.67 o                         
   1  -5  12         20.27         21.19         1.61 o                         
  -6  -4  12         38.81         40.59         1.12 o                         
  -5  -4  12         13.82         14.33         0.59 o                         
  -4  -4  12         11.53         11.91         0.61 o                         
  -3  -4  12          1.70          1.48         0.29 o                         
  -2  -4  12         77.24         74.83         1.51 o                         
  -1  -4  12          4.40          5.52         0.41 o                         
   0  -4  12        315.55        327.95         4.91 o                         
   1  -4  12         35.12         38.90         2.01 o                         
   2  -4  12         20.02         22.53         1.61 o                         
   3  -4  12         75.49         76.72         3.08 o                         
  -6  -3  12         43.76         44.99         1.28 o                         
  -5  -3  12         58.10         56.53         2.38 o                         
  -4  -3  12          0.01         -0.16         0.24 o                         
  -3  -3  12         18.66         20.16         0.70 o                         
  -2  -3  12          2.87          3.55         0.34 o                         
  -1  -3  12         97.44        102.57         2.06 o                         
   0  -3  12         11.54         11.64         0.70 o                         
   1  -3  12         15.45         13.70         0.80 o                         
   2  -3  12          1.51          3.07         0.36 o                         
  -7  -2  12         34.49         35.41         1.35 o                         
  -6  -2  12         45.67         43.19         1.20 o                         
  -5  -2  12          3.84          3.49         0.44 o                         
  -4  -2  12         59.09         59.92         1.39 o                         
  -3  -2  12        232.63        224.00         3.60 o                         
  -2  -2  12         24.68         25.49         0.99 o                         
  -1  -2  12        218.43        203.27         3.16 o                         
   0  -2  12         62.80         55.34         1.20 o                         
   1  -2  12          2.16          2.24         0.33 o                         
   2  -2  12         38.49         36.55         0.98 o                         
   3  -2  12         24.89         26.74         0.92 o                         
   4  -2  12         18.45         18.51         1.61 o                         
  -7  -1  12          2.62          2.42         0.94 o                         
  -6  -1  12          0.50         -0.22         0.31 o                         
  -5  -1  12          3.87          3.09         0.41 o                         
  -4  -1  12         15.97         16.05         0.67 o                         
  -3  -1  12          9.50          8.58         0.49 o                         
  -2  -1  12         36.79         39.12         0.98 o                         
  -1  -1  12         12.15          9.54         0.61 o                         
   0  -1  12        286.41        278.08         4.23 o                         
   1  -1  12          8.82          8.94         0.43 o                         
   2  -1  12         92.32         91.31         1.78 o                         
   3  -1  12          0.15          0.24         0.42 o                         
   4  -1  12         16.67         17.41         1.04 o                         
  -7   0  12         10.94         11.76         1.07 o                         
  -6   0  12         20.86         21.82         1.22 o                         
  -5   0  12          8.15          8.11         0.56 o                         
  -4   0  12         21.51         21.97         0.77 o                         
  -3   0  12         43.28         35.52         0.95 o                         
  -2   0  12          0.59          0.40         0.23 o                         
  -1   0  12          4.64          3.37         0.42 o                         
   0   0  12         22.49         19.91         0.72 o                         
   1   0  12         10.90          9.84         0.90 o                         
   2   0  12         18.32         21.26         1.04 o                         
   3   0  12         77.62         81.01         2.28 o                         
   4   0  12          0.74          0.43         0.87 o                         
  -7   1  12          2.63          3.72         1.21 o                         
  -6   1  12        179.47        178.98         3.96 o                         
  -5   1  12         12.39         15.77         1.61 o                         
  -4   1  12         92.18         96.35         1.90 o                         
  -3   1  12         10.99          9.14         0.51 o                         
  -2   1  12         47.72         53.36         1.21 o                         
  -1   1  12         33.50         30.49         0.88 o                         
   0   1  12         36.69         31.88         1.48 o                         
   1   1  12         16.37         16.34         0.87 o                         
   2   1  12         37.97         40.65         1.42 o                         
   3   1  12        157.25        156.44         3.46 o                         
  -7   2  12         19.14         20.21         1.06 o                         
  -6   2  12         10.32         10.46         0.74 o                         
  -5   2  12          0.63          0.40         0.38 o                         
  -4   2  12         37.20         39.65         1.48 o                         
  -3   2  12         13.72         11.86         0.56 o                         
  -2   2  12         82.16         80.08         1.60 o                         
  -1   2  12         61.22         63.79         1.70 o                         
   0   2  12        137.13        144.18         3.08 o                         
   1   2  12         51.73         54.59         1.61 o                         
   2   2  12         23.48         29.45         1.23 o                         
   3   2  12          4.97          5.95         0.71 o                         
  -7   3  12          4.96          4.29         0.94 o                         
  -6   3  12          0.04          0.00         0.38 o                         
  -5   3  12          0.31          0.54         0.60 o                         
  -4   3  12          0.07          0.15         0.32 o                         
  -3   3  12         85.53         68.16         1.75 o                         
  -2   3  12          0.96          0.54         0.42 o                         
  -1   3  12          1.14          0.40         0.63 o                         
   0   3  12         60.42         57.87         1.66 o                         
   1   3  12         51.96         56.66         1.75 o                         
   2   3  12          7.54          7.55         0.74 o                         
   3   3  12          1.53          1.74         0.67 o                         
  -6   4  12          0.06          0.27         0.54 o                         
  -5   4  12          6.49         11.34         0.74 o                         
  -4   4  12         27.49         27.13         1.09 o                         
  -3   4  12         48.88         56.70         2.01 o                         
  -2   4  12         72.66         66.04         1.44 o                         
  -1   4  12         90.07         88.14         2.23 o                         
   0   4  12          7.10          6.11         0.67 o                         
   1   4  12         11.04         11.89         1.94 o                         
   2   4  12          0.50          0.40         0.47 o                         
  -5   5  12         16.99         15.56         1.48 o                         
  -4   5  12          0.07          0.07         0.47 o                         
  -3   5  12         42.76         50.23         1.97 o                         
  -2   5  12         11.06         12.62         0.67 o                         
  -1   5  12         21.57         28.03         1.18 o                         
   0   5  12         20.73         18.01         1.09 o                         
   1   5  12          0.32         -0.47         0.47 o                         
  -3   6  12          5.39          3.93         0.49 o                         
  -2   6  12         25.06         22.74         0.88 o                         
  -1   6  12         77.87         78.79         2.23 o                         
  -4  -5  13         13.27         13.50         0.74 o                         
  -3  -5  13         13.45         14.69         0.74 o                         
  -2  -5  13          1.56          1.54         0.42 o                         
  -1  -5  13          1.87          2.28         0.37 o                         
  -5  -4  13         74.50         78.40         1.67 o                         
  -4  -4  13         44.20         47.51         1.19 o                         
  -3  -4  13         37.54         39.08         1.06 o                         
  -2  -4  13          5.43          7.87         0.89 o                         
  -1  -4  13        251.83        259.40         4.03 o                         
   0  -4  13         76.75         77.80         4.49 o                         
   1  -4  13         13.14         10.19         1.07 o                         
   2  -4  13         19.77         19.31         1.48 o                         
  -6  -3  13         10.00         10.31         0.80 o                         
  -5  -3  13          0.79          0.54         0.39 o                         
  -4  -3  13          4.14          3.22         0.41 o                         
  -3  -3  13          1.91          1.89         0.29 o                         
  -2  -3  13         13.78         13.33         0.59 o                         
  -1  -3  13         71.51         72.51         1.45 o                         
   0  -3  13         36.18         36.23         0.97 o                         
   1  -3  13         11.22          9.97         0.71 o                         
   2  -3  13         10.05         10.06         1.07 o                         
  -6  -2  13         98.63         99.89         2.50 o                         
  -5  -2  13          5.67          6.36         0.53 o                         
  -4  -2  13          1.16          0.40         0.31 o                         
  -3  -2  13         32.01         32.65         0.97 o                         
  -2  -2  13         57.86         51.31         1.51 o                         
  -1  -2  13         23.73         20.49         0.90 o                         
   0  -2  13          0.32          0.48         0.28 o                         
   1  -2  13          2.61          3.15         0.39 o                         
   2  -2  13         98.02        103.38         2.42 o                         
  -7  -1  13         16.68         13.06         0.90 o                         
  -6  -1  13        127.38        131.38         2.54 o                         
  -5  -1  13          3.08          2.33         0.41 o                         
  -4  -1  13         18.45         20.41         0.92 o                         
  -3  -1  13          6.92          5.22         0.41 o                         
  -2  -1  13          4.82          6.51         0.57 o                         
  -1  -1  13          0.59          0.10         0.32 o                         
   0  -1  13          2.59          1.99         0.33 o                         
   1  -1  13          1.95          1.96         0.42 o                         
   2  -1  13         22.32         22.90         0.99 o                         
   3  -1  13         35.79         39.42         1.68 o                         
  -7   0  13          0.00          0.01         0.42 o                         
  -6   0  13          0.00          0.11         0.33 o                         
  -5   0  13         11.68          8.32         0.56 o                         
  -4   0  13          4.67          4.27         0.41 o                         
  -3   0  13         55.11         56.33         1.28 o                         
  -2   0  13         17.45         18.07         0.90 o                         
  -1   0  13          1.89          2.80         0.39 o                         
   0   0  13         30.45         31.63         1.18 o                         
   1   0  13         10.76         10.27         0.71 o                         
   2   0  13         11.07         12.74         1.21 o                         
   3   0  13          4.86          3.09         0.57 o                         
  -7   1  13          4.41          3.46         0.55 o                         
  -6   1  13          6.71          8.15         0.71 o                         
  -5   1  13          0.24          0.00         0.31 o                         
  -4   1  13          0.04         -0.25         0.25 o                         
  -3   1  13         15.05         12.33         0.74 o                         
  -2   1  13          7.91          6.72         0.49 o                         
  -1   1  13         80.85         75.45         1.60 o                         
   0   1  13          1.70          0.60         0.42 o                         
   1   1  13         64.72         64.25         2.68 o                         
   2   1  13         11.47         12.58         0.94 o                         
   3   1  13         12.19         13.46         0.95 o                         
  -7   2  13          1.48          3.83         0.61 o                         
  -6   2  13         33.13         39.06         1.41 o                         
  -5   2  13          8.76         14.37         1.54 o                         
  -4   2  13         21.29         24.14         1.04 o                         
  -3   2  13         80.66         75.78         2.68 o                         
  -2   2  13         14.32          9.51         0.56 o                         
  -1   2  13         11.19         10.45         0.76 o                         
   0   2  13         20.10         19.12         0.95 o                         
   1   2  13          3.04          2.56         0.54 o                         
   2   2  13         10.72         10.60         0.80 o                         
  -6   3  13          0.07          0.42         0.42 o                         
  -5   3  13          9.48          8.75         0.71 o                         
  -4   3  13         43.88         33.15         1.81 o                         
  -3   3  13        112.05        116.64         2.65 o                         
  -2   3  13         10.02          8.84         0.71 o                         
  -1   3  13          6.40         10.60         0.76 o                         
   0   3  13         11.03         11.76         1.27 o                         
   1   3  13          3.16          3.57         0.57 o                         
   2   3  13          0.00          1.07         0.67 o                         
  -5   4  13          4.09          4.84         0.61 o                         
  -4   4  13          0.12          0.27         0.54 o                         
  -3   4  13         11.84         11.46         0.80 o                         
  -2   4  13          9.44          7.02         0.64 o                         
  -1   4  13          3.97          3.69         0.45 o                         
   0   4  13          8.54         10.23         0.87 o                         
   1   4  13          0.52          1.34         0.67 o                         
  -4   5  13          0.59          0.13         0.54 o                         
  -3   5  13          0.33          0.20         0.47 o                         
  -2   5  13          4.50          2.85         0.60 o                         
  -1   5  13          1.78          1.07         0.52 o                         
  -2  -5  14         30.54         36.48         1.74 o                         
  -4  -4  14         49.89         54.75         1.60 o                         
  -3  -4  14          3.19          4.00         0.52 o                         
  -2  -4  14          1.47          1.34         0.51 o                         
  -1  -4  14         45.65         45.20         1.14 o                         
   0  -4  14         30.89         32.31         1.22 o                         
  -5  -3  14         32.16         33.46         1.41 o                         
  -4  -3  14         27.40         28.70         0.97 o                         
  -3  -3  14         28.31         34.03         2.48 o                         
  -2  -3  14          2.50          3.57         0.37 o                         
  -1  -3  14         18.45         16.33         0.75 o                         
   0  -3  14         12.88         10.35         0.55 o                         
   1  -3  14          0.31          0.63         0.42 o                         
  -6  -2  14          3.53          2.28         0.80 o                         
  -5  -2  14          2.80          3.32         0.74 o                         
  -4  -2  14          6.60          5.95         0.49 o                         
  -3  -2  14          2.92          2.86         0.37 o                         
  -2  -2  14         91.72         94.33         2.31 o                         
  -1  -2  14         18.05         18.85         0.95 o                         
   0  -2  14         18.73         18.71         0.95 o                         
   1  -2  14         13.74         16.11         0.85 o                         
   2  -2  14         32.60         31.66         1.23 o                         
  -6  -1  14          2.05          2.69         0.67 o                         
  -5  -1  14         17.21         16.20         0.77 o                         
  -4  -1  14          0.27          0.03         0.34 o                         
  -3  -1  14         30.13         33.46         1.61 o                         
  -2  -1  14          0.01          0.13         0.38 o                         
  -1  -1  14         28.58         27.88         1.09 o                         
   0  -1  14          0.62          0.04         0.31 o                         
   1  -1  14         53.52         56.91         1.66 o                         
   2  -1  14          2.33          3.53         0.57 o                         
  -6   0  14         87.02         95.66         2.68 o                         
  -5   0  14          5.76          6.86         0.56 o                         
  -4   0  14         32.27         35.45         1.05 o                         
  -3   0  14          3.42          3.53         0.52 o                         
  -2   0  14          1.00          1.25         0.42 o                         
  -1   0  14         84.35         76.38         1.65 o                         
   0   0  14         14.33         11.06         0.80 o                         
   1   0  14         40.40         41.47         2.35 o                         
   2   0  14          0.20          0.51         0.42 o                         
  -6   1  14          0.07         -0.10         0.42 o                         
  -5   1  14         15.82         16.28         0.90 o                         
  -4   1  14         11.33         10.22         0.61 o                         
  -3   1  14         64.07         68.23         1.89 o                         
  -2   1  14         16.56         19.19         0.80 o                         
  -1   1  14         30.39         40.02         1.37 o                         
   0   1  14         10.65         11.56         0.87 o                         
   1   1  14          0.37          0.36         0.42 o                         
   2   1  14          0.61         -0.27         0.67 o                         
  -6   2  14         27.21         28.07         1.22 o                         
  -5   2  14          0.02          0.00         0.54 o                         
  -4   2  14          8.94         11.00         1.07 o                         
  -3   2  14         58.05         54.46         2.28 o                         
  -2   2  14          8.13          9.93         0.76 o                         
  -1   2  14          0.19          1.09         0.42 o                         
   0   2  14          0.03         -0.34         0.38 o                         
   1   2  14         36.84         41.18         2.15 o                         
  -5   3  14          3.89          2.56         0.47 o                         
  -4   3  14         40.20         40.10         1.88 o                         
  -3   3  14          0.84          0.87         0.47 o                         
  -2   3  14          0.31          0.37         0.94 o                         
  -1   3  14          3.15          2.22         0.52 o                         
   0   3  14          4.88          4.62         0.61 o                         
  -4   4  14          8.27         13.55         1.21 o                         
  -3   4  14          1.55         -0.12         0.47 o                         
  -2   4  14          0.42         -0.10         0.42 o                         
  -1   4  14          6.24          9.02         0.76 o                         
  -2  -4  15         17.63         22.00         1.21 o                         
  -4  -3  15         21.83         25.22         1.61 o                         
  -3  -3  15         19.25         20.52         1.34 o                         
  -2  -3  15         15.41         17.91         0.99 o                         
  -1  -3  15        159.62        180.04         3.91 o                         
   0  -3  15          7.17          7.29         0.53 o                         
  -5  -2  15          1.68          1.74         0.67 o                         
  -4  -2  15          0.18          0.13         0.38 o                         
  -3  -2  15          6.46          9.03         0.71 o                         
  -2  -2  15         17.24         17.94         0.95 o                         
  -1  -2  15         15.05         11.25         0.80 o                         
   0  -2  15          6.62          7.31         0.66 o                         
  -5  -1  15         45.17         49.23         1.61 o                         
  -4  -1  15         16.23         13.92         0.72 o                         
  -3  -1  15         27.17         24.32         1.41 o                         
  -2  -1  15         22.75         25.80         1.14 o                         
  -1  -1  15         16.26         15.37         1.07 o                         
   0  -1  15          0.25         -0.06         0.42 o                         
   1  -1  15          0.71          0.09         0.42 o                         
  -5   0  15          0.04         -0.10         0.42 o                         
  -4   0  15          7.75          5.39         0.61 o                         
  -3   0  15         27.91         28.73         1.18 o                         
  -2   0  15          0.66          1.91         0.60 o                         
  -1   0  15         54.24         59.42         2.41 o                         
   0   0  15          2.10          3.31         0.57 o                         
   1   0  15         21.48         23.32         2.41 o                         
  -5   1  15          0.05         -0.47         0.47 o                         
  -4   1  15          0.01         -0.13         0.60 o                         
  -3   1  15          0.81          0.98         0.42 o                         
  -2   1  15          3.48          3.03         0.57 o                         
  -1   1  15          0.23         -0.20         0.38 o                         
   0   1  15          0.58         -0.27         0.38 o                         
  -5   2  15         21.12         29.64         1.74 o                         
  -4   2  15          2.70          1.07         0.67 o                         
  -3   2  15          9.03         11.40         1.07 o                         
  -2   2  15          0.01          0.06         0.42 o                         
  -1   2  15          0.00         -0.06         0.42 o                         
  -4   3  15          0.40          0.40         0.54 o                         
  -3   3  15          2.38          2.14         0.52 o                         
  -2   3  15          4.16          6.37         0.87 o                         
  -2  -2  16          7.20          5.63         0.94 o                         
  -3  -1  16         20.73         18.27         0.99 o                         
  -2  -1  16         19.31         18.64         1.04 o                         
  -1  -1  16          0.64          0.27         0.67 o                         
  -3   0  16          0.07          0.80         0.80 o                         
  -2   0  16          0.58          0.94         0.67 o                         
                                                                                
